# Supplementary material for: Enhancers in the Peril lincRNA locus regulate distant but not local genes
Source: Genome Biol. 2018 Dec 11;19:219. doi: 10.1186/s13059-018-1589-8 (PMC6290506; doi:10.1186/s13059-018-1589-8)
Supplement: Supplementary file 1 — MPRA oligo annotation - File containing annotation information used to associate unique barcode tags to synthesized genomic elements in the MPRA experiment. (TXT 7035 kb) [file 13059_2018_1589_MOESM1_ESM.txt]

OligoNumber	OligoID	finaloligo	name	barcode	genome_hits	Element	strand	localCoordinates	RE1	RE2	Sfi	LocalOrder
91	91	19.1	ACTGGCCGCTTCACTGCACCAGTTGCGTGAGCGGAAAGATGGCCGCTTCCCGGCCCTGCTGCAGGGAGCTCAAAATGGAGGACGCGGCGCTCGGGAGAGCGGGCGGGGTACCTCTAGAAGGCTAATACAGATCGGAAGAGCGTCG	Ef1a_promoter_LX	AGGCTAATAC	0	CACCAGTTGCGTGAGCGGAAAGATGGCCGCTTCCCGGCCCTGCTGCAGGGAGCTCAAAATGGAGGACGCGGCGCTCGGGAGAGCGGGCGG	NA	na:785-874	1	1	0	17
92	92	19.2	ACTGGCCGCTTCACTGCACCAGTTGCGTGAGCGGAAAGATGGCCGCTTCCCGGCCCTGCTGCAGGGAGCTCAAAATGGAGGACGCGGCGCTCGGGAGAGCGGGCGGGGTACCTCTAGAACTAATGTTGAGATCGGAAGAGCGTCG	Ef1a_promoter_LX	ACTAATGTTG	0	CACCAGTTGCGTGAGCGGAAAGATGGCCGCTTCCCGGCCCTGCTGCAGGGAGCTCAAAATGGAGGACGCGGCGCTCGGGAGAGCGGGCGG	NA	na:785-874	1	1	0	17
93	93	19.3	ACTGGCCGCTTCACTGCACCAGTTGCGTGAGCGGAAAGATGGCCGCTTCCCGGCCCTGCTGCAGGGAGCTCAAAATGGAGGACGCGGCGCTCGGGAGAGCGGGCGGGGTACCTCTAGAATGGCTTATTAGATCGGAAGAGCGTCG	Ef1a_promoter_LX	ATGGCTTATT	0	CACCAGTTGCGTGAGCGGAAAGATGGCCGCTTCCCGGCCCTGCTGCAGGGAGCTCAAAATGGAGGACGCGGCGCTCGGGAGAGCGGGCGG	NA	na:785-874	1	1	0	17
94	94	19.4	ACTGGCCGCTTCACTGCACCAGTTGCGTGAGCGGAAAGATGGCCGCTTCCCGGCCCTGCTGCAGGGAGCTCAAAATGGAGGACGCGGCGCTCGGGAGAGCGGGCGGGGTACCTCTAGAACTAATGTTCAGATCGGAAGAGCGTCG	Ef1a_promoter_LX	ACTAATGTTC	0	CACCAGTTGCGTGAGCGGAAAGATGGCCGCTTCCCGGCCCTGCTGCAGGGAGCTCAAAATGGAGGACGCGGCGCTCGGGAGAGCGGGCGG	NA	na:785-874	1	1	0	17
95	95	19.5	ACTGGCCGCTTCACTGCACCAGTTGCGTGAGCGGAAAGATGGCCGCTTCCCGGCCCTGCTGCAGGGAGCTCAAAATGGAGGACGCGGCGCTCGGGAGAGCGGGCGGGGTACCTCTAGAACTCGGCGCGAGATCGGAAGAGCGTCG	Ef1a_promoter_LX	ACTCGGCGCG	0	CACCAGTTGCGTGAGCGGAAAGATGGCCGCTTCCCGGCCCTGCTGCAGGGAGCTCAAAATGGAGGACGCGGCGCTCGGGAGAGCGGGCGG	NA	na:785-874	1	1	0	17
351	351	71.1	ACTGGCCGCTTCACTGGGGCTACTACGGTGTACGCCGGGATCTCTCGCTTCCCGTTTGCGTCTGCGGTGCAGGTTCCACTCGTCTGTCTCGCAGGTTTCGCGTCCCGGTACCTCTAGAACATCGGTTCAGATCGGAAGAGCGTCG	Ef1a_promoter_scrambled	ACATCGGTTC	0	GGGCTACTACGGTGTACGCCGGGATCTCTCGCTTCCCGTTTGCGTCTGCGGTGCAGGTTCCACTCGTCTGTCTCGCAGGTTTCGCGTCCC	NA	na:1079-1168	1	1	0	23
352	352	71.2	ACTGGCCGCTTCACTGGGGCTACTACGGTGTACGCCGGGATCTCTCGCTTCCCGTTTGCGTCTGCGGTGCAGGTTCCACTCGTCTGTCTCGCAGGTTTCGCGTCCCGGTACCTCTAGACGTAGGTGTTAGATCGGAAGAGCGTCG	Ef1a_promoter_scrambled	CGTAGGTGTT	0	GGGCTACTACGGTGTACGCCGGGATCTCTCGCTTCCCGTTTGCGTCTGCGGTGCAGGTTCCACTCGTCTGTCTCGCAGGTTTCGCGTCCC	NA	na:1079-1168	1	1	0	23
353	353	71.3	ACTGGCCGCTTCACTGGGGCTACTACGGTGTACGCCGGGATCTCTCGCTTCCCGTTTGCGTCTGCGGTGCAGGTTCCACTCGTCTGTCTCGCAGGTTTCGCGTCCCGGTACCTCTAGACCTCAACGCGAGATCGGAAGAGCGTCG	Ef1a_promoter_scrambled	CCTCAACGCG	0	GGGCTACTACGGTGTACGCCGGGATCTCTCGCTTCCCGTTTGCGTCTGCGGTGCAGGTTCCACTCGTCTGTCTCGCAGGTTTCGCGTCCC	NA	na:1079-1168	1	1	0	23
354	354	71.4	ACTGGCCGCTTCACTGGGGCTACTACGGTGTACGCCGGGATCTCTCGCTTCCCGTTTGCGTCTGCGGTGCAGGTTCCACTCGTCTGTCTCGCAGGTTTCGCGTCCCGGTACCTCTAGAACACGCTCGGAGATCGGAAGAGCGTCG	Ef1a_promoter_scrambled	ACACGCTCGG	0	GGGCTACTACGGTGTACGCCGGGATCTCTCGCTTCCCGTTTGCGTCTGCGGTGCAGGTTCCACTCGTCTGTCTCGCAGGTTTCGCGTCCC	NA	na:1079-1168	1	1	0	23
355	355	71.5	ACTGGCCGCTTCACTGGGGCTACTACGGTGTACGCCGGGATCTCTCGCTTCCCGTTTGCGTCTGCGGTGCAGGTTCCACTCGTCTGTCTCGCAGGTTTCGCGTCCCGGTACCTCTAGATGCAGCGATTAGATCGGAAGAGCGTCG	Ef1a_promoter_scrambled	TGCAGCGATT	0	GGGCTACTACGGTGTACGCCGGGATCTCTCGCTTCCCGTTTGCGTCTGCGGTGCAGGTTCCACTCGTCTGTCTCGCAGGTTTCGCGTCCC	NA	na:1079-1168	1	1	0	23
596	596	120.1	ACTGGCCGCTTCACTGGGTCGCATGTAGGGGGTTATCCCGTAGAGGGTAAGACCCATTCGGTTCATCGCTCTAGGTTGGTTGGTCAGTGTCGCTATGTGGACTCTCGGTACCTCTAGAATACGCGTGCAGATCGGAAGAGCGTCG	Ef1a_promoter_scrambled	ATACGCGTGC	0	GGTCGCATGTAGGGGGTTATCCCGTAGAGGGTAAGACCCATTCGGTTCATCGCTCTAGGTTGGTTGGTCAGTGTCGCTATGTGGACTCTC	NA	na:1-90	1	1	0	1
597	597	120.2	ACTGGCCGCTTCACTGGGTCGCATGTAGGGGGTTATCCCGTAGAGGGTAAGACCCATTCGGTTCATCGCTCTAGGTTGGTTGGTCAGTGTCGCTATGTGGACTCTCGGTACCTCTAGAAAGGTGAACGAGATCGGAAGAGCGTCG	Ef1a_promoter_scrambled	AAGGTGAACG	0	GGTCGCATGTAGGGGGTTATCCCGTAGAGGGTAAGACCCATTCGGTTCATCGCTCTAGGTTGGTTGGTCAGTGTCGCTATGTGGACTCTC	NA	na:1-90	1	1	0	1
598	598	120.3	ACTGGCCGCTTCACTGGGTCGCATGTAGGGGGTTATCCCGTAGAGGGTAAGACCCATTCGGTTCATCGCTCTAGGTTGGTTGGTCAGTGTCGCTATGTGGACTCTCGGTACCTCTAGAGAATAGCGACAGATCGGAAGAGCGTCG	Ef1a_promoter_scrambled	GAATAGCGAC	0	GGTCGCATGTAGGGGGTTATCCCGTAGAGGGTAAGACCCATTCGGTTCATCGCTCTAGGTTGGTTGGTCAGTGTCGCTATGTGGACTCTC	NA	na:1-90	1	1	0	1
599	599	120.4	ACTGGCCGCTTCACTGGGTCGCATGTAGGGGGTTATCCCGTAGAGGGTAAGACCCATTCGGTTCATCGCTCTAGGTTGGTTGGTCAGTGTCGCTATGTGGACTCTCGGTACCTCTAGAATACGCGTGGAGATCGGAAGAGCGTCG	Ef1a_promoter_scrambled	ATACGCGTGG	0	GGTCGCATGTAGGGGGTTATCCCGTAGAGGGTAAGACCCATTCGGTTCATCGCTCTAGGTTGGTTGGTCAGTGTCGCTATGTGGACTCTC	NA	na:1-90	1	1	0	1
600	600	120.5	ACTGGCCGCTTCACTGGGTCGCATGTAGGGGGTTATCCCGTAGAGGGTAAGACCCATTCGGTTCATCGCTCTAGGTTGGTTGGTCAGTGTCGCTATGTGGACTCTCGGTACCTCTAGACGTCCGGAACAGATCGGAAGAGCGTCG	Ef1a_promoter_scrambled	CGTCCGGAAC	0	GGTCGCATGTAGGGGGTTATCCCGTAGAGGGTAAGACCCATTCGGTTCATCGCTCTAGGTTGGTTGGTCAGTGTCGCTATGTGGACTCTC	NA	na:1-90	1	1	0	1
776	776	156.1	ACTGGCCGCTTCACTGCGGACGGGGGTAGTCTCAAGCTGGCCGGCCTGCTCTGGTGCCTGGCCTCGCGCCGCCGTGTATCGCCCCGCCCTGGGCGGCAAGGCTGGCGGTACCTCTAGACCATTTTGGTAGATCGGAAGAGCGTCG	Ef1a_promoter_LX	CCATTTTGGT	0	CGGACGGGGGTAGTCTCAAGCTGGCCGGCCTGCTCTGGTGCCTGGCCTCGCGCCGCCGTGTATCGCCCCGCCCTGGGCGGCAAGGCTGGC	NA	na:687-776	1	1	0	15
777	777	156.2	ACTGGCCGCTTCACTGCGGACGGGGGTAGTCTCAAGCTGGCCGGCCTGCTCTGGTGCCTGGCCTCGCGCCGCCGTGTATCGCCCCGCCCTGGGCGGCAAGGCTGGCGGTACCTCTAGAGTAGCGACGCAGATCGGAAGAGCGTCG	Ef1a_promoter_LX	GTAGCGACGC	0	CGGACGGGGGTAGTCTCAAGCTGGCCGGCCTGCTCTGGTGCCTGGCCTCGCGCCGCCGTGTATCGCCCCGCCCTGGGCGGCAAGGCTGGC	NA	na:687-776	1	1	0	15
778	778	156.3	ACTGGCCGCTTCACTGCGGACGGGGGTAGTCTCAAGCTGGCCGGCCTGCTCTGGTGCCTGGCCTCGCGCCGCCGTGTATCGCCCCGCCCTGGGCGGCAAGGCTGGCGGTACCTCTAGATTTGATCTTGAGATCGGAAGAGCGTCG	Ef1a_promoter_LX	TTTGATCTTG	0	CGGACGGGGGTAGTCTCAAGCTGGCCGGCCTGCTCTGGTGCCTGGCCTCGCGCCGCCGTGTATCGCCCCGCCCTGGGCGGCAAGGCTGGC	NA	na:687-776	1	1	0	15
779	779	156.4	ACTGGCCGCTTCACTGCGGACGGGGGTAGTCTCAAGCTGGCCGGCCTGCTCTGGTGCCTGGCCTCGCGCCGCCGTGTATCGCCCCGCCCTGGGCGGCAAGGCTGGCGGTACCTCTAGATTGTCACTTCAGATCGGAAGAGCGTCG	Ef1a_promoter_LX	TTGTCACTTC	0	CGGACGGGGGTAGTCTCAAGCTGGCCGGCCTGCTCTGGTGCCTGGCCTCGCGCCGCCGTGTATCGCCCCGCCCTGGGCGGCAAGGCTGGC	NA	na:687-776	1	1	0	15
780	780	156.5	ACTGGCCGCTTCACTGCGGACGGGGGTAGTCTCAAGCTGGCCGGCCTGCTCTGGTGCCTGGCCTCGCGCCGCCGTGTATCGCCCCGCCCTGGGCGGCAAGGCTGGCGGTACCTCTAGAGATGTACAATAGATCGGAAGAGCGTCG	Ef1a_promoter_LX	GATGTACAAT	0	CGGACGGGGGTAGTCTCAAGCTGGCCGGCCTGCTCTGGTGCCTGGCCTCGCGCCGCCGTGTATCGCCCCGCCCTGGGCGGCAAGGCTGGC	NA	na:687-776	1	1	0	15
921	921	185.1	ACTGGCCGCTTCACTGACTTGATGTAATTCTCCTTGGAATTTGCCCTTTTTGAGTTTGGATCTTGGTTCATTCTCAAGCCTCAGACAGTGGTTCAAAGTTTTTTTCGGTACCTCTAGAGAGACCTACCAGATCGGAAGAGCGTCG	Ef1a_promoter_LX	GAGACCTACC	0	ACTTGATGTAATTCTCCTTGGAATTTGCCCTTTTTGAGTTTGGATCTTGGTTCATTCTCAAGCCTCAGACAGTGGTTCAAAGTTTTTTTC	NA	na:1079-1168	1	1	0	23
922	922	185.2	ACTGGCCGCTTCACTGACTTGATGTAATTCTCCTTGGAATTTGCCCTTTTTGAGTTTGGATCTTGGTTCATTCTCAAGCCTCAGACAGTGGTTCAAAGTTTTTTTCGGTACCTCTAGATATGTCCCGGAGATCGGAAGAGCGTCG	Ef1a_promoter_LX	TATGTCCCGG	0	ACTTGATGTAATTCTCCTTGGAATTTGCCCTTTTTGAGTTTGGATCTTGGTTCATTCTCAAGCCTCAGACAGTGGTTCAAAGTTTTTTTC	NA	na:1079-1168	1	1	0	23
923	923	185.3	ACTGGCCGCTTCACTGACTTGATGTAATTCTCCTTGGAATTTGCCCTTTTTGAGTTTGGATCTTGGTTCATTCTCAAGCCTCAGACAGTGGTTCAAAGTTTTTTTCGGTACCTCTAGAATGCTTCCGGAGATCGGAAGAGCGTCG	Ef1a_promoter_LX	ATGCTTCCGG	0	ACTTGATGTAATTCTCCTTGGAATTTGCCCTTTTTGAGTTTGGATCTTGGTTCATTCTCAAGCCTCAGACAGTGGTTCAAAGTTTTTTTC	NA	na:1079-1168	1	1	0	23
924	924	185.4	ACTGGCCGCTTCACTGACTTGATGTAATTCTCCTTGGAATTTGCCCTTTTTGAGTTTGGATCTTGGTTCATTCTCAAGCCTCAGACAGTGGTTCAAAGTTTTTTTCGGTACCTCTAGATATGTCCCGTAGATCGGAAGAGCGTCG	Ef1a_promoter_LX	TATGTCCCGT	0	ACTTGATGTAATTCTCCTTGGAATTTGCCCTTTTTGAGTTTGGATCTTGGTTCATTCTCAAGCCTCAGACAGTGGTTCAAAGTTTTTTTC	NA	na:1079-1168	1	1	0	23
925	925	185.5	ACTGGCCGCTTCACTGACTTGATGTAATTCTCCTTGGAATTTGCCCTTTTTGAGTTTGGATCTTGGTTCATTCTCAAGCCTCAGACAGTGGTTCAAAGTTTTTTTCGGTACCTCTAGACCAAAAGTTGAGATCGGAAGAGCGTCG	Ef1a_promoter_LX	CCAAAAGTTG	0	ACTTGATGTAATTCTCCTTGGAATTTGCCCTTTTTGAGTTTGGATCTTGGTTCATTCTCAAGCCTCAGACAGTGGTTCAAAGTTTTTTTC	NA	na:1079-1168	1	1	0	23
1221	1221	245.1	ACTGGCCGCTTCACTGTTTTTTCTGGCAAGATAGTCTTGTAAATGCGGGCCAAGATCTGCACACTGGTATTTCGGTTTTTGGGGCCGCGGGCGGCGACGGGGCCCGGGTACCTCTAGATTTACGATTGAGATCGGAAGAGCGTCG	Ef1a_promoter_LX	TTTACGATTG	0	TTTTTTCTGGCAAGATAGTCTTGTAAATGCGGGCCAAGATCTGCACACTGGTATTTCGGTTTTTGGGGCCGCGGGCGGCGACGGGGCCCG	NA	na:540-629	1	1	0	12
1222	1222	245.2	ACTGGCCGCTTCACTGTTTTTTCTGGCAAGATAGTCTTGTAAATGCGGGCCAAGATCTGCACACTGGTATTTCGGTTTTTGGGGCCGCGGGCGGCGACGGGGCCCGGGTACCTCTAGAATGCACCGTTAGATCGGAAGAGCGTCG	Ef1a_promoter_LX	ATGCACCGTT	0	TTTTTTCTGGCAAGATAGTCTTGTAAATGCGGGCCAAGATCTGCACACTGGTATTTCGGTTTTTGGGGCCGCGGGCGGCGACGGGGCCCG	NA	na:540-629	1	1	0	12
1223	1223	245.3	ACTGGCCGCTTCACTGTTTTTTCTGGCAAGATAGTCTTGTAAATGCGGGCCAAGATCTGCACACTGGTATTTCGGTTTTTGGGGCCGCGGGCGGCGACGGGGCCCGGGTACCTCTAGAGATACTTTGCAGATCGGAAGAGCGTCG	Ef1a_promoter_LX	GATACTTTGC	0	TTTTTTCTGGCAAGATAGTCTTGTAAATGCGGGCCAAGATCTGCACACTGGTATTTCGGTTTTTGGGGCCGCGGGCGGCGACGGGGCCCG	NA	na:540-629	1	1	0	12
1224	1224	245.4	ACTGGCCGCTTCACTGTTTTTTCTGGCAAGATAGTCTTGTAAATGCGGGCCAAGATCTGCACACTGGTATTTCGGTTTTTGGGGCCGCGGGCGGCGACGGGGCCCGGGTACCTCTAGACCAGTCCGCGAGATCGGAAGAGCGTCG	Ef1a_promoter_LX	CCAGTCCGCG	0	TTTTTTCTGGCAAGATAGTCTTGTAAATGCGGGCCAAGATCTGCACACTGGTATTTCGGTTTTTGGGGCCGCGGGCGGCGACGGGGCCCG	NA	na:540-629	1	1	0	12
1225	1225	245.5	ACTGGCCGCTTCACTGTTTTTTCTGGCAAGATAGTCTTGTAAATGCGGGCCAAGATCTGCACACTGGTATTTCGGTTTTTGGGGCCGCGGGCGGCGACGGGGCCCGGGTACCTCTAGAGATACTTTGGAGATCGGAAGAGCGTCG	Ef1a_promoter_LX	GATACTTTGG	0	TTTTTTCTGGCAAGATAGTCTTGTAAATGCGGGCCAAGATCTGCACACTGGTATTTCGGTTTTTGGGGCCGCGGGCGGCGACGGGGCCCG	NA	na:540-629	1	1	0	12
1311	1311	263.1	ACTGGCCGCTTCACTGACATGACCTTATGGGACTTTCCTACTTGGCAGTACATCTACGTATTAGTCATCGCTATTACCATGGTGATGCGGTTTTGGCAGTACATCAGGTACCTCTAGACCTTTACGACAGATCGGAAGAGCGTCG	CMV_promoter_plenti63	CCTTTACGAC	0	ACATGACCTTATGGGACTTTCCTACTTGGCAGTACATCTACGTATTAGTCATCGCTATTACCATGGTGATGCGGTTTTGGCAGTACATCA	NA	na:246-335	1	1	0	6
1312	1312	263.2	ACTGGCCGCTTCACTGACATGACCTTATGGGACTTTCCTACTTGGCAGTACATCTACGTATTAGTCATCGCTATTACCATGGTGATGCGGTTTTGGCAGTACATCAGGTACCTCTAGAGCGTTGCAATAGATCGGAAGAGCGTCG	CMV_promoter_plenti63	GCGTTGCAAT	0	ACATGACCTTATGGGACTTTCCTACTTGGCAGTACATCTACGTATTAGTCATCGCTATTACCATGGTGATGCGGTTTTGGCAGTACATCA	NA	na:246-335	1	1	0	6
1313	1313	263.3	ACTGGCCGCTTCACTGACATGACCTTATGGGACTTTCCTACTTGGCAGTACATCTACGTATTAGTCATCGCTATTACCATGGTGATGCGGTTTTGGCAGTACATCAGGTACCTCTAGATTACTCAGATAGATCGGAAGAGCGTCG	CMV_promoter_plenti63	TTACTCAGAT	0	ACATGACCTTATGGGACTTTCCTACTTGGCAGTACATCTACGTATTAGTCATCGCTATTACCATGGTGATGCGGTTTTGGCAGTACATCA	NA	na:246-335	1	1	0	6
1314	1314	263.4	ACTGGCCGCTTCACTGACATGACCTTATGGGACTTTCCTACTTGGCAGTACATCTACGTATTAGTCATCGCTATTACCATGGTGATGCGGTTTTGGCAGTACATCAGGTACCTCTAGAGCGTTTAGTTAGATCGGAAGAGCGTCG	CMV_promoter_plenti63	GCGTTTAGTT	0	ACATGACCTTATGGGACTTTCCTACTTGGCAGTACATCTACGTATTAGTCATCGCTATTACCATGGTGATGCGGTTTTGGCAGTACATCA	NA	na:246-335	1	1	0	6
1315	1315	263.5	ACTGGCCGCTTCACTGACATGACCTTATGGGACTTTCCTACTTGGCAGTACATCTACGTATTAGTCATCGCTATTACCATGGTGATGCGGTTTTGGCAGTACATCAGGTACCTCTAGAATGTAGAATCAGATCGGAAGAGCGTCG	CMV_promoter_plenti63	ATGTAGAATC	0	ACATGACCTTATGGGACTTTCCTACTTGGCAGTACATCTACGTATTAGTCATCGCTATTACCATGGTGATGCGGTTTTGGCAGTACATCA	NA	na:246-335	1	1	0	6
1571	1571	315.1	ACTGGCCGCTTCACTGGCGTGTGCACGTGATGCCAGTGAACAGCTCTCGGGGCGATTTCTAACTCGGCGGGTGCACACCGGGGTTTGGCGAAGTATTCGGACTCTTGGTACCTCTAGACGTGCGAATTAGATCGGAAGAGCGTCG	Ef1a_promoter_scrambled	CGTGCGAATT	0	GCGTGTGCACGTGATGCCAGTGAACAGCTCTCGGGGCGATTTCTAACTCGGCGGGTGCACACCGGGGTTTGGCGAAGTATTCGGACTCTT	NA	na:638-727	1	1	0	14
1572	1572	315.2	ACTGGCCGCTTCACTGGCGTGTGCACGTGATGCCAGTGAACAGCTCTCGGGGCGATTTCTAACTCGGCGGGTGCACACCGGGGTTTGGCGAAGTATTCGGACTCTTGGTACCTCTAGAGATTCTGGTGAGATCGGAAGAGCGTCG	Ef1a_promoter_scrambled	GATTCTGGTG	0	GCGTGTGCACGTGATGCCAGTGAACAGCTCTCGGGGCGATTTCTAACTCGGCGGGTGCACACCGGGGTTTGGCGAAGTATTCGGACTCTT	NA	na:638-727	1	1	0	14
1573	1573	315.3	ACTGGCCGCTTCACTGGCGTGTGCACGTGATGCCAGTGAACAGCTCTCGGGGCGATTTCTAACTCGGCGGGTGCACACCGGGGTTTGGCGAAGTATTCGGACTCTTGGTACCTCTAGAAGCGTATCGTAGATCGGAAGAGCGTCG	Ef1a_promoter_scrambled	AGCGTATCGT	0	GCGTGTGCACGTGATGCCAGTGAACAGCTCTCGGGGCGATTTCTAACTCGGCGGGTGCACACCGGGGTTTGGCGAAGTATTCGGACTCTT	NA	na:638-727	1	1	0	14
1574	1574	315.4	ACTGGCCGCTTCACTGGCGTGTGCACGTGATGCCAGTGAACAGCTCTCGGGGCGATTTCTAACTCGGCGGGTGCACACCGGGGTTTGGCGAAGTATTCGGACTCTTGGTACCTCTAGAACATCAAGTTAGATCGGAAGAGCGTCG	Ef1a_promoter_scrambled	ACATCAAGTT	0	GCGTGTGCACGTGATGCCAGTGAACAGCTCTCGGGGCGATTTCTAACTCGGCGGGTGCACACCGGGGTTTGGCGAAGTATTCGGACTCTT	NA	na:638-727	1	1	0	14
1575	1575	315.5	ACTGGCCGCTTCACTGGCGTGTGCACGTGATGCCAGTGAACAGCTCTCGGGGCGATTTCTAACTCGGCGGGTGCACACCGGGGTTTGGCGAAGTATTCGGACTCTTGGTACCTCTAGAATCGAACGCCAGATCGGAAGAGCGTCG	Ef1a_promoter_scrambled	ATCGAACGCC	0	GCGTGTGCACGTGATGCCAGTGAACAGCTCTCGGGGCGATTTCTAACTCGGCGGGTGCACACCGGGGTTTGGCGAAGTATTCGGACTCTT	NA	na:638-727	1	1	0	14
1596	1596	320.1	ACTGGCCGCTTCACTGCTTTTGGAGTACGTCGTCTTTAGGTTGGGGGGAGGGGTTTTATGCGATGGAGTTTCCCCACACTGAGTGGGTGGAGACTGAAGTTAGGCCGGTACCTCTAGAAGCCACCGTGAGATCGGAAGAGCGTCG	Ef1a_promoter_LX	AGCCACCGTG	0	CTTTTGGAGTACGTCGTCTTTAGGTTGGGGGGAGGGGTTTTATGCGATGGAGTTTCCCCACACTGAGTGGGTGGAGACTGAAGTTAGGCC	NA	na:981-1070	1	1	0	21
1597	1597	320.2	ACTGGCCGCTTCACTGCTTTTGGAGTACGTCGTCTTTAGGTTGGGGGGAGGGGTTTTATGCGATGGAGTTTCCCCACACTGAGTGGGTGGAGACTGAAGTTAGGCCGGTACCTCTAGAAGCCACCGTCAGATCGGAAGAGCGTCG	Ef1a_promoter_LX	AGCCACCGTC	0	CTTTTGGAGTACGTCGTCTTTAGGTTGGGGGGAGGGGTTTTATGCGATGGAGTTTCCCCACACTGAGTGGGTGGAGACTGAAGTTAGGCC	NA	na:981-1070	1	1	0	21
1598	1598	320.3	ACTGGCCGCTTCACTGCTTTTGGAGTACGTCGTCTTTAGGTTGGGGGGAGGGGTTTTATGCGATGGAGTTTCCCCACACTGAGTGGGTGGAGACTGAAGTTAGGCCGGTACCTCTAGACTAACCGTACAGATCGGAAGAGCGTCG	Ef1a_promoter_LX	CTAACCGTAC	0	CTTTTGGAGTACGTCGTCTTTAGGTTGGGGGGAGGGGTTTTATGCGATGGAGTTTCCCCACACTGAGTGGGTGGAGACTGAAGTTAGGCC	NA	na:981-1070	1	1	0	21
1599	1599	320.4	ACTGGCCGCTTCACTGCTTTTGGAGTACGTCGTCTTTAGGTTGGGGGGAGGGGTTTTATGCGATGGAGTTTCCCCACACTGAGTGGGTGGAGACTGAAGTTAGGCCGGTACCTCTAGATTGATTACGCAGATCGGAAGAGCGTCG	Ef1a_promoter_LX	TTGATTACGC	0	CTTTTGGAGTACGTCGTCTTTAGGTTGGGGGGAGGGGTTTTATGCGATGGAGTTTCCCCACACTGAGTGGGTGGAGACTGAAGTTAGGCC	NA	na:981-1070	1	1	0	21
1600	1600	320.5	ACTGGCCGCTTCACTGCTTTTGGAGTACGTCGTCTTTAGGTTGGGGGGAGGGGTTTTATGCGATGGAGTTTCCCCACACTGAGTGGGTGGAGACTGAAGTTAGGCCGGTACCTCTAGAAGCCGTGCTCAGATCGGAAGAGCGTCG	Ef1a_promoter_LX	AGCCGTGCTC	0	CTTTTGGAGTACGTCGTCTTTAGGTTGGGGGGAGGGGTTTTATGCGATGGAGTTTCCCCACACTGAGTGGGTGGAGACTGAAGTTAGGCC	NA	na:981-1070	1	1	0	21
1866	1866	374.1	ACTGGCCGCTTCACTGCCGAGCTTCGGGTTGGAAGTGGGTGGGAGAGTTCGAGGCCTTGCGCTTAAGGAGCCCCTTCGCCTCGTGCTTGAGTTGAGGCCTGGCCTGGGTACCTCTAGAACCACTCTCGAGATCGGAAGAGCGTCG	Ef1a_promoter_LX	ACCACTCTCG	0	CCGAGCTTCGGGTTGGAAGTGGGTGGGAGAGTTCGAGGCCTTGCGCTTAAGGAGCCCCTTCGCCTCGTGCTTGAGTTGAGGCCTGGCCTG	NA	na:344-433	1	1	0	8
1867	1867	374.2	ACTGGCCGCTTCACTGCCGAGCTTCGGGTTGGAAGTGGGTGGGAGAGTTCGAGGCCTTGCGCTTAAGGAGCCCCTTCGCCTCGTGCTTGAGTTGAGGCCTGGCCTGGGTACCTCTAGACGGGATTTTTAGATCGGAAGAGCGTCG	Ef1a_promoter_LX	CGGGATTTTT	0	CCGAGCTTCGGGTTGGAAGTGGGTGGGAGAGTTCGAGGCCTTGCGCTTAAGGAGCCCCTTCGCCTCGTGCTTGAGTTGAGGCCTGGCCTG	NA	na:344-433	1	1	0	8
1868	1868	374.3	ACTGGCCGCTTCACTGCCGAGCTTCGGGTTGGAAGTGGGTGGGAGAGTTCGAGGCCTTGCGCTTAAGGAGCCCCTTCGCCTCGTGCTTGAGTTGAGGCCTGGCCTGGGTACCTCTAGACATAGGTGTTAGATCGGAAGAGCGTCG	Ef1a_promoter_LX	CATAGGTGTT	0	CCGAGCTTCGGGTTGGAAGTGGGTGGGAGAGTTCGAGGCCTTGCGCTTAAGGAGCCCCTTCGCCTCGTGCTTGAGTTGAGGCCTGGCCTG	NA	na:344-433	1	1	0	8
1869	1869	374.4	ACTGGCCGCTTCACTGCCGAGCTTCGGGTTGGAAGTGGGTGGGAGAGTTCGAGGCCTTGCGCTTAAGGAGCCCCTTCGCCTCGTGCTTGAGTTGAGGCCTGGCCTGGGTACCTCTAGAAGTAACAGTTAGATCGGAAGAGCGTCG	Ef1a_promoter_LX	AGTAACAGTT	0	CCGAGCTTCGGGTTGGAAGTGGGTGGGAGAGTTCGAGGCCTTGCGCTTAAGGAGCCCCTTCGCCTCGTGCTTGAGTTGAGGCCTGGCCTG	NA	na:344-433	1	1	0	8
1870	1870	374.5	ACTGGCCGCTTCACTGCCGAGCTTCGGGTTGGAAGTGGGTGGGAGAGTTCGAGGCCTTGCGCTTAAGGAGCCCCTTCGCCTCGTGCTTGAGTTGAGGCCTGGCCTGGGTACCTCTAGAGCAGTTTGTCAGATCGGAAGAGCGTCG	Ef1a_promoter_LX	GCAGTTTGTC	0	CCGAGCTTCGGGTTGGAAGTGGGTGGGAGAGTTCGAGGCCTTGCGCTTAAGGAGCCCCTTCGCCTCGTGCTTGAGTTGAGGCCTGGCCTG	NA	na:344-433	1	1	0	8
1876	1876	376.1	ACTGGCCGCTTCACTGTGTCCCGCTATTCTGCAATACTGCATCTTCTGGGGTGCCTATTGTGTGGCCGCTAGCCAATGGACTGTGATGCTTCATTTGGTGTACCCCGGTACCTCTAGAATGACATTCGAGATCGGAAGAGCGTCG	Ef1a_promoter_scrambled	ATGACATTCG	0	TGTCCCGCTATTCTGCAATACTGCATCTTCTGGGGTGCCTATTGTGTGGCCGCTAGCCAATGGACTGTGATGCTTCATTTGGTGTACCCC	NA	na:295-384	1	1	0	7
1877	1877	376.2	ACTGGCCGCTTCACTGTGTCCCGCTATTCTGCAATACTGCATCTTCTGGGGTGCCTATTGTGTGGCCGCTAGCCAATGGACTGTGATGCTTCATTTGGTGTACCCCGGTACCTCTAGAGTCCGATATTAGATCGGAAGAGCGTCG	Ef1a_promoter_scrambled	GTCCGATATT	0	TGTCCCGCTATTCTGCAATACTGCATCTTCTGGGGTGCCTATTGTGTGGCCGCTAGCCAATGGACTGTGATGCTTCATTTGGTGTACCCC	NA	na:295-384	1	1	0	7
1878	1878	376.3	ACTGGCCGCTTCACTGTGTCCCGCTATTCTGCAATACTGCATCTTCTGGGGTGCCTATTGTGTGGCCGCTAGCCAATGGACTGTGATGCTTCATTTGGTGTACCCCGGTACCTCTAGAACAATTGTTCAGATCGGAAGAGCGTCG	Ef1a_promoter_scrambled	ACAATTGTTC	0	TGTCCCGCTATTCTGCAATACTGCATCTTCTGGGGTGCCTATTGTGTGGCCGCTAGCCAATGGACTGTGATGCTTCATTTGGTGTACCCC	NA	na:295-384	1	1	0	7
1879	1879	376.4	ACTGGCCGCTTCACTGTGTCCCGCTATTCTGCAATACTGCATCTTCTGGGGTGCCTATTGTGTGGCCGCTAGCCAATGGACTGTGATGCTTCATTTGGTGTACCCCGGTACCTCTAGAACAAGAATTTAGATCGGAAGAGCGTCG	Ef1a_promoter_scrambled	ACAAGAATTT	0	TGTCCCGCTATTCTGCAATACTGCATCTTCTGGGGTGCCTATTGTGTGGCCGCTAGCCAATGGACTGTGATGCTTCATTTGGTGTACCCC	NA	na:295-384	1	1	0	7
1880	1880	376.5	ACTGGCCGCTTCACTGTGTCCCGCTATTCTGCAATACTGCATCTTCTGGGGTGCCTATTGTGTGGCCGCTAGCCAATGGACTGTGATGCTTCATTTGGTGTACCCCGGTACCTCTAGAACAATTGTTGAGATCGGAAGAGCGTCG	Ef1a_promoter_scrambled	ACAATTGTTG	0	TGTCCCGCTATTCTGCAATACTGCATCTTCTGGGGTGCCTATTGTGTGGCCGCTAGCCAATGGACTGTGATGCTTCATTTGGTGTACCCC	NA	na:295-384	1	1	0	7
1921	1921	385.1	ACTGGCCGCTTCACTGCCGAGGCGATGCAACCTCGATCGAGCCTGGGGCGTCCTGAGAGTGGTCGACGCGCCAAGCGATGAGGGTGCTGGTTATGCGCCCGCCTAGGGTACCTCTAGAGATCCTTGGTAGATCGGAAGAGCGTCG	Ef1a_promoter_scrambled	GATCCTTGGT	0	CCGAGGCGATGCAACCTCGATCGAGCCTGGGGCGTCCTGAGAGTGGTCGACGCGCCAAGCGATGAGGGTGCTGGTTATGCGCCCGCCTAG	NA	na:442-531	1	1	0	10
1922	1922	385.2	ACTGGCCGCTTCACTGCCGAGGCGATGCAACCTCGATCGAGCCTGGGGCGTCCTGAGAGTGGTCGACGCGCCAAGCGATGAGGGTGCTGGTTATGCGCCCGCCTAGGGTACCTCTAGAACGCATATTGAGATCGGAAGAGCGTCG	Ef1a_promoter_scrambled	ACGCATATTG	0	CCGAGGCGATGCAACCTCGATCGAGCCTGGGGCGTCCTGAGAGTGGTCGACGCGCCAAGCGATGAGGGTGCTGGTTATGCGCCCGCCTAG	NA	na:442-531	1	1	0	10
1923	1923	385.3	ACTGGCCGCTTCACTGCCGAGGCGATGCAACCTCGATCGAGCCTGGGGCGTCCTGAGAGTGGTCGACGCGCCAAGCGATGAGGGTGCTGGTTATGCGCCCGCCTAGGGTACCTCTAGAACCGCAAGGTAGATCGGAAGAGCGTCG	Ef1a_promoter_scrambled	ACCGCAAGGT	0	CCGAGGCGATGCAACCTCGATCGAGCCTGGGGCGTCCTGAGAGTGGTCGACGCGCCAAGCGATGAGGGTGCTGGTTATGCGCCCGCCTAG	NA	na:442-531	1	1	0	10
1924	1924	385.4	ACTGGCCGCTTCACTGCCGAGGCGATGCAACCTCGATCGAGCCTGGGGCGTCCTGAGAGTGGTCGACGCGCCAAGCGATGAGGGTGCTGGTTATGCGCCCGCCTAGGGTACCTCTAGATTGACCTATTAGATCGGAAGAGCGTCG	Ef1a_promoter_scrambled	TTGACCTATT	0	CCGAGGCGATGCAACCTCGATCGAGCCTGGGGCGTCCTGAGAGTGGTCGACGCGCCAAGCGATGAGGGTGCTGGTTATGCGCCCGCCTAG	NA	na:442-531	1	1	0	10
1925	1925	385.5	ACTGGCCGCTTCACTGCCGAGGCGATGCAACCTCGATCGAGCCTGGGGCGTCCTGAGAGTGGTCGACGCGCCAAGCGATGAGGGTGCTGGTTATGCGCCCGCCTAGGGTACCTCTAGAGAGAGTTAGCAGATCGGAAGAGCGTCG	Ef1a_promoter_scrambled	GAGAGTTAGC	0	CCGAGGCGATGCAACCTCGATCGAGCCTGGGGCGTCCTGAGAGTGGTCGACGCGCCAAGCGATGAGGGTGCTGGTTATGCGCCCGCCTAG	NA	na:442-531	1	1	0	10
1976	1976	396.1	ACTGGCCGCTTCACTGCGTGAGGCTCCGGTGCCCGTCAGTGGGCAGAGCGCACATCGCCCACAGTCCCCGAGAAGTTGGGGGGAGGGGTCGGCAATTGAACCGGTGGGTACCTCTAGATGAATATACGAGATCGGAAGAGCGTCG	Ef1a_promoter_LX	TGAATATACG	0	CGTGAGGCTCCGGTGCCCGTCAGTGGGCAGAGCGCACATCGCCCACAGTCCCCGAGAAGTTGGGGGGAGGGGTCGGCAATTGAACCGGTG	NA	na:1-90	1	1	0	1
1977	1977	396.2	ACTGGCCGCTTCACTGCGTGAGGCTCCGGTGCCCGTCAGTGGGCAGAGCGCACATCGCCCACAGTCCCCGAGAAGTTGGGGGGAGGGGTCGGCAATTGAACCGGTGGGTACCTCTAGAGCGACCTTTTAGATCGGAAGAGCGTCG	Ef1a_promoter_LX	GCGACCTTTT	0	CGTGAGGCTCCGGTGCCCGTCAGTGGGCAGAGCGCACATCGCCCACAGTCCCCGAGAAGTTGGGGGGAGGGGTCGGCAATTGAACCGGTG	NA	na:1-90	1	1	0	1
1978	1978	396.3	ACTGGCCGCTTCACTGCGTGAGGCTCCGGTGCCCGTCAGTGGGCAGAGCGCACATCGCCCACAGTCCCCGAGAAGTTGGGGGGAGGGGTCGGCAATTGAACCGGTGGGTACCTCTAGACACGCATTTTAGATCGGAAGAGCGTCG	Ef1a_promoter_LX	CACGCATTTT	0	CGTGAGGCTCCGGTGCCCGTCAGTGGGCAGAGCGCACATCGCCCACAGTCCCCGAGAAGTTGGGGGGAGGGGTCGGCAATTGAACCGGTG	NA	na:1-90	1	1	0	1
1979	1979	396.4	ACTGGCCGCTTCACTGCGTGAGGCTCCGGTGCCCGTCAGTGGGCAGAGCGCACATCGCCCACAGTCCCCGAGAAGTTGGGGGGAGGGGTCGGCAATTGAACCGGTGGGTACCTCTAGATGCACGTCGCAGATCGGAAGAGCGTCG	Ef1a_promoter_LX	TGCACGTCGC	0	CGTGAGGCTCCGGTGCCCGTCAGTGGGCAGAGCGCACATCGCCCACAGTCCCCGAGAAGTTGGGGGGAGGGGTCGGCAATTGAACCGGTG	NA	na:1-90	1	1	0	1
1980	1980	396.5	ACTGGCCGCTTCACTGCGTGAGGCTCCGGTGCCCGTCAGTGGGCAGAGCGCACATCGCCCACAGTCCCCGAGAAGTTGGGGGGAGGGGTCGGCAATTGAACCGGTGGGTACCTCTAGAGAGCTCTTCGAGATCGGAAGAGCGTCG	Ef1a_promoter_LX	GAGCTCTTCG	0	CGTGAGGCTCCGGTGCCCGTCAGTGGGCAGAGCGCACATCGCCCACAGTCCCCGAGAAGTTGGGGGGAGGGGTCGGCAATTGAACCGGTG	NA	na:1-90	1	1	0	1
2511	2511	503.1	ACTGGCCGCTTCACTGTCGAACGTGGTCGCGTGGATTGGGGATAGCATGGCTGCGGACAGCCTCTGCGTGTGCACGTGATGCCAGTGAACAGCTCTCGGGGCGATTGGTACCTCTAGAATCAGAATCCAGATCGGAAGAGCGTCG	Ef1a_promoter_scrambled	ATCAGAATCC	0	TCGAACGTGGTCGCGTGGATTGGGGATAGCATGGCTGCGGACAGCCTCTGCGTGTGCACGTGATGCCAGTGAACAGCTCTCGGGGCGATT	NA	na:589-678	1	1	0	13
2512	2512	503.2	ACTGGCCGCTTCACTGTCGAACGTGGTCGCGTGGATTGGGGATAGCATGGCTGCGGACAGCCTCTGCGTGTGCACGTGATGCCAGTGAACAGCTCTCGGGGCGATTGGTACCTCTAGACCAGGTATACAGATCGGAAGAGCGTCG	Ef1a_promoter_scrambled	CCAGGTATAC	0	TCGAACGTGGTCGCGTGGATTGGGGATAGCATGGCTGCGGACAGCCTCTGCGTGTGCACGTGATGCCAGTGAACAGCTCTCGGGGCGATT	NA	na:589-678	1	1	0	13
2513	2513	503.3	ACTGGCCGCTTCACTGTCGAACGTGGTCGCGTGGATTGGGGATAGCATGGCTGCGGACAGCCTCTGCGTGTGCACGTGATGCCAGTGAACAGCTCTCGGGGCGATTGGTACCTCTAGAACGAAAACTTAGATCGGAAGAGCGTCG	Ef1a_promoter_scrambled	ACGAAAACTT	0	TCGAACGTGGTCGCGTGGATTGGGGATAGCATGGCTGCGGACAGCCTCTGCGTGTGCACGTGATGCCAGTGAACAGCTCTCGGGGCGATT	NA	na:589-678	1	1	0	13
2514	2514	503.4	ACTGGCCGCTTCACTGTCGAACGTGGTCGCGTGGATTGGGGATAGCATGGCTGCGGACAGCCTCTGCGTGTGCACGTGATGCCAGTGAACAGCTCTCGGGGCGATTGGTACCTCTAGAGTCGTTGAATAGATCGGAAGAGCGTCG	Ef1a_promoter_scrambled	GTCGTTGAAT	0	TCGAACGTGGTCGCGTGGATTGGGGATAGCATGGCTGCGGACAGCCTCTGCGTGTGCACGTGATGCCAGTGAACAGCTCTCGGGGCGATT	NA	na:589-678	1	1	0	13
2515	2515	503.5	ACTGGCCGCTTCACTGTCGAACGTGGTCGCGTGGATTGGGGATAGCATGGCTGCGGACAGCCTCTGCGTGTGCACGTGATGCCAGTGAACAGCTCTCGGGGCGATTGGTACCTCTAGACATACGTTGCAGATCGGAAGAGCGTCG	Ef1a_promoter_scrambled	CATACGTTGC	0	TCGAACGTGGTCGCGTGGATTGGGGATAGCATGGCTGCGGACAGCCTCTGCGTGTGCACGTGATGCCAGTGAACAGCTCTCGGGGCGATT	NA	na:589-678	1	1	0	13
2576	2576	516.1	ACTGGCCGCTTCACTGTCGCTCTAGGTTGGTTGGTCAGTGTCGCTATGTGGACTCTCACGAACGTGTAGGGATCCCAGTGGCACAGGGCCTCCGCGTTGGAGGCCTGGTACCTCTAGATGCACATGGGAGATCGGAAGAGCGTCG	Ef1a_promoter_scrambled	TGCACATGGG	0	TCGCTCTAGGTTGGTTGGTCAGTGTCGCTATGTGGACTCTCACGAACGTGTAGGGATCCCAGTGGCACAGGGCCTCCGCGTTGGAGGCCT	NA	na:50-139	1	1	0	2
2577	2577	516.2	ACTGGCCGCTTCACTGTCGCTCTAGGTTGGTTGGTCAGTGTCGCTATGTGGACTCTCACGAACGTGTAGGGATCCCAGTGGCACAGGGCCTCCGCGTTGGAGGCCTGGTACCTCTAGAGCTACGGTTTAGATCGGAAGAGCGTCG	Ef1a_promoter_scrambled	GCTACGGTTT	0	TCGCTCTAGGTTGGTTGGTCAGTGTCGCTATGTGGACTCTCACGAACGTGTAGGGATCCCAGTGGCACAGGGCCTCCGCGTTGGAGGCCT	NA	na:50-139	1	1	0	2
2578	2578	516.3	ACTGGCCGCTTCACTGTCGCTCTAGGTTGGTTGGTCAGTGTCGCTATGTGGACTCTCACGAACGTGTAGGGATCCCAGTGGCACAGGGCCTCCGCGTTGGAGGCCTGGTACCTCTAGAAGACATAGGGAGATCGGAAGAGCGTCG	Ef1a_promoter_scrambled	AGACATAGGG	0	TCGCTCTAGGTTGGTTGGTCAGTGTCGCTATGTGGACTCTCACGAACGTGTAGGGATCCCAGTGGCACAGGGCCTCCGCGTTGGAGGCCT	NA	na:50-139	1	1	0	2
2579	2579	516.4	ACTGGCCGCTTCACTGTCGCTCTAGGTTGGTTGGTCAGTGTCGCTATGTGGACTCTCACGAACGTGTAGGGATCCCAGTGGCACAGGGCCTCCGCGTTGGAGGCCTGGTACCTCTAGATGCGACCGGTAGATCGGAAGAGCGTCG	Ef1a_promoter_scrambled	TGCGACCGGT	0	TCGCTCTAGGTTGGTTGGTCAGTGTCGCTATGTGGACTCTCACGAACGTGTAGGGATCCCAGTGGCACAGGGCCTCCGCGTTGGAGGCCT	NA	na:50-139	1	1	0	2
2580	2580	516.5	ACTGGCCGCTTCACTGTCGCTCTAGGTTGGTTGGTCAGTGTCGCTATGTGGACTCTCACGAACGTGTAGGGATCCCAGTGGCACAGGGCCTCCGCGTTGGAGGCCTGGTACCTCTAGAGGTGTGAAACAGATCGGAAGAGCGTCG	Ef1a_promoter_scrambled	GGTGTGAAAC	0	TCGCTCTAGGTTGGTTGGTCAGTGTCGCTATGTGGACTCTCACGAACGTGTAGGGATCCCAGTGGCACAGGGCCTCCGCGTTGGAGGCCT	NA	na:50-139	1	1	0	2
2651	2651	531.1	ACTGGCCGCTTCACTGAATGGAGTTTGCCATGTGTGCTACAGTGGGCGGCCCGAGGGCTGTGGGATGTCCCGCTATTCTGCAATACTGCATCTTCTGGGGTGCCTAGGTACCTCTAGAACTTCTACGGAGATCGGAAGAGCGTCG	Ef1a_promoter_scrambled	ACTTCTACGG	0	AATGGAGTTTGCCATGTGTGCTACAGTGGGCGGCCCGAGGGCTGTGGGATGTCCCGCTATTCTGCAATACTGCATCTTCTGGGGTGCCTA	NA	na:246-335	1	1	0	6
2652	2652	531.2	ACTGGCCGCTTCACTGAATGGAGTTTGCCATGTGTGCTACAGTGGGCGGCCCGAGGGCTGTGGGATGTCCCGCTATTCTGCAATACTGCATCTTCTGGGGTGCCTAGGTACCTCTAGAACTTCTACGCAGATCGGAAGAGCGTCG	Ef1a_promoter_scrambled	ACTTCTACGC	0	AATGGAGTTTGCCATGTGTGCTACAGTGGGCGGCCCGAGGGCTGTGGGATGTCCCGCTATTCTGCAATACTGCATCTTCTGGGGTGCCTA	NA	na:246-335	1	1	0	6
2653	2653	531.3	ACTGGCCGCTTCACTGAATGGAGTTTGCCATGTGTGCTACAGTGGGCGGCCCGAGGGCTGTGGGATGTCCCGCTATTCTGCAATACTGCATCTTCTGGGGTGCCTAGGTACCTCTAGAGAAAATCTTGAGATCGGAAGAGCGTCG	Ef1a_promoter_scrambled	GAAAATCTTG	0	AATGGAGTTTGCCATGTGTGCTACAGTGGGCGGCCCGAGGGCTGTGGGATGTCCCGCTATTCTGCAATACTGCATCTTCTGGGGTGCCTA	NA	na:246-335	1	1	0	6
2654	2654	531.4	ACTGGCCGCTTCACTGAATGGAGTTTGCCATGTGTGCTACAGTGGGCGGCCCGAGGGCTGTGGGATGTCCCGCTATTCTGCAATACTGCATCTTCTGGGGTGCCTAGGTACCTCTAGAGAAAATCTTCAGATCGGAAGAGCGTCG	Ef1a_promoter_scrambled	GAAAATCTTC	0	AATGGAGTTTGCCATGTGTGCTACAGTGGGCGGCCCGAGGGCTGTGGGATGTCCCGCTATTCTGCAATACTGCATCTTCTGGGGTGCCTA	NA	na:246-335	1	1	0	6
2655	2655	531.5	ACTGGCCGCTTCACTGAATGGAGTTTGCCATGTGTGCTACAGTGGGCGGCCCGAGGGCTGTGGGATGTCCCGCTATTCTGCAATACTGCATCTTCTGGGGTGCCTAGGTACCTCTAGAGAAAATCTTTAGATCGGAAGAGCGTCG	Ef1a_promoter_scrambled	GAAAATCTTT	0	AATGGAGTTTGCCATGTGTGCTACAGTGGGCGGCCCGAGGGCTGTGGGATGTCCCGCTATTCTGCAATACTGCATCTTCTGGGGTGCCTA	NA	na:246-335	1	1	0	6
2946	2946	590.1	ACTGGCCGCTTCACTGAGTTCCGCTTACATAACTTACGGTAAATGGCCCGCCTGGCTGACCGCCCAACGACCCCCGCCCATTGACGTCAATAATGACGTATGTTCCGGTACCTCTAGACGTTTATCACAGATCGGAAGAGCGTCG	CMV_promoter_plenti63	CGTTTATCAC	0	AGTTCCGCTTACATAACTTACGGTAAATGGCCCGCCTGGCTGACCGCCCAACGACCCCCGCCCATTGACGTCAATAATGACGTATGTTCC	NA	na:1-90	1	1	0	1
2947	2947	590.2	ACTGGCCGCTTCACTGAGTTCCGCTTACATAACTTACGGTAAATGGCCCGCCTGGCTGACCGCCCAACGACCCCCGCCCATTGACGTCAATAATGACGTATGTTCCGGTACCTCTAGAAGAAATGTTCAGATCGGAAGAGCGTCG	CMV_promoter_plenti63	AGAAATGTTC	0	AGTTCCGCTTACATAACTTACGGTAAATGGCCCGCCTGGCTGACCGCCCAACGACCCCCGCCCATTGACGTCAATAATGACGTATGTTCC	NA	na:1-90	1	1	0	1
2948	2948	590.3	ACTGGCCGCTTCACTGAGTTCCGCTTACATAACTTACGGTAAATGGCCCGCCTGGCTGACCGCCCAACGACCCCCGCCCATTGACGTCAATAATGACGTATGTTCCGGTACCTCTAGAAAATGGCATCAGATCGGAAGAGCGTCG	CMV_promoter_plenti63	AAATGGCATC	0	AGTTCCGCTTACATAACTTACGGTAAATGGCCCGCCTGGCTGACCGCCCAACGACCCCCGCCCATTGACGTCAATAATGACGTATGTTCC	NA	na:1-90	1	1	0	1
2949	2949	590.4	ACTGGCCGCTTCACTGAGTTCCGCTTACATAACTTACGGTAAATGGCCCGCCTGGCTGACCGCCCAACGACCCCCGCCCATTGACGTCAATAATGACGTATGTTCCGGTACCTCTAGAGGCCTATTTTAGATCGGAAGAGCGTCG	CMV_promoter_plenti63	GGCCTATTTT	0	AGTTCCGCTTACATAACTTACGGTAAATGGCCCGCCTGGCTGACCGCCCAACGACCCCCGCCCATTGACGTCAATAATGACGTATGTTCC	NA	na:1-90	1	1	0	1
2950	2950	590.5	ACTGGCCGCTTCACTGAGTTCCGCTTACATAACTTACGGTAAATGGCCCGCCTGGCTGACCGCCCAACGACCCCCGCCCATTGACGTCAATAATGACGTATGTTCCGGTACCTCTAGACCTTTCGACGAGATCGGAAGAGCGTCG	CMV_promoter_plenti63	CCTTTCGACG	0	AGTTCCGCTTACATAACTTACGGTAAATGGCCCGCCTGGCTGACCGCCCAACGACCCCCGCCCATTGACGTCAATAATGACGTATGTTCC	NA	na:1-90	1	1	0	1
3386	3386	678.1	ACTGGCCGCTTCACTGTCGATAAGTCTCTAGCCATTTAAAATTTTTGATGACCTGCTGCGACGCTTTTTTTCTGGCAAGATAGTCTTGTAAATGCGGGCCAAGATCGGTACCTCTAGAAGGCGGTCTTAGATCGGAAGAGCGTCG	Ef1a_promoter_LX	AGGCGGTCTT	0	TCGATAAGTCTCTAGCCATTTAAAATTTTTGATGACCTGCTGCGACGCTTTTTTTCTGGCAAGATAGTCTTGTAAATGCGGGCCAAGATC	NA	na:491-580	1	1	0	11
3387	3387	678.2	ACTGGCCGCTTCACTGTCGATAAGTCTCTAGCCATTTAAAATTTTTGATGACCTGCTGCGACGCTTTTTTTCTGGCAAGATAGTCTTGTAAATGCGGGCCAAGATCGGTACCTCTAGAGGGGTTACACAGATCGGAAGAGCGTCG	Ef1a_promoter_LX	GGGGTTACAC	0	TCGATAAGTCTCTAGCCATTTAAAATTTTTGATGACCTGCTGCGACGCTTTTTTTCTGGCAAGATAGTCTTGTAAATGCGGGCCAAGATC	NA	na:491-580	1	1	0	11
3388	3388	678.3	ACTGGCCGCTTCACTGTCGATAAGTCTCTAGCCATTTAAAATTTTTGATGACCTGCTGCGACGCTTTTTTTCTGGCAAGATAGTCTTGTAAATGCGGGCCAAGATCGGTACCTCTAGAAGACATGTGGAGATCGGAAGAGCGTCG	Ef1a_promoter_LX	AGACATGTGG	0	TCGATAAGTCTCTAGCCATTTAAAATTTTTGATGACCTGCTGCGACGCTTTTTTTCTGGCAAGATAGTCTTGTAAATGCGGGCCAAGATC	NA	na:491-580	1	1	0	11
3389	3389	678.4	ACTGGCCGCTTCACTGTCGATAAGTCTCTAGCCATTTAAAATTTTTGATGACCTGCTGCGACGCTTTTTTTCTGGCAAGATAGTCTTGTAAATGCGGGCCAAGATCGGTACCTCTAGAAGACATGTGCAGATCGGAAGAGCGTCG	Ef1a_promoter_LX	AGACATGTGC	0	TCGATAAGTCTCTAGCCATTTAAAATTTTTGATGACCTGCTGCGACGCTTTTTTTCTGGCAAGATAGTCTTGTAAATGCGGGCCAAGATC	NA	na:491-580	1	1	0	11
3390	3390	678.5	ACTGGCCGCTTCACTGTCGATAAGTCTCTAGCCATTTAAAATTTTTGATGACCTGCTGCGACGCTTTTTTTCTGGCAAGATAGTCTTGTAAATGCGGGCCAAGATCGGTACCTCTAGACTGACGCTATAGATCGGAAGAGCGTCG	Ef1a_promoter_LX	CTGACGCTAT	0	TCGATAAGTCTCTAGCCATTTAAAATTTTTGATGACCTGCTGCGACGCTTTTTTTCTGGCAAGATAGTCTTGTAAATGCGGGCCAAGATC	NA	na:491-580	1	1	0	11
3556	3556	712.1	ACTGGCCGCTTCACTGCCCACACAAAGGAAAAGGGCCTTTCCGTCCTCAGCCGTCGCTTCATGTGACTCCACGGAGTACCGGGCGCCGTCCAGGCACCTCGATTAGGGTACCTCTAGATAAGGCGGACAGATCGGAAGAGCGTCG	Ef1a_promoter_LX	TAAGGCGGAC	0	CCCACACAAAGGAAAAGGGCCTTTCCGTCCTCAGCCGTCGCTTCATGTGACTCCACGGAGTACCGGGCGCCGTCCAGGCACCTCGATTAG	NA	na:883-972	1	1	0	19
3557	3557	712.2	ACTGGCCGCTTCACTGCCCACACAAAGGAAAAGGGCCTTTCCGTCCTCAGCCGTCGCTTCATGTGACTCCACGGAGTACCGGGCGCCGTCCAGGCACCTCGATTAGGGTACCTCTAGACAAATCTTTGAGATCGGAAGAGCGTCG	Ef1a_promoter_LX	CAAATCTTTG	0	CCCACACAAAGGAAAAGGGCCTTTCCGTCCTCAGCCGTCGCTTCATGTGACTCCACGGAGTACCGGGCGCCGTCCAGGCACCTCGATTAG	NA	na:883-972	1	1	0	19
3558	3558	712.3	ACTGGCCGCTTCACTGCCCACACAAAGGAAAAGGGCCTTTCCGTCCTCAGCCGTCGCTTCATGTGACTCCACGGAGTACCGGGCGCCGTCCAGGCACCTCGATTAGGGTACCTCTAGAAGATAGCGCGAGATCGGAAGAGCGTCG	Ef1a_promoter_LX	AGATAGCGCG	0	CCCACACAAAGGAAAAGGGCCTTTCCGTCCTCAGCCGTCGCTTCATGTGACTCCACGGAGTACCGGGCGCCGTCCAGGCACCTCGATTAG	NA	na:883-972	1	1	0	19
3559	3559	712.4	ACTGGCCGCTTCACTGCCCACACAAAGGAAAAGGGCCTTTCCGTCCTCAGCCGTCGCTTCATGTGACTCCACGGAGTACCGGGCGCCGTCCAGGCACCTCGATTAGGGTACCTCTAGACCTCTGAGTTAGATCGGAAGAGCGTCG	Ef1a_promoter_LX	CCTCTGAGTT	0	CCCACACAAAGGAAAAGGGCCTTTCCGTCCTCAGCCGTCGCTTCATGTGACTCCACGGAGTACCGGGCGCCGTCCAGGCACCTCGATTAG	NA	na:883-972	1	1	0	19
3560	3560	712.5	ACTGGCCGCTTCACTGCCCACACAAAGGAAAAGGGCCTTTCCGTCCTCAGCCGTCGCTTCATGTGACTCCACGGAGTACCGGGCGCCGTCCAGGCACCTCGATTAGGGTACCTCTAGATGCAATATACAGATCGGAAGAGCGTCG	Ef1a_promoter_LX	TGCAATATAC	0	CCCACACAAAGGAAAAGGGCCTTTCCGTCCTCAGCCGTCGCTTCATGTGACTCCACGGAGTACCGGGCGCCGTCCAGGCACCTCGATTAG	NA	na:883-972	1	1	0	19
4016	4016	804.1	ACTGGCCGCTTCACTGAACGACCCCCGCCCATTGACGTCAATAATGACGTATGTTCCCATAGTAACGCCAATAGGGACTTTCCATTGACGTCAATGGGTGGAGTATGGTACCTCTAGACGAGTATGGTAGATCGGAAGAGCGTCG	CMV_promoter_plenti63	CGAGTATGGT	0	AACGACCCCCGCCCATTGACGTCAATAATGACGTATGTTCCCATAGTAACGCCAATAGGGACTTTCCATTGACGTCAATGGGTGGAGTAT	NA	na:50-139	1	1	0	2
4017	4017	804.2	ACTGGCCGCTTCACTGAACGACCCCCGCCCATTGACGTCAATAATGACGTATGTTCCCATAGTAACGCCAATAGGGACTTTCCATTGACGTCAATGGGTGGAGTATGGTACCTCTAGACGTTCGATCCAGATCGGAAGAGCGTCG	CMV_promoter_plenti63	CGTTCGATCC	0	AACGACCCCCGCCCATTGACGTCAATAATGACGTATGTTCCCATAGTAACGCCAATAGGGACTTTCCATTGACGTCAATGGGTGGAGTAT	NA	na:50-139	1	1	0	2
4018	4018	804.3	ACTGGCCGCTTCACTGAACGACCCCCGCCCATTGACGTCAATAATGACGTATGTTCCCATAGTAACGCCAATAGGGACTTTCCATTGACGTCAATGGGTGGAGTATGGTACCTCTAGACCTATTAGACAGATCGGAAGAGCGTCG	CMV_promoter_plenti63	CCTATTAGAC	0	AACGACCCCCGCCCATTGACGTCAATAATGACGTATGTTCCCATAGTAACGCCAATAGGGACTTTCCATTGACGTCAATGGGTGGAGTAT	NA	na:50-139	1	1	0	2
4019	4019	804.4	ACTGGCCGCTTCACTGAACGACCCCCGCCCATTGACGTCAATAATGACGTATGTTCCCATAGTAACGCCAATAGGGACTTTCCATTGACGTCAATGGGTGGAGTATGGTACCTCTAGACTTCACAGATAGATCGGAAGAGCGTCG	CMV_promoter_plenti63	CTTCACAGAT	0	AACGACCCCCGCCCATTGACGTCAATAATGACGTATGTTCCCATAGTAACGCCAATAGGGACTTTCCATTGACGTCAATGGGTGGAGTAT	NA	na:50-139	1	1	0	2
4020	4020	804.5	ACTGGCCGCTTCACTGAACGACCCCCGCCCATTGACGTCAATAATGACGTATGTTCCCATAGTAACGCCAATAGGGACTTTCCATTGACGTCAATGGGTGGAGTATGGTACCTCTAGACGAGTATGGGAGATCGGAAGAGCGTCG	CMV_promoter_plenti63	CGAGTATGGG	0	AACGACCCCCGCCCATTGACGTCAATAATGACGTATGTTCCCATAGTAACGCCAATAGGGACTTTCCATTGACGTCAATGGGTGGAGTAT	NA	na:50-139	1	1	0	2
4086	4086	818.1	ACTGGCCGCTTCACTGAGCGCACATGTTCGGCGAGGCGGGGCCTGCGAGCGCGGCCACCGAGAATCGGACGGGGGTAGTCTCAAGCTGGCCGGCCTGCTCTGGTGCGGTACCTCTAGAGTGATGCTTGAGATCGGAAGAGCGTCG	Ef1a_promoter_LX	GTGATGCTTG	0	AGCGCACATGTTCGGCGAGGCGGGGCCTGCGAGCGCGGCCACCGAGAATCGGACGGGGGTAGTCTCAAGCTGGCCGGCCTGCTCTGGTGC	NA	na:638-727	1	1	0	14
4087	4087	818.2	ACTGGCCGCTTCACTGAGCGCACATGTTCGGCGAGGCGGGGCCTGCGAGCGCGGCCACCGAGAATCGGACGGGGGTAGTCTCAAGCTGGCCGGCCTGCTCTGGTGCGGTACCTCTAGAGACGATAACGAGATCGGAAGAGCGTCG	Ef1a_promoter_LX	GACGATAACG	0	AGCGCACATGTTCGGCGAGGCGGGGCCTGCGAGCGCGGCCACCGAGAATCGGACGGGGGTAGTCTCAAGCTGGCCGGCCTGCTCTGGTGC	NA	na:638-727	1	1	0	14
4088	4088	818.3	ACTGGCCGCTTCACTGAGCGCACATGTTCGGCGAGGCGGGGCCTGCGAGCGCGGCCACCGAGAATCGGACGGGGGTAGTCTCAAGCTGGCCGGCCTGCTCTGGTGCGGTACCTCTAGAAGGTAGACTTAGATCGGAAGAGCGTCG	Ef1a_promoter_LX	AGGTAGACTT	0	AGCGCACATGTTCGGCGAGGCGGGGCCTGCGAGCGCGGCCACCGAGAATCGGACGGGGGTAGTCTCAAGCTGGCCGGCCTGCTCTGGTGC	NA	na:638-727	1	1	0	14
4089	4089	818.4	ACTGGCCGCTTCACTGAGCGCACATGTTCGGCGAGGCGGGGCCTGCGAGCGCGGCCACCGAGAATCGGACGGGGGTAGTCTCAAGCTGGCCGGCCTGCTCTGGTGCGGTACCTCTAGACGGGAGACGTAGATCGGAAGAGCGTCG	Ef1a_promoter_LX	CGGGAGACGT	0	AGCGCACATGTTCGGCGAGGCGGGGCCTGCGAGCGCGGCCACCGAGAATCGGACGGGGGTAGTCTCAAGCTGGCCGGCCTGCTCTGGTGC	NA	na:638-727	1	1	0	14
4090	4090	818.5	ACTGGCCGCTTCACTGAGCGCACATGTTCGGCGAGGCGGGGCCTGCGAGCGCGGCCACCGAGAATCGGACGGGGGTAGTCTCAAGCTGGCCGGCCTGCTCTGGTGCGGTACCTCTAGACACGTCGCTCAGATCGGAAGAGCGTCG	Ef1a_promoter_LX	CACGTCGCTC	0	AGCGCACATGTTCGGCGAGGCGGGGCCTGCGAGCGCGGCCACCGAGAATCGGACGGGGGTAGTCTCAAGCTGGCCGGCCTGCTCTGGTGC	NA	na:638-727	1	1	0	14
4416	4416	884.1	ACTGGCCGCTTCACTGACTCCACGGAGTACCGGGCGCCGTCCAGGCACCTCGATTAGTTCTCGAGCTTTTGGAGTACGTCGTCTTTAGGTTGGGGGGAGGGGTTTTGGTACCTCTAGATTAACGACTTAGATCGGAAGAGCGTCG	Ef1a_promoter_LX	TTAACGACTT	0	ACTCCACGGAGTACCGGGCGCCGTCCAGGCACCTCGATTAGTTCTCGAGCTTTTGGAGTACGTCGTCTTTAGGTTGGGGGGAGGGGTTTT	NA	na:932-1021	1	1	0	20
4417	4417	884.2	ACTGGCCGCTTCACTGACTCCACGGAGTACCGGGCGCCGTCCAGGCACCTCGATTAGTTCTCGAGCTTTTGGAGTACGTCGTCTTTAGGTTGGGGGGAGGGGTTTTGGTACCTCTAGATGATGTCACCAGATCGGAAGAGCGTCG	Ef1a_promoter_LX	TGATGTCACC	0	ACTCCACGGAGTACCGGGCGCCGTCCAGGCACCTCGATTAGTTCTCGAGCTTTTGGAGTACGTCGTCTTTAGGTTGGGGGGAGGGGTTTT	NA	na:932-1021	1	1	0	20
4418	4418	884.3	ACTGGCCGCTTCACTGACTCCACGGAGTACCGGGCGCCGTCCAGGCACCTCGATTAGTTCTCGAGCTTTTGGAGTACGTCGTCTTTAGGTTGGGGGGAGGGGTTTTGGTACCTCTAGAAATTTCGAATAGATCGGAAGAGCGTCG	Ef1a_promoter_LX	AATTTCGAAT	0	ACTCCACGGAGTACCGGGCGCCGTCCAGGCACCTCGATTAGTTCTCGAGCTTTTGGAGTACGTCGTCTTTAGGTTGGGGGGAGGGGTTTT	NA	na:932-1021	1	1	0	20
4419	4419	884.4	ACTGGCCGCTTCACTGACTCCACGGAGTACCGGGCGCCGTCCAGGCACCTCGATTAGTTCTCGAGCTTTTGGAGTACGTCGTCTTTAGGTTGGGGGGAGGGGTTTTGGTACCTCTAGATGAGTTCGGCAGATCGGAAGAGCGTCG	Ef1a_promoter_LX	TGAGTTCGGC	0	ACTCCACGGAGTACCGGGCGCCGTCCAGGCACCTCGATTAGTTCTCGAGCTTTTGGAGTACGTCGTCTTTAGGTTGGGGGGAGGGGTTTT	NA	na:932-1021	1	1	0	20
4420	4420	884.5	ACTGGCCGCTTCACTGACTCCACGGAGTACCGGGCGCCGTCCAGGCACCTCGATTAGTTCTCGAGCTTTTGGAGTACGTCGTCTTTAGGTTGGGGGGAGGGGTTTTGGTACCTCTAGACAGCCGTCGCAGATCGGAAGAGCGTCG	Ef1a_promoter_LX	CAGCCGTCGC	0	ACTCCACGGAGTACCGGGCGCCGTCCAGGCACCTCGATTAGTTCTCGAGCTTTTGGAGTACGTCGTCTTTAGGTTGGGGGGAGGGGTTTT	NA	na:932-1021	1	1	0	20
4936	4936	988.1	ACTGGCCGCTTCACTGCCTATTGACGTCAATGACGGTAAATGGCCCGCCTGGCATTATGCCCAGTACATGACCTTATGGGACTTTCCTACTTGGCAGTACATCTACGGTACCTCTAGAAAACGTCGTCAGATCGGAAGAGCGTCG	CMV_promoter_plenti63	AAACGTCGTC	0	CCTATTGACGTCAATGACGGTAAATGGCCCGCCTGGCATTATGCCCAGTACATGACCTTATGGGACTTTCCTACTTGGCAGTACATCTAC	NA	na:197-286	1	1	0	5
4937	4937	988.2	ACTGGCCGCTTCACTGCCTATTGACGTCAATGACGGTAAATGGCCCGCCTGGCATTATGCCCAGTACATGACCTTATGGGACTTTCCTACTTGGCAGTACATCTACGGTACCTCTAGACAATACATGGAGATCGGAAGAGCGTCG	CMV_promoter_plenti63	CAATACATGG	0	CCTATTGACGTCAATGACGGTAAATGGCCCGCCTGGCATTATGCCCAGTACATGACCTTATGGGACTTTCCTACTTGGCAGTACATCTAC	NA	na:197-286	1	1	0	5
4938	4938	988.3	ACTGGCCGCTTCACTGCCTATTGACGTCAATGACGGTAAATGGCCCGCCTGGCATTATGCCCAGTACATGACCTTATGGGACTTTCCTACTTGGCAGTACATCTACGGTACCTCTAGAAGGTTACGACAGATCGGAAGAGCGTCG	CMV_promoter_plenti63	AGGTTACGAC	0	CCTATTGACGTCAATGACGGTAAATGGCCCGCCTGGCATTATGCCCAGTACATGACCTTATGGGACTTTCCTACTTGGCAGTACATCTAC	NA	na:197-286	1	1	0	5
4939	4939	988.4	ACTGGCCGCTTCACTGCCTATTGACGTCAATGACGGTAAATGGCCCGCCTGGCATTATGCCCAGTACATGACCTTATGGGACTTTCCTACTTGGCAGTACATCTACGGTACCTCTAGATTGTCTTACCAGATCGGAAGAGCGTCG	CMV_promoter_plenti63	TTGTCTTACC	0	CCTATTGACGTCAATGACGGTAAATGGCCCGCCTGGCATTATGCCCAGTACATGACCTTATGGGACTTTCCTACTTGGCAGTACATCTAC	NA	na:197-286	1	1	0	5
4940	4940	988.5	ACTGGCCGCTTCACTGCCTATTGACGTCAATGACGGTAAATGGCCCGCCTGGCATTATGCCCAGTACATGACCTTATGGGACTTTCCTACTTGGCAGTACATCTACGGTACCTCTAGATTGTCTTACGAGATCGGAAGAGCGTCG	CMV_promoter_plenti63	TTGTCTTACG	0	CCTATTGACGTCAATGACGGTAAATGGCCCGCCTGGCATTATGCCCAGTACATGACCTTATGGGACTTTCCTACTTGGCAGTACATCTAC	NA	na:197-286	1	1	0	5
4956	4956	992.1	ACTGGCCGCTTCACTGGAGCTCAAAATGGAGGACGCGGCGCTCGGGAGAGCGGGCGGGTGAGTCACCCACACAAAGGAAAAGGGCCTTTCCGTCCTCAGCCGTCGCGGTACCTCTAGATGAGTAATCCAGATCGGAAGAGCGTCG	Ef1a_promoter_LX	TGAGTAATCC	0	GAGCTCAAAATGGAGGACGCGGCGCTCGGGAGAGCGGGCGGGTGAGTCACCCACACAAAGGAAAAGGGCCTTTCCGTCCTCAGCCGTCGC	NA	na:834-923	1	1	0	18
4957	4957	992.2	ACTGGCCGCTTCACTGGAGCTCAAAATGGAGGACGCGGCGCTCGGGAGAGCGGGCGGGTGAGTCACCCACACAAAGGAAAAGGGCCTTTCCGTCCTCAGCCGTCGCGGTACCTCTAGATGCGGACGCGAGATCGGAAGAGCGTCG	Ef1a_promoter_LX	TGCGGACGCG	0	GAGCTCAAAATGGAGGACGCGGCGCTCGGGAGAGCGGGCGGGTGAGTCACCCACACAAAGGAAAAGGGCCTTTCCGTCCTCAGCCGTCGC	NA	na:834-923	1	1	0	18
4958	4958	992.3	ACTGGCCGCTTCACTGGAGCTCAAAATGGAGGACGCGGCGCTCGGGAGAGCGGGCGGGTGAGTCACCCACACAAAGGAAAAGGGCCTTTCCGTCCTCAGCCGTCGCGGTACCTCTAGATGAGTAATCGAGATCGGAAGAGCGTCG	Ef1a_promoter_LX	TGAGTAATCG	0	GAGCTCAAAATGGAGGACGCGGCGCTCGGGAGAGCGGGCGGGTGAGTCACCCACACAAAGGAAAAGGGCCTTTCCGTCCTCAGCCGTCGC	NA	na:834-923	1	1	0	18
4959	4959	992.4	ACTGGCCGCTTCACTGGAGCTCAAAATGGAGGACGCGGCGCTCGGGAGAGCGGGCGGGTGAGTCACCCACACAAAGGAAAAGGGCCTTTCCGTCCTCAGCCGTCGCGGTACCTCTAGATGCGGACGCCAGATCGGAAGAGCGTCG	Ef1a_promoter_LX	TGCGGACGCC	0	GAGCTCAAAATGGAGGACGCGGCGCTCGGGAGAGCGGGCGGGTGAGTCACCCACACAAAGGAAAAGGGCCTTTCCGTCCTCAGCCGTCGC	NA	na:834-923	1	1	0	18
4960	4960	992.5	ACTGGCCGCTTCACTGGAGCTCAAAATGGAGGACGCGGCGCTCGGGAGAGCGGGCGGGTGAGTCACCCACACAAAGGAAAAGGGCCTTTCCGTCCTCAGCCGTCGCGGTACCTCTAGAAGGCTAACGTAGATCGGAAGAGCGTCG	Ef1a_promoter_LX	AGGCTAACGT	0	GAGCTCAAAATGGAGGACGCGGCGCTCGGGAGAGCGGGCGGGTGAGTCACCCACACAAAGGAAAAGGGCCTTTCCGTCCTCAGCCGTCGC	NA	na:834-923	1	1	0	18
5016	5016	1004.1	ACTGGCCGCTTCACTGGAACGTTCTTTTTCGCAACGGGTTTGCCGCCAGAACACAGGTAAGTGCCGTGTGTGGTTCCCGCGGGCCTGGCCTCTTTACGGGTTATGGGGTACCTCTAGAGACGTTGCGCAGATCGGAAGAGCGTCG	Ef1a_promoter_LX	GACGTTGCGC	0	GAACGTTCTTTTTCGCAACGGGTTTGCCGCCAGAACACAGGTAAGTGCCGTGTGTGGTTCCCGCGGGCCTGGCCTCTTTACGGGTTATGG	NA	na:197-286	1	1	0	5
5017	5017	1004.2	ACTGGCCGCTTCACTGGAACGTTCTTTTTCGCAACGGGTTTGCCGCCAGAACACAGGTAAGTGCCGTGTGTGGTTCCCGCGGGCCTGGCCTCTTTACGGGTTATGGGGTACCTCTAGAACCGTACGGTAGATCGGAAGAGCGTCG	Ef1a_promoter_LX	ACCGTACGGT	0	GAACGTTCTTTTTCGCAACGGGTTTGCCGCCAGAACACAGGTAAGTGCCGTGTGTGGTTCCCGCGGGCCTGGCCTCTTTACGGGTTATGG	NA	na:197-286	1	1	0	5
5018	5018	1004.3	ACTGGCCGCTTCACTGGAACGTTCTTTTTCGCAACGGGTTTGCCGCCAGAACACAGGTAAGTGCCGTGTGTGGTTCCCGCGGGCCTGGCCTCTTTACGGGTTATGGGGTACCTCTAGACAGCGGACTTAGATCGGAAGAGCGTCG	Ef1a_promoter_LX	CAGCGGACTT	0	GAACGTTCTTTTTCGCAACGGGTTTGCCGCCAGAACACAGGTAAGTGCCGTGTGTGGTTCCCGCGGGCCTGGCCTCTTTACGGGTTATGG	NA	na:197-286	1	1	0	5
5019	5019	1004.4	ACTGGCCGCTTCACTGGAACGTTCTTTTTCGCAACGGGTTTGCCGCCAGAACACAGGTAAGTGCCGTGTGTGGTTCCCGCGGGCCTGGCCTCTTTACGGGTTATGGGGTACCTCTAGAGAACATAGTTAGATCGGAAGAGCGTCG	Ef1a_promoter_LX	GAACATAGTT	0	GAACGTTCTTTTTCGCAACGGGTTTGCCGCCAGAACACAGGTAAGTGCCGTGTGTGGTTCCCGCGGGCCTGGCCTCTTTACGGGTTATGG	NA	na:197-286	1	1	0	5
5020	5020	1004.5	ACTGGCCGCTTCACTGGAACGTTCTTTTTCGCAACGGGTTTGCCGCCAGAACACAGGTAAGTGCCGTGTGTGGTTCCCGCGGGCCTGGCCTCTTTACGGGTTATGGGGTACCTCTAGAATAAGATCATAGATCGGAAGAGCGTCG	Ef1a_promoter_LX	ATAAGATCAT	0	GAACGTTCTTTTTCGCAACGGGTTTGCCGCCAGAACACAGGTAAGTGCCGTGTGTGGTTCCCGCGGGCCTGGCCTCTTTACGGGTTATGG	NA	na:197-286	1	1	0	5
5411	5411	1083.1	ACTGGCCGCTTCACTGCGCCAATAGGGACTTTCCATTGACGTCAATGGGTGGAGTATTTACGGTAAACTGCCCACTTGGCAGTACATCAAGTGTATCATATGCCAAGGTACCTCTAGACCATGAATATAGATCGGAAGAGCGTCG	CMV_promoter_plenti63	CCATGAATAT	0	CGCCAATAGGGACTTTCCATTGACGTCAATGGGTGGAGTATTTACGGTAAACTGCCCACTTGGCAGTACATCAAGTGTATCATATGCCAA	NA	na:99-188	1	1	0	3
5412	5412	1083.2	ACTGGCCGCTTCACTGCGCCAATAGGGACTTTCCATTGACGTCAATGGGTGGAGTATTTACGGTAAACTGCCCACTTGGCAGTACATCAAGTGTATCATATGCCAAGGTACCTCTAGAAAAATTGAACAGATCGGAAGAGCGTCG	CMV_promoter_plenti63	AAAATTGAAC	0	CGCCAATAGGGACTTTCCATTGACGTCAATGGGTGGAGTATTTACGGTAAACTGCCCACTTGGCAGTACATCAAGTGTATCATATGCCAA	NA	na:99-188	1	1	0	3
5413	5413	1083.3	ACTGGCCGCTTCACTGCGCCAATAGGGACTTTCCATTGACGTCAATGGGTGGAGTATTTACGGTAAACTGCCCACTTGGCAGTACATCAAGTGTATCATATGCCAAGGTACCTCTAGACCACCGTATTAGATCGGAAGAGCGTCG	CMV_promoter_plenti63	CCACCGTATT	0	CGCCAATAGGGACTTTCCATTGACGTCAATGGGTGGAGTATTTACGGTAAACTGCCCACTTGGCAGTACATCAAGTGTATCATATGCCAA	NA	na:99-188	1	1	0	3
5414	5414	1083.4	ACTGGCCGCTTCACTGCGCCAATAGGGACTTTCCATTGACGTCAATGGGTGGAGTATTTACGGTAAACTGCCCACTTGGCAGTACATCAAGTGTATCATATGCCAAGGTACCTCTAGACAATCGGCGTAGATCGGAAGAGCGTCG	CMV_promoter_plenti63	CAATCGGCGT	0	CGCCAATAGGGACTTTCCATTGACGTCAATGGGTGGAGTATTTACGGTAAACTGCCCACTTGGCAGTACATCAAGTGTATCATATGCCAA	NA	na:99-188	1	1	0	3
5415	5415	1083.5	ACTGGCCGCTTCACTGCGCCAATAGGGACTTTCCATTGACGTCAATGGGTGGAGTATTTACGGTAAACTGCCCACTTGGCAGTACATCAAGTGTATCATATGCCAAGGTACCTCTAGAGTGCTTAGACAGATCGGAAGAGCGTCG	CMV_promoter_plenti63	GTGCTTAGAC	0	CGCCAATAGGGACTTTCCATTGACGTCAATGGGTGGAGTATTTACGGTAAACTGCCCACTTGGCAGTACATCAAGTGTATCATATGCCAA	NA	na:99-188	1	1	0	3
5496	5496	1100.1	ACTGGCCGCTTCACTGCCGCCTACGCTTTCTCACTCGTGCTTAGTAGATAATGGGGTGTCGGCAGCCTTTACGGCAGTAGCTGTCTGTGTGAAACGTATAAGATCTGGTACCTCTAGACCGATATTCGAGATCGGAAGAGCGTCG	Ef1a_promoter_scrambled	CCGATATTCG	0	CCGCCTACGCTTTCTCACTCGTGCTTAGTAGATAATGGGGTGTCGGCAGCCTTTACGGCAGTAGCTGTCTGTGTGAAACGTATAAGATCT	NA	na:148-237	1	1	0	4
5497	5497	1100.2	ACTGGCCGCTTCACTGCCGCCTACGCTTTCTCACTCGTGCTTAGTAGATAATGGGGTGTCGGCAGCCTTTACGGCAGTAGCTGTCTGTGTGAAACGTATAAGATCTGGTACCTCTAGAAATCCGTGTTAGATCGGAAGAGCGTCG	Ef1a_promoter_scrambled	AATCCGTGTT	0	CCGCCTACGCTTTCTCACTCGTGCTTAGTAGATAATGGGGTGTCGGCAGCCTTTACGGCAGTAGCTGTCTGTGTGAAACGTATAAGATCT	NA	na:148-237	1	1	0	4
5498	5498	1100.3	ACTGGCCGCTTCACTGCCGCCTACGCTTTCTCACTCGTGCTTAGTAGATAATGGGGTGTCGGCAGCCTTTACGGCAGTAGCTGTCTGTGTGAAACGTATAAGATCTGGTACCTCTAGAGAGGACTCGTAGATCGGAAGAGCGTCG	Ef1a_promoter_scrambled	GAGGACTCGT	0	CCGCCTACGCTTTCTCACTCGTGCTTAGTAGATAATGGGGTGTCGGCAGCCTTTACGGCAGTAGCTGTCTGTGTGAAACGTATAAGATCT	NA	na:148-237	1	1	0	4
5499	5499	1100.4	ACTGGCCGCTTCACTGCCGCCTACGCTTTCTCACTCGTGCTTAGTAGATAATGGGGTGTCGGCAGCCTTTACGGCAGTAGCTGTCTGTGTGAAACGTATAAGATCTGGTACCTCTAGAGACCGCGGTGAGATCGGAAGAGCGTCG	Ef1a_promoter_scrambled	GACCGCGGTG	0	CCGCCTACGCTTTCTCACTCGTGCTTAGTAGATAATGGGGTGTCGGCAGCCTTTACGGCAGTAGCTGTCTGTGTGAAACGTATAAGATCT	NA	na:148-237	1	1	0	4
5500	5500	1100.5	ACTGGCCGCTTCACTGCCGCCTACGCTTTCTCACTCGTGCTTAGTAGATAATGGGGTGTCGGCAGCCTTTACGGCAGTAGCTGTCTGTGTGAAACGTATAAGATCTGGTACCTCTAGACGTATACATTAGATCGGAAGAGCGTCG	Ef1a_promoter_scrambled	CGTATACATT	0	CCGCCTACGCTTTCTCACTCGTGCTTAGTAGATAATGGGGTGTCGGCAGCCTTTACGGCAGTAGCTGTCTGTGTGAAACGTATAAGATCT	NA	na:148-237	1	1	0	4
6026	6026	1206.1	ACTGGCCGCTTCACTGCCTTTACGGCAGTAGCTGTCTGTGTGAAACGTATAAGATCTCTGTGCCCAATGGAGTTTGCCATGTGTGCTACAGTGGGCGGCCCGAGGGGGTACCTCTAGACAAACCGTATAGATCGGAAGAGCGTCG	Ef1a_promoter_scrambled	CAAACCGTAT	0	CCTTTACGGCAGTAGCTGTCTGTGTGAAACGTATAAGATCTCTGTGCCCAATGGAGTTTGCCATGTGTGCTACAGTGGGCGGCCCGAGGG	NA	na:197-286	1	1	0	5
6027	6027	1206.2	ACTGGCCGCTTCACTGCCTTTACGGCAGTAGCTGTCTGTGTGAAACGTATAAGATCTCTGTGCCCAATGGAGTTTGCCATGTGTGCTACAGTGGGCGGCCCGAGGGGGTACCTCTAGACAGATCCACGAGATCGGAAGAGCGTCG	Ef1a_promoter_scrambled	CAGATCCACG	0	CCTTTACGGCAGTAGCTGTCTGTGTGAAACGTATAAGATCTCTGTGCCCAATGGAGTTTGCCATGTGTGCTACAGTGGGCGGCCCGAGGG	NA	na:197-286	1	1	0	5
6028	6028	1206.3	ACTGGCCGCTTCACTGCCTTTACGGCAGTAGCTGTCTGTGTGAAACGTATAAGATCTCTGTGCCCAATGGAGTTTGCCATGTGTGCTACAGTGGGCGGCCCGAGGGGGTACCTCTAGATATGGTCGGGAGATCGGAAGAGCGTCG	Ef1a_promoter_scrambled	TATGGTCGGG	0	CCTTTACGGCAGTAGCTGTCTGTGTGAAACGTATAAGATCTCTGTGCCCAATGGAGTTTGCCATGTGTGCTACAGTGGGCGGCCCGAGGG	NA	na:197-286	1	1	0	5
6029	6029	1206.4	ACTGGCCGCTTCACTGCCTTTACGGCAGTAGCTGTCTGTGTGAAACGTATAAGATCTCTGTGCCCAATGGAGTTTGCCATGTGTGCTACAGTGGGCGGCCCGAGGGGGTACCTCTAGAGTTCTAGCGTAGATCGGAAGAGCGTCG	Ef1a_promoter_scrambled	GTTCTAGCGT	0	CCTTTACGGCAGTAGCTGTCTGTGTGAAACGTATAAGATCTCTGTGCCCAATGGAGTTTGCCATGTGTGCTACAGTGGGCGGCCCGAGGG	NA	na:197-286	1	1	0	5
6030	6030	1206.5	ACTGGCCGCTTCACTGCCTTTACGGCAGTAGCTGTCTGTGTGAAACGTATAAGATCTCTGTGCCCAATGGAGTTTGCCATGTGTGCTACAGTGGGCGGCCCGAGGGGGTACCTCTAGATATGGTCGGCAGATCGGAAGAGCGTCG	Ef1a_promoter_scrambled	TATGGTCGGC	0	CCTTTACGGCAGTAGCTGTCTGTGTGAAACGTATAAGATCTCTGTGCCCAATGGAGTTTGCCATGTGTGCTACAGTGGGCGGCCCGAGGG	NA	na:197-286	1	1	0	5
6076	6076	1216.1	ACTGGCCGCTTCACTGGAGTTTCCCCACACTGAGTGGGTGGAGACTGAAGTTAGGCCAGCTTGGCACTTGATGTAATTCTCCTTGGAATTTGCCCTTTTTGAGTTTGGTACCTCTAGATGGCCAACACAGATCGGAAGAGCGTCG	Ef1a_promoter_LX	TGGCCAACAC	0	GAGTTTCCCCACACTGAGTGGGTGGAGACTGAAGTTAGGCCAGCTTGGCACTTGATGTAATTCTCCTTGGAATTTGCCCTTTTTGAGTTT	NA	na:1030-1119	1	1	0	22
6077	6077	1216.2	ACTGGCCGCTTCACTGGAGTTTCCCCACACTGAGTGGGTGGAGACTGAAGTTAGGCCAGCTTGGCACTTGATGTAATTCTCCTTGGAATTTGCCCTTTTTGAGTTTGGTACCTCTAGATTAAACCGCGAGATCGGAAGAGCGTCG	Ef1a_promoter_LX	TTAAACCGCG	0	GAGTTTCCCCACACTGAGTGGGTGGAGACTGAAGTTAGGCCAGCTTGGCACTTGATGTAATTCTCCTTGGAATTTGCCCTTTTTGAGTTT	NA	na:1030-1119	1	1	0	22
6078	6078	1216.3	ACTGGCCGCTTCACTGGAGTTTCCCCACACTGAGTGGGTGGAGACTGAAGTTAGGCCAGCTTGGCACTTGATGTAATTCTCCTTGGAATTTGCCCTTTTTGAGTTTGGTACCTCTAGATTAAACCGCCAGATCGGAAGAGCGTCG	Ef1a_promoter_LX	TTAAACCGCC	0	GAGTTTCCCCACACTGAGTGGGTGGAGACTGAAGTTAGGCCAGCTTGGCACTTGATGTAATTCTCCTTGGAATTTGCCCTTTTTGAGTTT	NA	na:1030-1119	1	1	0	22
6079	6079	1216.4	ACTGGCCGCTTCACTGGAGTTTCCCCACACTGAGTGGGTGGAGACTGAAGTTAGGCCAGCTTGGCACTTGATGTAATTCTCCTTGGAATTTGCCCTTTTTGAGTTTGGTACCTCTAGATACCGTATATAGATCGGAAGAGCGTCG	Ef1a_promoter_LX	TACCGTATAT	0	GAGTTTCCCCACACTGAGTGGGTGGAGACTGAAGTTAGGCCAGCTTGGCACTTGATGTAATTCTCCTTGGAATTTGCCCTTTTTGAGTTT	NA	na:1030-1119	1	1	0	22
6080	6080	1216.5	ACTGGCCGCTTCACTGGAGTTTCCCCACACTGAGTGGGTGGAGACTGAAGTTAGGCCAGCTTGGCACTTGATGTAATTCTCCTTGGAATTTGCCCTTTTTGAGTTTGGTACCTCTAGAACGGGGCGTGAGATCGGAAGAGCGTCG	Ef1a_promoter_LX	ACGGGGCGTG	0	GAGTTTCCCCACACTGAGTGGGTGGAGACTGAAGTTAGGCCAGCTTGGCACTTGATGTAATTCTCCTTGGAATTTGCCCTTTTTGAGTTT	NA	na:1030-1119	1	1	0	22
6091	6091	1219.1	ACTGGCCGCTTCACTGCCAAGTCCGTGATGAGCTACCCTGGGGTGGCGCGTGGGTGTGATGCCAGCAGGATTCCTTGGACCGCGGTTTTGACACAGCCCTTACTGAGGTACCTCTAGAAGTATCAGATAGATCGGAAGAGCGTCG	Ef1a_promoter_scrambled	AGTATCAGAT	0	CCAAGTCCGTGATGAGCTACCCTGGGGTGGCGCGTGGGTGTGATGCCAGCAGGATTCCTTGGACCGCGGTTTTGACACAGCCCTTACTGA	NA	na:932-1021	1	1	0	20
6092	6092	1219.2	ACTGGCCGCTTCACTGCCAAGTCCGTGATGAGCTACCCTGGGGTGGCGCGTGGGTGTGATGCCAGCAGGATTCCTTGGACCGCGGTTTTGACACAGCCCTTACTGAGGTACCTCTAGAGACTAGACATAGATCGGAAGAGCGTCG	Ef1a_promoter_scrambled	GACTAGACAT	0	CCAAGTCCGTGATGAGCTACCCTGGGGTGGCGCGTGGGTGTGATGCCAGCAGGATTCCTTGGACCGCGGTTTTGACACAGCCCTTACTGA	NA	na:932-1021	1	1	0	20
6093	6093	1219.3	ACTGGCCGCTTCACTGCCAAGTCCGTGATGAGCTACCCTGGGGTGGCGCGTGGGTGTGATGCCAGCAGGATTCCTTGGACCGCGGTTTTGACACAGCCCTTACTGAGGTACCTCTAGAACGAGTACGTAGATCGGAAGAGCGTCG	Ef1a_promoter_scrambled	ACGAGTACGT	0	CCAAGTCCGTGATGAGCTACCCTGGGGTGGCGCGTGGGTGTGATGCCAGCAGGATTCCTTGGACCGCGGTTTTGACACAGCCCTTACTGA	NA	na:932-1021	1	1	0	20
6094	6094	1219.4	ACTGGCCGCTTCACTGCCAAGTCCGTGATGAGCTACCCTGGGGTGGCGCGTGGGTGTGATGCCAGCAGGATTCCTTGGACCGCGGTTTTGACACAGCCCTTACTGAGGTACCTCTAGAAGAGTCCGACAGATCGGAAGAGCGTCG	Ef1a_promoter_scrambled	AGAGTCCGAC	0	CCAAGTCCGTGATGAGCTACCCTGGGGTGGCGCGTGGGTGTGATGCCAGCAGGATTCCTTGGACCGCGGTTTTGACACAGCCCTTACTGA	NA	na:932-1021	1	1	0	20
6095	6095	1219.5	ACTGGCCGCTTCACTGCCAAGTCCGTGATGAGCTACCCTGGGGTGGCGCGTGGGTGTGATGCCAGCAGGATTCCTTGGACCGCGGTTTTGACACAGCCCTTACTGAGGTACCTCTAGAGTTTAGTCGGAGATCGGAAGAGCGTCG	Ef1a_promoter_scrambled	GTTTAGTCGG	0	CCAAGTCCGTGATGAGCTACCCTGGGGTGGCGCGTGGGTGTGATGCCAGCAGGATTCCTTGGACCGCGGTTTTGACACAGCCCTTACTGA	NA	na:932-1021	1	1	0	20
6126	6126	1226.1	ACTGGCCGCTTCACTGAAGAACTAGATTCGATCTTACCTTGGATATCGCCATCTGGGCGTGGGCCCCGAGGCGATGCAACCTCGATCGAGCCTGGGGCGTCCTGAGGGTACCTCTAGAGTTATTGGCGAGATCGGAAGAGCGTCG	Ef1a_promoter_scrambled	GTTATTGGCG	0	AAGAACTAGATTCGATCTTACCTTGGATATCGCCATCTGGGCGTGGGCCCCGAGGCGATGCAACCTCGATCGAGCCTGGGGCGTCCTGAG	NA	na:393-482	1	1	0	9
6127	6127	1226.2	ACTGGCCGCTTCACTGAAGAACTAGATTCGATCTTACCTTGGATATCGCCATCTGGGCGTGGGCCCCGAGGCGATGCAACCTCGATCGAGCCTGGGGCGTCCTGAGGGTACCTCTAGAAAACAGCATCAGATCGGAAGAGCGTCG	Ef1a_promoter_scrambled	AAACAGCATC	0	AAGAACTAGATTCGATCTTACCTTGGATATCGCCATCTGGGCGTGGGCCCCGAGGCGATGCAACCTCGATCGAGCCTGGGGCGTCCTGAG	NA	na:393-482	1	1	0	9
6128	6128	1226.3	ACTGGCCGCTTCACTGAAGAACTAGATTCGATCTTACCTTGGATATCGCCATCTGGGCGTGGGCCCCGAGGCGATGCAACCTCGATCGAGCCTGGGGCGTCCTGAGGGTACCTCTAGAACCATTCGGTAGATCGGAAGAGCGTCG	Ef1a_promoter_scrambled	ACCATTCGGT	0	AAGAACTAGATTCGATCTTACCTTGGATATCGCCATCTGGGCGTGGGCCCCGAGGCGATGCAACCTCGATCGAGCCTGGGGCGTCCTGAG	NA	na:393-482	1	1	0	9
6129	6129	1226.4	ACTGGCCGCTTCACTGAAGAACTAGATTCGATCTTACCTTGGATATCGCCATCTGGGCGTGGGCCCCGAGGCGATGCAACCTCGATCGAGCCTGGGGCGTCCTGAGGGTACCTCTAGAACTCGCTATTAGATCGGAAGAGCGTCG	Ef1a_promoter_scrambled	ACTCGCTATT	0	AAGAACTAGATTCGATCTTACCTTGGATATCGCCATCTGGGCGTGGGCCCCGAGGCGATGCAACCTCGATCGAGCCTGGGGCGTCCTGAG	NA	na:393-482	1	1	0	9
6130	6130	1226.5	ACTGGCCGCTTCACTGAAGAACTAGATTCGATCTTACCTTGGATATCGCCATCTGGGCGTGGGCCCCGAGGCGATGCAACCTCGATCGAGCCTGGGGCGTCCTGAGGGTACCTCTAGAGCACGGTATTAGATCGGAAGAGCGTCG	Ef1a_promoter_scrambled	GCACGGTATT	0	AAGAACTAGATTCGATCTTACCTTGGATATCGCCATCTGGGCGTGGGCCCCGAGGCGATGCAACCTCGATCGAGCCTGGGGCGTCCTGAG	NA	na:393-482	1	1	0	9
6136	6136	1228.1	ACTGGCCGCTTCACTGGGCCGCCGCGTGCGAATCTGGTGGCACCTTCGCGCCTGTCTCGCTGCTTTCGATAAGTCTCTAGCCATTTAAAATTTTTGATGACCTGCTGGTACCTCTAGATAATAGGATCAGATCGGAAGAGCGTCG	Ef1a_promoter_LX	TAATAGGATC	0	GGCCGCCGCGTGCGAATCTGGTGGCACCTTCGCGCCTGTCTCGCTGCTTTCGATAAGTCTCTAGCCATTTAAAATTTTTGATGACCTGCT	NA	na:442-531	1	1	0	10
6137	6137	1228.2	ACTGGCCGCTTCACTGGGCCGCCGCGTGCGAATCTGGTGGCACCTTCGCGCCTGTCTCGCTGCTTTCGATAAGTCTCTAGCCATTTAAAATTTTTGATGACCTGCTGGTACCTCTAGAGCACGGTATCAGATCGGAAGAGCGTCG	Ef1a_promoter_LX	GCACGGTATC	0	GGCCGCCGCGTGCGAATCTGGTGGCACCTTCGCGCCTGTCTCGCTGCTTTCGATAAGTCTCTAGCCATTTAAAATTTTTGATGACCTGCT	NA	na:442-531	1	1	0	10
6138	6138	1228.3	ACTGGCCGCTTCACTGGGCCGCCGCGTGCGAATCTGGTGGCACCTTCGCGCCTGTCTCGCTGCTTTCGATAAGTCTCTAGCCATTTAAAATTTTTGATGACCTGCTGGTACCTCTAGAACTCGCTATCAGATCGGAAGAGCGTCG	Ef1a_promoter_LX	ACTCGCTATC	0	GGCCGCCGCGTGCGAATCTGGTGGCACCTTCGCGCCTGTCTCGCTGCTTTCGATAAGTCTCTAGCCATTTAAAATTTTTGATGACCTGCT	NA	na:442-531	1	1	0	10
6139	6139	1228.4	ACTGGCCGCTTCACTGGGCCGCCGCGTGCGAATCTGGTGGCACCTTCGCGCCTGTCTCGCTGCTTTCGATAAGTCTCTAGCCATTTAAAATTTTTGATGACCTGCTGGTACCTCTAGAACCATTCGGCAGATCGGAAGAGCGTCG	Ef1a_promoter_LX	ACCATTCGGC	0	GGCCGCCGCGTGCGAATCTGGTGGCACCTTCGCGCCTGTCTCGCTGCTTTCGATAAGTCTCTAGCCATTTAAAATTTTTGATGACCTGCT	NA	na:442-531	1	1	0	10
6140	6140	1228.5	ACTGGCCGCTTCACTGGGCCGCCGCGTGCGAATCTGGTGGCACCTTCGCGCCTGTCTCGCTGCTTTCGATAAGTCTCTAGCCATTTAAAATTTTTGATGACCTGCTGGTACCTCTAGAATTGTTACGCAGATCGGAAGAGCGTCG	Ef1a_promoter_LX	ATTGTTACGC	0	GGCCGCCGCGTGCGAATCTGGTGGCACCTTCGCGCCTGTCTCGCTGCTTTCGATAAGTCTCTAGCCATTTAAAATTTTTGATGACCTGCT	NA	na:442-531	1	1	0	10
6541	6541	1309.1	ACTGGCCGCTTCACTGCATCGCTATTACCATGGTGATGCGGTTTTGGCAGTACATCAATGGGCGTGGATAGCGGTTTGACTCACGGGGATTTCCAAGTCTCCACCCGGTACCTCTAGAGCAGATCCGGAGATCGGAAGAGCGTCG	CMV_promoter_plenti63	GCAGATCCGG	0	CATCGCTATTACCATGGTGATGCGGTTTTGGCAGTACATCAATGGGCGTGGATAGCGGTTTGACTCACGGGGATTTCCAAGTCTCCACCC	NA	na:295-384	1	1	0	7
6542	6542	1309.2	ACTGGCCGCTTCACTGCATCGCTATTACCATGGTGATGCGGTTTTGGCAGTACATCAATGGGCGTGGATAGCGGTTTGACTCACGGGGATTTCCAAGTCTCCACCCGGTACCTCTAGAACGAATGGATAGATCGGAAGAGCGTCG	CMV_promoter_plenti63	ACGAATGGAT	0	CATCGCTATTACCATGGTGATGCGGTTTTGGCAGTACATCAATGGGCGTGGATAGCGGTTTGACTCACGGGGATTTCCAAGTCTCCACCC	NA	na:295-384	1	1	0	7
6543	6543	1309.3	ACTGGCCGCTTCACTGCATCGCTATTACCATGGTGATGCGGTTTTGGCAGTACATCAATGGGCGTGGATAGCGGTTTGACTCACGGGGATTTCCAAGTCTCCACCCGGTACCTCTAGAAGTCGCTAGTAGATCGGAAGAGCGTCG	CMV_promoter_plenti63	AGTCGCTAGT	0	CATCGCTATTACCATGGTGATGCGGTTTTGGCAGTACATCAATGGGCGTGGATAGCGGTTTGACTCACGGGGATTTCCAAGTCTCCACCC	NA	na:295-384	1	1	0	7
6544	6544	1309.4	ACTGGCCGCTTCACTGCATCGCTATTACCATGGTGATGCGGTTTTGGCAGTACATCAATGGGCGTGGATAGCGGTTTGACTCACGGGGATTTCCAAGTCTCCACCCGGTACCTCTAGAACCCCCGGGTAGATCGGAAGAGCGTCG	CMV_promoter_plenti63	ACCCCCGGGT	0	CATCGCTATTACCATGGTGATGCGGTTTTGGCAGTACATCAATGGGCGTGGATAGCGGTTTGACTCACGGGGATTTCCAAGTCTCCACCC	NA	na:295-384	1	1	0	7
6545	6545	1309.5	ACTGGCCGCTTCACTGCATCGCTATTACCATGGTGATGCGGTTTTGGCAGTACATCAATGGGCGTGGATAGCGGTTTGACTCACGGGGATTTCCAAGTCTCCACCCGGTACCTCTAGAAGTCGCTAGCAGATCGGAAGAGCGTCG	CMV_promoter_plenti63	AGTCGCTAGC	0	CATCGCTATTACCATGGTGATGCGGTTTTGGCAGTACATCAATGGGCGTGGATAGCGGTTTGACTCACGGGGATTTCCAAGTCTCCACCC	NA	na:295-384	1	1	0	7
6576	6576	1316.1	ACTGGCCGCTTCACTGTCATATTGGGGCATTTCTACAGCCCGCTGTCCGTGCCCTGGGTGGGCGTTCGAACGTGGTCGCGTGGATTGGGGATAGCATGGCTGCGGAGGTACCTCTAGATTCTTAGCTTAGATCGGAAGAGCGTCG	Ef1a_promoter_scrambled	TTCTTAGCTT	0	TCATATTGGGGCATTTCTACAGCCCGCTGTCCGTGCCCTGGGTGGGCGTTCGAACGTGGTCGCGTGGATTGGGGATAGCATGGCTGCGGA	NA	na:540-629	1	1	0	12
6577	6577	1316.2	ACTGGCCGCTTCACTGTCATATTGGGGCATTTCTACAGCCCGCTGTCCGTGCCCTGGGTGGGCGTTCGAACGTGGTCGCGTGGATTGGGGATAGCATGGCTGCGGAGGTACCTCTAGATAGACGGTCCAGATCGGAAGAGCGTCG	Ef1a_promoter_scrambled	TAGACGGTCC	0	TCATATTGGGGCATTTCTACAGCCCGCTGTCCGTGCCCTGGGTGGGCGTTCGAACGTGGTCGCGTGGATTGGGGATAGCATGGCTGCGGA	NA	na:540-629	1	1	0	12
6578	6578	1316.3	ACTGGCCGCTTCACTGTCATATTGGGGCATTTCTACAGCCCGCTGTCCGTGCCCTGGGTGGGCGTTCGAACGTGGTCGCGTGGATTGGGGATAGCATGGCTGCGGAGGTACCTCTAGACGCTCGAAGTAGATCGGAAGAGCGTCG	Ef1a_promoter_scrambled	CGCTCGAAGT	0	TCATATTGGGGCATTTCTACAGCCCGCTGTCCGTGCCCTGGGTGGGCGTTCGAACGTGGTCGCGTGGATTGGGGATAGCATGGCTGCGGA	NA	na:540-629	1	1	0	12
6579	6579	1316.4	ACTGGCCGCTTCACTGTCATATTGGGGCATTTCTACAGCCCGCTGTCCGTGCCCTGGGTGGGCGTTCGAACGTGGTCGCGTGGATTGGGGATAGCATGGCTGCGGAGGTACCTCTAGAGGCTACGTGGAGATCGGAAGAGCGTCG	Ef1a_promoter_scrambled	GGCTACGTGG	0	TCATATTGGGGCATTTCTACAGCCCGCTGTCCGTGCCCTGGGTGGGCGTTCGAACGTGGTCGCGTGGATTGGGGATAGCATGGCTGCGGA	NA	na:540-629	1	1	0	12
6580	6580	1316.5	ACTGGCCGCTTCACTGTCATATTGGGGCATTTCTACAGCCCGCTGTCCGTGCCCTGGGTGGGCGTTCGAACGTGGTCGCGTGGATTGGGGATAGCATGGCTGCGGAGGTACCTCTAGAGGCTTAGATTAGATCGGAAGAGCGTCG	Ef1a_promoter_scrambled	GGCTTAGATT	0	TCATATTGGGGCATTTCTACAGCCCGCTGTCCGTGCCCTGGGTGGGCGTTCGAACGTGGTCGCGTGGATTGGGGATAGCATGGCTGCGGA	NA	na:540-629	1	1	0	12
6626	6626	1326.1	ACTGGCCGCTTCACTGTGTTGAGGCGCTGGCGCCGGGTCCGGAAGGGGCTAATTTCGGGACTGAAGACTTCACATCAGTGGCCGCTGGCAGGACAGCGGGACTAGGGGTACCTCTAGAAAGAACTATTAGATCGGAAGAGCGTCG	Ef1a_promoter_scrambled	AAGAACTATT	0	TGTTGAGGCGCTGGCGCCGGGTCCGGAAGGGGCTAATTTCGGGACTGAAGACTTCACATCAGTGGCCGCTGGCAGGACAGCGGGACTAGG	NA	na:736-825	1	1	0	16
6627	6627	1326.2	ACTGGCCGCTTCACTGTGTTGAGGCGCTGGCGCCGGGTCCGGAAGGGGCTAATTTCGGGACTGAAGACTTCACATCAGTGGCCGCTGGCAGGACAGCGGGACTAGGGGTACCTCTAGATATCGCGCGGAGATCGGAAGAGCGTCG	Ef1a_promoter_scrambled	TATCGCGCGG	0	TGTTGAGGCGCTGGCGCCGGGTCCGGAAGGGGCTAATTTCGGGACTGAAGACTTCACATCAGTGGCCGCTGGCAGGACAGCGGGACTAGG	NA	na:736-825	1	1	0	16
6628	6628	1326.3	ACTGGCCGCTTCACTGTGTTGAGGCGCTGGCGCCGGGTCCGGAAGGGGCTAATTTCGGGACTGAAGACTTCACATCAGTGGCCGCTGGCAGGACAGCGGGACTAGGGGTACCTCTAGAGCTGGAACGGAGATCGGAAGAGCGTCG	Ef1a_promoter_scrambled	GCTGGAACGG	0	TGTTGAGGCGCTGGCGCCGGGTCCGGAAGGGGCTAATTTCGGGACTGAAGACTTCACATCAGTGGCCGCTGGCAGGACAGCGGGACTAGG	NA	na:736-825	1	1	0	16
6629	6629	1326.4	ACTGGCCGCTTCACTGTGTTGAGGCGCTGGCGCCGGGTCCGGAAGGGGCTAATTTCGGGACTGAAGACTTCACATCAGTGGCCGCTGGCAGGACAGCGGGACTAGGGGTACCTCTAGAATTAAACGTTAGATCGGAAGAGCGTCG	Ef1a_promoter_scrambled	ATTAAACGTT	0	TGTTGAGGCGCTGGCGCCGGGTCCGGAAGGGGCTAATTTCGGGACTGAAGACTTCACATCAGTGGCCGCTGGCAGGACAGCGGGACTAGG	NA	na:736-825	1	1	0	16
6630	6630	1326.5	ACTGGCCGCTTCACTGTGTTGAGGCGCTGGCGCCGGGTCCGGAAGGGGCTAATTTCGGGACTGAAGACTTCACATCAGTGGCCGCTGGCAGGACAGCGGGACTAGGGGTACCTCTAGACCTCAGATTCAGATCGGAAGAGCGTCG	Ef1a_promoter_scrambled	CCTCAGATTC	0	TGTTGAGGCGCTGGCGCCGGGTCCGGAAGGGGCTAATTTCGGGACTGAAGACTTCACATCAGTGGCCGCTGGCAGGACAGCGGGACTAGG	NA	na:736-825	1	1	0	16
7036	7036	1408.1	ACTGGCCGCTTCACTGGGATAGCGGTTTGACTCACGGGGATTTCCAAGTCTCCACCCCATTGACGTCAATGGGAGTTTGTTTTGGCACCAAAATCAACGGGACTTTGGTACCTCTAGATTTTCATGGTAGATCGGAAGAGCGTCG	CMV_promoter_plenti63	TTTTCATGGT	0	GGATAGCGGTTTGACTCACGGGGATTTCCAAGTCTCCACCCCATTGACGTCAATGGGAGTTTGTTTTGGCACCAAAATCAACGGGACTTT	NA	na:344-433	1	1	0	8
7037	7037	1408.2	ACTGGCCGCTTCACTGGGATAGCGGTTTGACTCACGGGGATTTCCAAGTCTCCACCCCATTGACGTCAATGGGAGTTTGTTTTGGCACCAAAATCAACGGGACTTTGGTACCTCTAGAGATGGACTCGAGATCGGAAGAGCGTCG	CMV_promoter_plenti63	GATGGACTCG	0	GGATAGCGGTTTGACTCACGGGGATTTCCAAGTCTCCACCCCATTGACGTCAATGGGAGTTTGTTTTGGCACCAAAATCAACGGGACTTT	NA	na:344-433	1	1	0	8
7038	7038	1408.3	ACTGGCCGCTTCACTGGGATAGCGGTTTGACTCACGGGGATTTCCAAGTCTCCACCCCATTGACGTCAATGGGAGTTTGTTTTGGCACCAAAATCAACGGGACTTTGGTACCTCTAGAATCAAACGCGAGATCGGAAGAGCGTCG	CMV_promoter_plenti63	ATCAAACGCG	0	GGATAGCGGTTTGACTCACGGGGATTTCCAAGTCTCCACCCCATTGACGTCAATGGGAGTTTGTTTTGGCACCAAAATCAACGGGACTTT	NA	na:344-433	1	1	0	8
7039	7039	1408.4	ACTGGCCGCTTCACTGGGATAGCGGTTTGACTCACGGGGATTTCCAAGTCTCCACCCCATTGACGTCAATGGGAGTTTGTTTTGGCACCAAAATCAACGGGACTTTGGTACCTCTAGACGCGCCCGATAGATCGGAAGAGCGTCG	CMV_promoter_plenti63	CGCGCCCGAT	0	GGATAGCGGTTTGACTCACGGGGATTTCCAAGTCTCCACCCCATTGACGTCAATGGGAGTTTGTTTTGGCACCAAAATCAACGGGACTTT	NA	na:344-433	1	1	0	8
7040	7040	1408.5	ACTGGCCGCTTCACTGGGATAGCGGTTTGACTCACGGGGATTTCCAAGTCTCCACCCCATTGACGTCAATGGGAGTTTGTTTTGGCACCAAAATCAACGGGACTTTGGTACCTCTAGAACGACGGCTTAGATCGGAAGAGCGTCG	CMV_promoter_plenti63	ACGACGGCTT	0	GGATAGCGGTTTGACTCACGGGGATTTCCAAGTCTCCACCCCATTGACGTCAATGGGAGTTTGTTTTGGCACCAAAATCAACGGGACTTT	NA	na:344-433	1	1	0	8
7041	7041	1409.1	ACTGGCCGCTTCACTGTTTTTCCCGAGGGTGGGGGAGAACCGTATATAAGTGCAGTAGTCGCCGTGAACGTTCTTTTTCGCAACGGGTTTGCCGCCAGAACACAGGGGTACCTCTAGATGAGCGCTGTAGATCGGAAGAGCGTCG	Ef1a_promoter_LX	TGAGCGCTGT	0	TTTTTCCCGAGGGTGGGGGAGAACCGTATATAAGTGCAGTAGTCGCCGTGAACGTTCTTTTTCGCAACGGGTTTGCCGCCAGAACACAGG	NA	na:148-237	1	1	0	4
7042	7042	1409.2	ACTGGCCGCTTCACTGTTTTTCCCGAGGGTGGGGGAGAACCGTATATAAGTGCAGTAGTCGCCGTGAACGTTCTTTTTCGCAACGGGTTTGCCGCCAGAACACAGGGGTACCTCTAGACTTAATTCCGAGATCGGAAGAGCGTCG	Ef1a_promoter_LX	CTTAATTCCG	0	TTTTTCCCGAGGGTGGGGGAGAACCGTATATAAGTGCAGTAGTCGCCGTGAACGTTCTTTTTCGCAACGGGTTTGCCGCCAGAACACAGG	NA	na:148-237	1	1	0	4
7043	7043	1409.3	ACTGGCCGCTTCACTGTTTTTCCCGAGGGTGGGGGAGAACCGTATATAAGTGCAGTAGTCGCCGTGAACGTTCTTTTTCGCAACGGGTTTGCCGCCAGAACACAGGGGTACCTCTAGAACGCATTATCAGATCGGAAGAGCGTCG	Ef1a_promoter_LX	ACGCATTATC	0	TTTTTCCCGAGGGTGGGGGAGAACCGTATATAAGTGCAGTAGTCGCCGTGAACGTTCTTTTTCGCAACGGGTTTGCCGCCAGAACACAGG	NA	na:148-237	1	1	0	4
7044	7044	1409.4	ACTGGCCGCTTCACTGTTTTTCCCGAGGGTGGGGGAGAACCGTATATAAGTGCAGTAGTCGCCGTGAACGTTCTTTTTCGCAACGGGTTTGCCGCCAGAACACAGGGGTACCTCTAGAGGTAACGAGGAGATCGGAAGAGCGTCG	Ef1a_promoter_LX	GGTAACGAGG	0	TTTTTCCCGAGGGTGGGGGAGAACCGTATATAAGTGCAGTAGTCGCCGTGAACGTTCTTTTTCGCAACGGGTTTGCCGCCAGAACACAGG	NA	na:148-237	1	1	0	4
7045	7045	1409.5	ACTGGCCGCTTCACTGTTTTTCCCGAGGGTGGGGGAGAACCGTATATAAGTGCAGTAGTCGCCGTGAACGTTCTTTTTCGCAACGGGTTTGCCGCCAGAACACAGGGGTACCTCTAGATTTTCATGGGAGATCGGAAGAGCGTCG	Ef1a_promoter_LX	TTTTCATGGG	0	TTTTTCCCGAGGGTGGGGGAGAACCGTATATAAGTGCAGTAGTCGCCGTGAACGTTCTTTTTCGCAACGGGTTTGCCGCCAGAACACAGG	NA	na:148-237	1	1	0	4
7571	7571	1515.1	ACTGGCCGCTTCACTGGCGAGTTGAGGAGGTGCCCAAACTGGGGTGAGATCTTACACCGGGAGGCGGGTTGTGTGCTATACCAGCAGCACATGCGCAGGCCGACTCGGTACCTCTAGACCTCCGATATAGATCGGAAGAGCGTCG	Ef1a_promoter_scrambled	CCTCCGATAT	0	GCGAGTTGAGGAGGTGCCCAAACTGGGGTGAGATCTTACACCGGGAGGCGGGTTGTGTGCTATACCAGCAGCACATGCGCAGGCCGACTC	NA	na:834-923	1	1	0	18
7572	7572	1515.2	ACTGGCCGCTTCACTGGCGAGTTGAGGAGGTGCCCAAACTGGGGTGAGATCTTACACCGGGAGGCGGGTTGTGTGCTATACCAGCAGCACATGCGCAGGCCGACTCGGTACCTCTAGACGTCTAAAACAGATCGGAAGAGCGTCG	Ef1a_promoter_scrambled	CGTCTAAAAC	0	GCGAGTTGAGGAGGTGCCCAAACTGGGGTGAGATCTTACACCGGGAGGCGGGTTGTGTGCTATACCAGCAGCACATGCGCAGGCCGACTC	NA	na:834-923	1	1	0	18
7573	7573	1515.3	ACTGGCCGCTTCACTGGCGAGTTGAGGAGGTGCCCAAACTGGGGTGAGATCTTACACCGGGAGGCGGGTTGTGTGCTATACCAGCAGCACATGCGCAGGCCGACTCGGTACCTCTAGAAGACGTGTTCAGATCGGAAGAGCGTCG	Ef1a_promoter_scrambled	AGACGTGTTC	0	GCGAGTTGAGGAGGTGCCCAAACTGGGGTGAGATCTTACACCGGGAGGCGGGTTGTGTGCTATACCAGCAGCACATGCGCAGGCCGACTC	NA	na:834-923	1	1	0	18
7574	7574	1515.4	ACTGGCCGCTTCACTGGCGAGTTGAGGAGGTGCCCAAACTGGGGTGAGATCTTACACCGGGAGGCGGGTTGTGTGCTATACCAGCAGCACATGCGCAGGCCGACTCGGTACCTCTAGAAGAATGCTATAGATCGGAAGAGCGTCG	Ef1a_promoter_scrambled	AGAATGCTAT	0	GCGAGTTGAGGAGGTGCCCAAACTGGGGTGAGATCTTACACCGGGAGGCGGGTTGTGTGCTATACCAGCAGCACATGCGCAGGCCGACTC	NA	na:834-923	1	1	0	18
7575	7575	1515.5	ACTGGCCGCTTCACTGGCGAGTTGAGGAGGTGCCCAAACTGGGGTGAGATCTTACACCGGGAGGCGGGTTGTGTGCTATACCAGCAGCACATGCGCAGGCCGACTCGGTACCTCTAGAACCAAGTAACAGATCGGAAGAGCGTCG	Ef1a_promoter_scrambled	ACCAAGTAAC	0	GCGAGTTGAGGAGGTGCCCAAACTGGGGTGAGATCTTACACCGGGAGGCGGGTTGTGTGCTATACCAGCAGCACATGCGCAGGCCGACTC	NA	na:834-923	1	1	0	18
7661	7661	1533.1	ACTGGCCGCTTCACTGGGCGGGTGCACACCGGGGTTTGGCGAAGTATTCGGACTCTTTCGTGTTGTGTTGAGGCGCTGGCGCCGGGTCCGGAAGGGGCTAATTTCGGGTACCTCTAGAAAAGCATAACAGATCGGAAGAGCGTCG	Ef1a_promoter_scrambled	AAAGCATAAC	0	GGCGGGTGCACACCGGGGTTTGGCGAAGTATTCGGACTCTTTCGTGTTGTGTTGAGGCGCTGGCGCCGGGTCCGGAAGGGGCTAATTTCG	NA	na:687-776	1	1	0	15
7662	7662	1533.2	ACTGGCCGCTTCACTGGGCGGGTGCACACCGGGGTTTGGCGAAGTATTCGGACTCTTTCGTGTTGTGTTGAGGCGCTGGCGCCGGGTCCGGAAGGGGCTAATTTCGGGTACCTCTAGACAAAGTCGACAGATCGGAAGAGCGTCG	Ef1a_promoter_scrambled	CAAAGTCGAC	0	GGCGGGTGCACACCGGGGTTTGGCGAAGTATTCGGACTCTTTCGTGTTGTGTTGAGGCGCTGGCGCCGGGTCCGGAAGGGGCTAATTTCG	NA	na:687-776	1	1	0	15
7663	7663	1533.3	ACTGGCCGCTTCACTGGGCGGGTGCACACCGGGGTTTGGCGAAGTATTCGGACTCTTTCGTGTTGTGTTGAGGCGCTGGCGCCGGGTCCGGAAGGGGCTAATTTCGGGTACCTCTAGACTGGGTTACGAGATCGGAAGAGCGTCG	Ef1a_promoter_scrambled	CTGGGTTACG	0	GGCGGGTGCACACCGGGGTTTGGCGAAGTATTCGGACTCTTTCGTGTTGTGTTGAGGCGCTGGCGCCGGGTCCGGAAGGGGCTAATTTCG	NA	na:687-776	1	1	0	15
7664	7664	1533.4	ACTGGCCGCTTCACTGGGCGGGTGCACACCGGGGTTTGGCGAAGTATTCGGACTCTTTCGTGTTGTGTTGAGGCGCTGGCGCCGGGTCCGGAAGGGGCTAATTTCGGGTACCTCTAGAGGATTGACGGAGATCGGAAGAGCGTCG	Ef1a_promoter_scrambled	GGATTGACGG	0	GGCGGGTGCACACCGGGGTTTGGCGAAGTATTCGGACTCTTTCGTGTTGTGTTGAGGCGCTGGCGCCGGGTCCGGAAGGGGCTAATTTCG	NA	na:687-776	1	1	0	15
7665	7665	1533.5	ACTGGCCGCTTCACTGGGCGGGTGCACACCGGGGTTTGGCGAAGTATTCGGACTCTTTCGTGTTGTGTTGAGGCGCTGGCGCCGGGTCCGGAAGGGGCTAATTTCGGGTACCTCTAGACAAGTCATACAGATCGGAAGAGCGTCG	Ef1a_promoter_scrambled	CAAGTCATAC	0	GGCGGGTGCACACCGGGGTTTGGCGAAGTATTCGGACTCTTTCGTGTTGTGTTGAGGCGCTGGCGCCGGGTCCGGAAGGGGCTAATTTCG	NA	na:687-776	1	1	0	15
7991	7991	1599.1	ACTGGCCGCTTCACTGTCAATGGGAGTTTGTTTTGGCACCAAAATCAACGGGACTTTCCAAAATGTCGTAACAACTCCGCCCCATTGACGCAAATGGGCGGTAGGCGGTACCTCTAGACTGCATGATTAGATCGGAAGAGCGTCG	CMV_promoter_plenti63	CTGCATGATT	0	TCAATGGGAGTTTGTTTTGGCACCAAAATCAACGGGACTTTCCAAAATGTCGTAACAACTCCGCCCCATTGACGCAAATGGGCGGTAGGC	NA	na:393-482	1	1	0	9
7992	7992	1599.2	ACTGGCCGCTTCACTGTCAATGGGAGTTTGTTTTGGCACCAAAATCAACGGGACTTTCCAAAATGTCGTAACAACTCCGCCCCATTGACGCAAATGGGCGGTAGGCGGTACCTCTAGAAATAACTGTCAGATCGGAAGAGCGTCG	CMV_promoter_plenti63	AATAACTGTC	0	TCAATGGGAGTTTGTTTTGGCACCAAAATCAACGGGACTTTCCAAAATGTCGTAACAACTCCGCCCCATTGACGCAAATGGGCGGTAGGC	NA	na:393-482	1	1	0	9
7993	7993	1599.3	ACTGGCCGCTTCACTGTCAATGGGAGTTTGTTTTGGCACCAAAATCAACGGGACTTTCCAAAATGTCGTAACAACTCCGCCCCATTGACGCAAATGGGCGGTAGGCGGTACCTCTAGAATAGGCCGGCAGATCGGAAGAGCGTCG	CMV_promoter_plenti63	ATAGGCCGGC	0	TCAATGGGAGTTTGTTTTGGCACCAAAATCAACGGGACTTTCCAAAATGTCGTAACAACTCCGCCCCATTGACGCAAATGGGCGGTAGGC	NA	na:393-482	1	1	0	9
7994	7994	1599.4	ACTGGCCGCTTCACTGTCAATGGGAGTTTGTTTTGGCACCAAAATCAACGGGACTTTCCAAAATGTCGTAACAACTCCGCCCCATTGACGCAAATGGGCGGTAGGCGGTACCTCTAGAAGAGGCATGGAGATCGGAAGAGCGTCG	CMV_promoter_plenti63	AGAGGCATGG	0	TCAATGGGAGTTTGTTTTGGCACCAAAATCAACGGGACTTTCCAAAATGTCGTAACAACTCCGCCCCATTGACGCAAATGGGCGGTAGGC	NA	na:393-482	1	1	0	9
7995	7995	1599.5	ACTGGCCGCTTCACTGTCAATGGGAGTTTGTTTTGGCACCAAAATCAACGGGACTTTCCAAAATGTCGTAACAACTCCGCCCCATTGACGCAAATGGGCGGTAGGCGGTACCTCTAGAGCGTCTAAACAGATCGGAAGAGCGTCG	CMV_promoter_plenti63	GCGTCTAAAC	0	TCAATGGGAGTTTGTTTTGGCACCAAAATCAACGGGACTTTCCAAAATGTCGTAACAACTCCGCCCCATTGACGCAAATGGGCGGTAGGC	NA	na:393-482	1	1	0	9
7996	7996	1600.1	ACTGGCCGCTTCACTGGCGCCGCCGTGTATCGCCCCGCCCTGGGCGGCAAGGCTGGCCCGGTCGGCACCAGTTGCGTGAGCGGAAAGATGGCCGCTTCCCGGCCCTGGTACCTCTAGACACCTATGGTAGATCGGAAGAGCGTCG	Ef1a_promoter_LX	CACCTATGGT	0	GCGCCGCCGTGTATCGCCCCGCCCTGGGCGGCAAGGCTGGCCCGGTCGGCACCAGTTGCGTGAGCGGAAAGATGGCCGCTTCCCGGCCCT	NA	na:736-825	1	1	0	16
7997	7997	1600.2	ACTGGCCGCTTCACTGGCGCCGCCGTGTATCGCCCCGCCCTGGGCGGCAAGGCTGGCCCGGTCGGCACCAGTTGCGTGAGCGGAAAGATGGCCGCTTCCCGGCCCTGGTACCTCTAGAACGTTATGGTAGATCGGAAGAGCGTCG	Ef1a_promoter_LX	ACGTTATGGT	0	GCGCCGCCGTGTATCGCCCCGCCCTGGGCGGCAAGGCTGGCCCGGTCGGCACCAGTTGCGTGAGCGGAAAGATGGCCGCTTCCCGGCCCT	NA	na:736-825	1	1	0	16
7998	7998	1600.3	ACTGGCCGCTTCACTGGCGCCGCCGTGTATCGCCCCGCCCTGGGCGGCAAGGCTGGCCCGGTCGGCACCAGTTGCGTGAGCGGAAAGATGGCCGCTTCCCGGCCCTGGTACCTCTAGAGTTAGGTCGTAGATCGGAAGAGCGTCG	Ef1a_promoter_LX	GTTAGGTCGT	0	GCGCCGCCGTGTATCGCCCCGCCCTGGGCGGCAAGGCTGGCCCGGTCGGCACCAGTTGCGTGAGCGGAAAGATGGCCGCTTCCCGGCCCT	NA	na:736-825	1	1	0	16
7999	7999	1600.4	ACTGGCCGCTTCACTGGCGCCGCCGTGTATCGCCCCGCCCTGGGCGGCAAGGCTGGCCCGGTCGGCACCAGTTGCGTGAGCGGAAAGATGGCCGCTTCCCGGCCCTGGTACCTCTAGAACTCGTGCTTAGATCGGAAGAGCGTCG	Ef1a_promoter_LX	ACTCGTGCTT	0	GCGCCGCCGTGTATCGCCCCGCCCTGGGCGGCAAGGCTGGCCCGGTCGGCACCAGTTGCGTGAGCGGAAAGATGGCCGCTTCCCGGCCCT	NA	na:736-825	1	1	0	16
8000	8000	1600.5	ACTGGCCGCTTCACTGGCGCCGCCGTGTATCGCCCCGCCCTGGGCGGCAAGGCTGGCCCGGTCGGCACCAGTTGCGTGAGCGGAAAGATGGCCGCTTCCCGGCCCTGGTACCTCTAGACGATTCGTTTAGATCGGAAGAGCGTCG	Ef1a_promoter_LX	CGATTCGTTT	0	GCGCCGCCGTGTATCGCCCCGCCCTGGGCGGCAAGGCTGGCCCGGTCGGCACCAGTTGCGTGAGCGGAAAGATGGCCGCTTCCCGGCCCT	NA	na:736-825	1	1	0	16
8031	8031	1607.1	ACTGGCCGCTTCACTGGTGTGTGGTTCCCGCGGGCCTGGCCTCTTTACGGGTTATGGCCCTTGCGTGCCTTGAATTACTTCCACGCCCCTGGCTGCAGTACGTGATGGTACCTCTAGATGCTCAACATAGATCGGAAGAGCGTCG	Ef1a_promoter_LX	TGCTCAACAT	0	GTGTGTGGTTCCCGCGGGCCTGGCCTCTTTACGGGTTATGGCCCTTGCGTGCCTTGAATTACTTCCACGCCCCTGGCTGCAGTACGTGAT	NA	na:246-335	1	1	0	6
8032	8032	1607.2	ACTGGCCGCTTCACTGGTGTGTGGTTCCCGCGGGCCTGGCCTCTTTACGGGTTATGGCCCTTGCGTGCCTTGAATTACTTCCACGCCCCTGGCTGCAGTACGTGATGGTACCTCTAGACTAAGGACGTAGATCGGAAGAGCGTCG	Ef1a_promoter_LX	CTAAGGACGT	0	GTGTGTGGTTCCCGCGGGCCTGGCCTCTTTACGGGTTATGGCCCTTGCGTGCCTTGAATTACTTCCACGCCCCTGGCTGCAGTACGTGAT	NA	na:246-335	1	1	0	6
8033	8033	1607.3	ACTGGCCGCTTCACTGGTGTGTGGTTCCCGCGGGCCTGGCCTCTTTACGGGTTATGGCCCTTGCGTGCCTTGAATTACTTCCACGCCCCTGGCTGCAGTACGTGATGGTACCTCTAGAACTAAGGTATAGATCGGAAGAGCGTCG	Ef1a_promoter_LX	ACTAAGGTAT	0	GTGTGTGGTTCCCGCGGGCCTGGCCTCTTTACGGGTTATGGCCCTTGCGTGCCTTGAATTACTTCCACGCCCCTGGCTGCAGTACGTGAT	NA	na:246-335	1	1	0	6
8034	8034	1607.4	ACTGGCCGCTTCACTGGTGTGTGGTTCCCGCGGGCCTGGCCTCTTTACGGGTTATGGCCCTTGCGTGCCTTGAATTACTTCCACGCCCCTGGCTGCAGTACGTGATGGTACCTCTAGAGGTTTGATCGAGATCGGAAGAGCGTCG	Ef1a_promoter_LX	GGTTTGATCG	0	GTGTGTGGTTCCCGCGGGCCTGGCCTCTTTACGGGTTATGGCCCTTGCGTGCCTTGAATTACTTCCACGCCCCTGGCTGCAGTACGTGAT	NA	na:246-335	1	1	0	6
8035	8035	1607.5	ACTGGCCGCTTCACTGGTGTGTGGTTCCCGCGGGCCTGGCCTCTTTACGGGTTATGGCCCTTGCGTGCCTTGAATTACTTCCACGCCCCTGGCTGCAGTACGTGATGGTACCTCTAGAAGGTTTTTACAGATCGGAAGAGCGTCG	Ef1a_promoter_LX	AGGTTTTTAC	0	GTGTGTGGTTCCCGCGGGCCTGGCCTCTTTACGGGTTATGGCCCTTGCGTGCCTTGAATTACTTCCACGCCCCTGGCTGCAGTACGTGAT	NA	na:246-335	1	1	0	6
8056	8056	1612.1	ACTGGCCGCTTCACTGCCCCGAGAAGTTGGGGGGAGGGGTCGGCAATTGAACCGGTGCCTAGAGAAGGTGGCGCGGGGTAAACTGGGAAAGTGATGTCGTGTACTGGGTACCTCTAGAATAGGGCCGGAGATCGGAAGAGCGTCG	Ef1a_promoter_LX	ATAGGGCCGG	0	CCCCGAGAAGTTGGGGGGAGGGGTCGGCAATTGAACCGGTGCCTAGAGAAGGTGGCGCGGGGTAAACTGGGAAAGTGATGTCGTGTACTG	NA	na:50-139	1	1	0	2
8057	8057	1612.2	ACTGGCCGCTTCACTGCCCCGAGAAGTTGGGGGGAGGGGTCGGCAATTGAACCGGTGCCTAGAGAAGGTGGCGCGGGGTAAACTGGGAAAGTGATGTCGTGTACTGGGTACCTCTAGAATAGGGCCGCAGATCGGAAGAGCGTCG	Ef1a_promoter_LX	ATAGGGCCGC	0	CCCCGAGAAGTTGGGGGGAGGGGTCGGCAATTGAACCGGTGCCTAGAGAAGGTGGCGCGGGGTAAACTGGGAAAGTGATGTCGTGTACTG	NA	na:50-139	1	1	0	2
8058	8058	1612.3	ACTGGCCGCTTCACTGCCCCGAGAAGTTGGGGGGAGGGGTCGGCAATTGAACCGGTGCCTAGAGAAGGTGGCGCGGGGTAAACTGGGAAAGTGATGTCGTGTACTGGGTACCTCTAGAACTCTGGAACAGATCGGAAGAGCGTCG	Ef1a_promoter_LX	ACTCTGGAAC	0	CCCCGAGAAGTTGGGGGGAGGGGTCGGCAATTGAACCGGTGCCTAGAGAAGGTGGCGCGGGGTAAACTGGGAAAGTGATGTCGTGTACTG	NA	na:50-139	1	1	0	2
8059	8059	1612.4	ACTGGCCGCTTCACTGCCCCGAGAAGTTGGGGGGAGGGGTCGGCAATTGAACCGGTGCCTAGAGAAGGTGGCGCGGGGTAAACTGGGAAAGTGATGTCGTGTACTGGGTACCTCTAGAATAGGGCCGTAGATCGGAAGAGCGTCG	Ef1a_promoter_LX	ATAGGGCCGT	0	CCCCGAGAAGTTGGGGGGAGGGGTCGGCAATTGAACCGGTGCCTAGAGAAGGTGGCGCGGGGTAAACTGGGAAAGTGATGTCGTGTACTG	NA	na:50-139	1	1	0	2
8060	8060	1612.5	ACTGGCCGCTTCACTGCCCCGAGAAGTTGGGGGGAGGGGTCGGCAATTGAACCGGTGCCTAGAGAAGGTGGCGCGGGGTAAACTGGGAAAGTGATGTCGTGTACTGGGTACCTCTAGATGGCATATACAGATCGGAAGAGCGTCG	Ef1a_promoter_LX	TGGCATATAC	0	CCCCGAGAAGTTGGGGGGAGGGGTCGGCAATTGAACCGGTGCCTAGAGAAGGTGGCGCGGGGTAAACTGGGAAAGTGATGTCGTGTACTG	NA	na:50-139	1	1	0	2
8391	8391	1679.1	ACTGGCCGCTTCACTGAGGAGCCCCTTCGCCTCGTGCTTGAGTTGAGGCCTGGCCTGGGCGCTGGGGCCGCCGCGTGCGAATCTGGTGGCACCTTCGCGCCTGTCTGGTACCTCTAGAGCCTAATATCAGATCGGAAGAGCGTCG	Ef1a_promoter_LX	GCCTAATATC	0	AGGAGCCCCTTCGCCTCGTGCTTGAGTTGAGGCCTGGCCTGGGCGCTGGGGCCGCCGCGTGCGAATCTGGTGGCACCTTCGCGCCTGTCT	NA	na:393-482	1	1	0	9
8392	8392	1679.2	ACTGGCCGCTTCACTGAGGAGCCCCTTCGCCTCGTGCTTGAGTTGAGGCCTGGCCTGGGCGCTGGGGCCGCCGCGTGCGAATCTGGTGGCACCTTCGCGCCTGTCTGGTACCTCTAGAGGCATAACTCAGATCGGAAGAGCGTCG	Ef1a_promoter_LX	GGCATAACTC	0	AGGAGCCCCTTCGCCTCGTGCTTGAGTTGAGGCCTGGCCTGGGCGCTGGGGCCGCCGCGTGCGAATCTGGTGGCACCTTCGCGCCTGTCT	NA	na:393-482	1	1	0	9
8393	8393	1679.3	ACTGGCCGCTTCACTGAGGAGCCCCTTCGCCTCGTGCTTGAGTTGAGGCCTGGCCTGGGCGCTGGGGCCGCCGCGTGCGAATCTGGTGGCACCTTCGCGCCTGTCTGGTACCTCTAGAGCGCGAGGGTAGATCGGAAGAGCGTCG	Ef1a_promoter_LX	GCGCGAGGGT	0	AGGAGCCCCTTCGCCTCGTGCTTGAGTTGAGGCCTGGCCTGGGCGCTGGGGCCGCCGCGTGCGAATCTGGTGGCACCTTCGCGCCTGTCT	NA	na:393-482	1	1	0	9
8394	8394	1679.4	ACTGGCCGCTTCACTGAGGAGCCCCTTCGCCTCGTGCTTGAGTTGAGGCCTGGCCTGGGCGCTGGGGCCGCCGCGTGCGAATCTGGTGGCACCTTCGCGCCTGTCTGGTACCTCTAGAACGTGGTCGTAGATCGGAAGAGCGTCG	Ef1a_promoter_LX	ACGTGGTCGT	0	AGGAGCCCCTTCGCCTCGTGCTTGAGTTGAGGCCTGGCCTGGGCGCTGGGGCCGCCGCGTGCGAATCTGGTGGCACCTTCGCGCCTGTCT	NA	na:393-482	1	1	0	9
8395	8395	1679.5	ACTGGCCGCTTCACTGAGGAGCCCCTTCGCCTCGTGCTTGAGTTGAGGCCTGGCCTGGGCGCTGGGGCCGCCGCGTGCGAATCTGGTGGCACCTTCGCGCCTGTCTGGTACCTCTAGAGAGGTTAACGAGATCGGAAGAGCGTCG	Ef1a_promoter_LX	GAGGTTAACG	0	AGGAGCCCCTTCGCCTCGTGCTTGAGTTGAGGCCTGGCCTGGGCGCTGGGGCCGCCGCGTGCGAATCTGGTGGCACCTTCGCGCCTGTCT	NA	na:393-482	1	1	0	9
8791	8791	1759.1	ACTGGCCGCTTCACTGGACTTCACATCAGTGGCCGCTGGCAGGACAGCGGGACTAGGGACTTCCGGCGAGTTGAGGAGGTGCCCAAACTGGGGTGAGATCTTACACGGTACCTCTAGATGAGGATTCCAGATCGGAAGAGCGTCG	Ef1a_promoter_scrambled	TGAGGATTCC	0	GACTTCACATCAGTGGCCGCTGGCAGGACAGCGGGACTAGGGACTTCCGGCGAGTTGAGGAGGTGCCCAAACTGGGGTGAGATCTTACAC	NA	na:785-874	1	1	0	17
8792	8792	1759.2	ACTGGCCGCTTCACTGGACTTCACATCAGTGGCCGCTGGCAGGACAGCGGGACTAGGGACTTCCGGCGAGTTGAGGAGGTGCCCAAACTGGGGTGAGATCTTACACGGTACCTCTAGAATCTCAATCGAGATCGGAAGAGCGTCG	Ef1a_promoter_scrambled	ATCTCAATCG	0	GACTTCACATCAGTGGCCGCTGGCAGGACAGCGGGACTAGGGACTTCCGGCGAGTTGAGGAGGTGCCCAAACTGGGGTGAGATCTTACAC	NA	na:785-874	1	1	0	17
8793	8793	1759.3	ACTGGCCGCTTCACTGGACTTCACATCAGTGGCCGCTGGCAGGACAGCGGGACTAGGGACTTCCGGCGAGTTGAGGAGGTGCCCAAACTGGGGTGAGATCTTACACGGTACCTCTAGACCCATAGAGGAGATCGGAAGAGCGTCG	Ef1a_promoter_scrambled	CCCATAGAGG	0	GACTTCACATCAGTGGCCGCTGGCAGGACAGCGGGACTAGGGACTTCCGGCGAGTTGAGGAGGTGCCCAAACTGGGGTGAGATCTTACAC	NA	na:785-874	1	1	0	17
8794	8794	1759.4	ACTGGCCGCTTCACTGGACTTCACATCAGTGGCCGCTGGCAGGACAGCGGGACTAGGGACTTCCGGCGAGTTGAGGAGGTGCCCAAACTGGGGTGAGATCTTACACGGTACCTCTAGAATGATAGGCGAGATCGGAAGAGCGTCG	Ef1a_promoter_scrambled	ATGATAGGCG	0	GACTTCACATCAGTGGCCGCTGGCAGGACAGCGGGACTAGGGACTTCCGGCGAGTTGAGGAGGTGCCCAAACTGGGGTGAGATCTTACAC	NA	na:785-874	1	1	0	17
8795	8795	1759.5	ACTGGCCGCTTCACTGGACTTCACATCAGTGGCCGCTGGCAGGACAGCGGGACTAGGGACTTCCGGCGAGTTGAGGAGGTGCCCAAACTGGGGTGAGATCTTACACGGTACCTCTAGACAATTTGAGGAGATCGGAAGAGCGTCG	Ef1a_promoter_scrambled	CAATTTGAGG	0	GACTTCACATCAGTGGCCGCTGGCAGGACAGCGGGACTAGGGACTTCCGGCGAGTTGAGGAGGTGCCCAAACTGGGGTGAGATCTTACAC	NA	na:785-874	1	1	0	17
8876	8876	1776.1	ACTGGCCGCTTCACTGTGCCTTGAATTACTTCCACGCCCCTGGCTGCAGTACGTGATTCTTGATCCCGAGCTTCGGGTTGGAAGTGGGTGGGAGAGTTCGAGGCCTGGTACCTCTAGATTGACACCGTAGATCGGAAGAGCGTCG	Ef1a_promoter_LX	TTGACACCGT	0	TGCCTTGAATTACTTCCACGCCCCTGGCTGCAGTACGTGATTCTTGATCCCGAGCTTCGGGTTGGAAGTGGGTGGGAGAGTTCGAGGCCT	NA	na:295-384	1	1	0	7
8877	8877	1776.2	ACTGGCCGCTTCACTGTGCCTTGAATTACTTCCACGCCCCTGGCTGCAGTACGTGATTCTTGATCCCGAGCTTCGGGTTGGAAGTGGGTGGGAGAGTTCGAGGCCTGGTACCTCTAGAATTGATAGACAGATCGGAAGAGCGTCG	Ef1a_promoter_LX	ATTGATAGAC	0	TGCCTTGAATTACTTCCACGCCCCTGGCTGCAGTACGTGATTCTTGATCCCGAGCTTCGGGTTGGAAGTGGGTGGGAGAGTTCGAGGCCT	NA	na:295-384	1	1	0	7
8878	8878	1776.3	ACTGGCCGCTTCACTGTGCCTTGAATTACTTCCACGCCCCTGGCTGCAGTACGTGATTCTTGATCCCGAGCTTCGGGTTGGAAGTGGGTGGGAGAGTTCGAGGCCTGGTACCTCTAGACGAGTTTTTGAGATCGGAAGAGCGTCG	Ef1a_promoter_LX	CGAGTTTTTG	0	TGCCTTGAATTACTTCCACGCCCCTGGCTGCAGTACGTGATTCTTGATCCCGAGCTTCGGGTTGGAAGTGGGTGGGAGAGTTCGAGGCCT	NA	na:295-384	1	1	0	7
8879	8879	1776.4	ACTGGCCGCTTCACTGTGCCTTGAATTACTTCCACGCCCCTGGCTGCAGTACGTGATTCTTGATCCCGAGCTTCGGGTTGGAAGTGGGTGGGAGAGTTCGAGGCCTGGTACCTCTAGACACGGCGTTCAGATCGGAAGAGCGTCG	Ef1a_promoter_LX	CACGGCGTTC	0	TGCCTTGAATTACTTCCACGCCCCTGGCTGCAGTACGTGATTCTTGATCCCGAGCTTCGGGTTGGAAGTGGGTGGGAGAGTTCGAGGCCT	NA	na:295-384	1	1	0	7
8880	8880	1776.5	ACTGGCCGCTTCACTGTGCCTTGAATTACTTCCACGCCCCTGGCTGCAGTACGTGATTCTTGATCCCGAGCTTCGGGTTGGAAGTGGGTGGGAGAGTTCGAGGCCTGGTACCTCTAGATTGGCCTTATAGATCGGAAGAGCGTCG	Ef1a_promoter_LX	TTGGCCTTAT	0	TGCCTTGAATTACTTCCACGCCCCTGGCTGCAGTACGTGATTCTTGATCCCGAGCTTCGGGTTGGAAGTGGGTGGGAGAGTTCGAGGCCT	NA	na:295-384	1	1	0	7
9746	9746	1950.1	ACTGGCCGCTTCACTGACGCGCCAAGCGATGAGGGTGCTGGTTATGCGCCCGCCTAGTAGGGATCTCATATTGGGGCATTTCTACAGCCCGCTGTCCGTGCCCTGGGGTACCTCTAGAAAAGTGTTGCAGATCGGAAGAGCGTCG	Ef1a_promoter_scrambled	AAAGTGTTGC	0	ACGCGCCAAGCGATGAGGGTGCTGGTTATGCGCCCGCCTAGTAGGGATCTCATATTGGGGCATTTCTACAGCCCGCTGTCCGTGCCCTGG	NA	na:491-580	1	1	0	11
9747	9747	1950.2	ACTGGCCGCTTCACTGACGCGCCAAGCGATGAGGGTGCTGGTTATGCGCCCGCCTAGTAGGGATCTCATATTGGGGCATTTCTACAGCCCGCTGTCCGTGCCCTGGGGTACCTCTAGAGCGCTACCATAGATCGGAAGAGCGTCG	Ef1a_promoter_scrambled	GCGCTACCAT	0	ACGCGCCAAGCGATGAGGGTGCTGGTTATGCGCCCGCCTAGTAGGGATCTCATATTGGGGCATTTCTACAGCCCGCTGTCCGTGCCCTGG	NA	na:491-580	1	1	0	11
9748	9748	1950.3	ACTGGCCGCTTCACTGACGCGCCAAGCGATGAGGGTGCTGGTTATGCGCCCGCCTAGTAGGGATCTCATATTGGGGCATTTCTACAGCCCGCTGTCCGTGCCCTGGGGTACCTCTAGACTGTTCATATAGATCGGAAGAGCGTCG	Ef1a_promoter_scrambled	CTGTTCATAT	0	ACGCGCCAAGCGATGAGGGTGCTGGTTATGCGCCCGCCTAGTAGGGATCTCATATTGGGGCATTTCTACAGCCCGCTGTCCGTGCCCTGG	NA	na:491-580	1	1	0	11
9749	9749	1950.4	ACTGGCCGCTTCACTGACGCGCCAAGCGATGAGGGTGCTGGTTATGCGCCCGCCTAGTAGGGATCTCATATTGGGGCATTTCTACAGCCCGCTGTCCGTGCCCTGGGGTACCTCTAGAGGGAATCACCAGATCGGAAGAGCGTCG	Ef1a_promoter_scrambled	GGGAATCACC	0	ACGCGCCAAGCGATGAGGGTGCTGGTTATGCGCCCGCCTAGTAGGGATCTCATATTGGGGCATTTCTACAGCCCGCTGTCCGTGCCCTGG	NA	na:491-580	1	1	0	11
9750	9750	1950.5	ACTGGCCGCTTCACTGACGCGCCAAGCGATGAGGGTGCTGGTTATGCGCCCGCCTAGTAGGGATCTCATATTGGGGCATTTCTACAGCCCGCTGTCCGTGCCCTGGGGTACCTCTAGATTTCGCTAGCAGATCGGAAGAGCGTCG	Ef1a_promoter_scrambled	TTTCGCTAGC	0	ACGCGCCAAGCGATGAGGGTGCTGGTTATGCGCCCGCCTAGTAGGGATCTCATATTGGGGCATTTCTACAGCCCGCTGTCCGTGCCCTGG	NA	na:491-580	1	1	0	11
9781	9781	1957.1	ACTGGCCGCTTCACTGGGTATTTCGGTTTTTGGGGCCGCGGGCGGCGACGGGGCCCGTGCGTCCCAGCGCACATGTTCGGCGAGGCGGGGCCTGCGAGCGCGGCCAGGTACCTCTAGAAGTAGCTCGCAGATCGGAAGAGCGTCG	Ef1a_promoter_LX	AGTAGCTCGC	0	GGTATTTCGGTTTTTGGGGCCGCGGGCGGCGACGGGGCCCGTGCGTCCCAGCGCACATGTTCGGCGAGGCGGGGCCTGCGAGCGCGGCCA	NA	na:589-678	1	1	0	13
9782	9782	1957.2	ACTGGCCGCTTCACTGGGTATTTCGGTTTTTGGGGCCGCGGGCGGCGACGGGGCCCGTGCGTCCCAGCGCACATGTTCGGCGAGGCGGGGCCTGCGAGCGCGGCCAGGTACCTCTAGACAGCACGTTGAGATCGGAAGAGCGTCG	Ef1a_promoter_LX	CAGCACGTTG	0	GGTATTTCGGTTTTTGGGGCCGCGGGCGGCGACGGGGCCCGTGCGTCCCAGCGCACATGTTCGGCGAGGCGGGGCCTGCGAGCGCGGCCA	NA	na:589-678	1	1	0	13
9783	9783	1957.3	ACTGGCCGCTTCACTGGGTATTTCGGTTTTTGGGGCCGCGGGCGGCGACGGGGCCCGTGCGTCCCAGCGCACATGTTCGGCGAGGCGGGGCCTGCGAGCGCGGCCAGGTACCTCTAGACGACCCCGTCAGATCGGAAGAGCGTCG	Ef1a_promoter_LX	CGACCCCGTC	0	GGTATTTCGGTTTTTGGGGCCGCGGGCGGCGACGGGGCCCGTGCGTCCCAGCGCACATGTTCGGCGAGGCGGGGCCTGCGAGCGCGGCCA	NA	na:589-678	1	1	0	13
9784	9784	1957.4	ACTGGCCGCTTCACTGGGTATTTCGGTTTTTGGGGCCGCGGGCGGCGACGGGGCCCGTGCGTCCCAGCGCACATGTTCGGCGAGGCGGGGCCTGCGAGCGCGGCCAGGTACCTCTAGACTTCAGAAATAGATCGGAAGAGCGTCG	Ef1a_promoter_LX	CTTCAGAAAT	0	GGTATTTCGGTTTTTGGGGCCGCGGGCGGCGACGGGGCCCGTGCGTCCCAGCGCACATGTTCGGCGAGGCGGGGCCTGCGAGCGCGGCCA	NA	na:589-678	1	1	0	13
9785	9785	1957.5	ACTGGCCGCTTCACTGGGTATTTCGGTTTTTGGGGCCGCGGGCGGCGACGGGGCCCGTGCGTCCCAGCGCACATGTTCGGCGAGGCGGGGCCTGCGAGCGCGGCCAGGTACCTCTAGAGAATCATCGTAGATCGGAAGAGCGTCG	Ef1a_promoter_LX	GAATCATCGT	0	GGTATTTCGGTTTTTGGGGCCGCGGGCGGCGACGGGGCCCGTGCGTCCCAGCGCACATGTTCGGCGAGGCGGGGCCTGCGAGCGCGGCCA	NA	na:589-678	1	1	0	13
9876	9876	1976.1	ACTGGCCGCTTCACTGCATCGGCCTCCGAGCCGCGGCAGGCTTGCCGCGTCACTAGCGGCTTTCGGGGCTACTACGGTGTACGCCGGGATCTCTCGCTTCCCGTTTGGTACCTCTAGAGATCTGCATCAGATCGGAAGAGCGTCG	Ef1a_promoter_scrambled	GATCTGCATC	0	CATCGGCCTCCGAGCCGCGGCAGGCTTGCCGCGTCACTAGCGGCTTTCGGGGCTACTACGGTGTACGCCGGGATCTCTCGCTTCCCGTTT	NA	na:1030-1119	1	1	0	22
9877	9877	1976.2	ACTGGCCGCTTCACTGCATCGGCCTCCGAGCCGCGGCAGGCTTGCCGCGTCACTAGCGGCTTTCGGGGCTACTACGGTGTACGCCGGGATCTCTCGCTTCCCGTTTGGTACCTCTAGAGGGCGCATTTAGATCGGAAGAGCGTCG	Ef1a_promoter_scrambled	GGGCGCATTT	0	CATCGGCCTCCGAGCCGCGGCAGGCTTGCCGCGTCACTAGCGGCTTTCGGGGCTACTACGGTGTACGCCGGGATCTCTCGCTTCCCGTTT	NA	na:1030-1119	1	1	0	22
9878	9878	1976.3	ACTGGCCGCTTCACTGCATCGGCCTCCGAGCCGCGGCAGGCTTGCCGCGTCACTAGCGGCTTTCGGGGCTACTACGGTGTACGCCGGGATCTCTCGCTTCCCGTTTGGTACCTCTAGAATCTACTCGCAGATCGGAAGAGCGTCG	Ef1a_promoter_scrambled	ATCTACTCGC	0	CATCGGCCTCCGAGCCGCGGCAGGCTTGCCGCGTCACTAGCGGCTTTCGGGGCTACTACGGTGTACGCCGGGATCTCTCGCTTCCCGTTT	NA	na:1030-1119	1	1	0	22
9879	9879	1976.4	ACTGGCCGCTTCACTGCATCGGCCTCCGAGCCGCGGCAGGCTTGCCGCGTCACTAGCGGCTTTCGGGGCTACTACGGTGTACGCCGGGATCTCTCGCTTCCCGTTTGGTACCTCTAGACGACCGGTGTAGATCGGAAGAGCGTCG	Ef1a_promoter_scrambled	CGACCGGTGT	0	CATCGGCCTCCGAGCCGCGGCAGGCTTGCCGCGTCACTAGCGGCTTTCGGGGCTACTACGGTGTACGCCGGGATCTCTCGCTTCCCGTTT	NA	na:1030-1119	1	1	0	22
9880	9880	1976.5	ACTGGCCGCTTCACTGCATCGGCCTCCGAGCCGCGGCAGGCTTGCCGCGTCACTAGCGGCTTTCGGGGCTACTACGGTGTACGCCGGGATCTCTCGCTTCCCGTTTGGTACCTCTAGAATCTACTCGGAGATCGGAAGAGCGTCG	Ef1a_promoter_scrambled	ATCTACTCGG	0	CATCGGCCTCCGAGCCGCGGCAGGCTTGCCGCGTCACTAGCGGCTTTCGGGGCTACTACGGTGTACGCCGGGATCTCTCGCTTCCCGTTT	NA	na:1030-1119	1	1	0	22
10316	10316	2064.1	ACTGGCCGCTTCACTGAACTGCCCACTTGGCAGTACATCAAGTGTATCATATGCCAAGTACGCCCCCTATTGACGTCAATGACGGTAAATGGCCCGCCTGGCATTAGGTACCTCTAGACGAATTATTGAGATCGGAAGAGCGTCG	CMV_promoter_plenti63	CGAATTATTG	0	AACTGCCCACTTGGCAGTACATCAAGTGTATCATATGCCAAGTACGCCCCCTATTGACGTCAATGACGGTAAATGGCCCGCCTGGCATTA	NA	na:148-237	1	1	0	4
10317	10317	2064.2	ACTGGCCGCTTCACTGAACTGCCCACTTGGCAGTACATCAAGTGTATCATATGCCAAGTACGCCCCCTATTGACGTCAATGACGGTAAATGGCCCGCCTGGCATTAGGTACCTCTAGAGCGTACGTTGAGATCGGAAGAGCGTCG	CMV_promoter_plenti63	GCGTACGTTG	0	AACTGCCCACTTGGCAGTACATCAAGTGTATCATATGCCAAGTACGCCCCCTATTGACGTCAATGACGGTAAATGGCCCGCCTGGCATTA	NA	na:148-237	1	1	0	4
10318	10318	2064.3	ACTGGCCGCTTCACTGAACTGCCCACTTGGCAGTACATCAAGTGTATCATATGCCAAGTACGCCCCCTATTGACGTCAATGACGGTAAATGGCCCGCCTGGCATTAGGTACCTCTAGATTACGGAACGAGATCGGAAGAGCGTCG	CMV_promoter_plenti63	TTACGGAACG	0	AACTGCCCACTTGGCAGTACATCAAGTGTATCATATGCCAAGTACGCCCCCTATTGACGTCAATGACGGTAAATGGCCCGCCTGGCATTA	NA	na:148-237	1	1	0	4
10319	10319	2064.4	ACTGGCCGCTTCACTGAACTGCCCACTTGGCAGTACATCAAGTGTATCATATGCCAAGTACGCCCCCTATTGACGTCAATGACGGTAAATGGCCCGCCTGGCATTAGGTACCTCTAGAGCGGGTTAGCAGATCGGAAGAGCGTCG	CMV_promoter_plenti63	GCGGGTTAGC	0	AACTGCCCACTTGGCAGTACATCAAGTGTATCATATGCCAAGTACGCCCCCTATTGACGTCAATGACGGTAAATGGCCCGCCTGGCATTA	NA	na:148-237	1	1	0	4
10320	10320	2064.5	ACTGGCCGCTTCACTGAACTGCCCACTTGGCAGTACATCAAGTGTATCATATGCCAAGTACGCCCCCTATTGACGTCAATGACGGTAAATGGCCCGCCTGGCATTAGGTACCTCTAGAGATTAACGATAGATCGGAAGAGCGTCG	CMV_promoter_plenti63	GATTAACGAT	0	AACTGCCCACTTGGCAGTACATCAAGTGTATCATATGCCAAGTACGCCCCCTATTGACGTCAATGACGGTAAATGGCCCGCCTGGCATTA	NA	na:148-237	1	1	0	4
10491	10491	2099.1	ACTGGCCGCTTCACTGGGGTTGTGTGCTATACCAGCAGCACATGCGCAGGCCGACTCATTGGCGCCCAAGTCCGTGATGAGCTACCCTGGGGTGGCGCGTGGGTGTGGTACCTCTAGAACACGACGTCAGATCGGAAGAGCGTCG	Ef1a_promoter_scrambled	ACACGACGTC	0	GGGTTGTGTGCTATACCAGCAGCACATGCGCAGGCCGACTCATTGGCGCCCAAGTCCGTGATGAGCTACCCTGGGGTGGCGCGTGGGTGT	NA	na:883-972	1	1	0	19
10492	10492	2099.2	ACTGGCCGCTTCACTGGGGTTGTGTGCTATACCAGCAGCACATGCGCAGGCCGACTCATTGGCGCCCAAGTCCGTGATGAGCTACCCTGGGGTGGCGCGTGGGTGTGGTACCTCTAGAACGGGAAATTAGATCGGAAGAGCGTCG	Ef1a_promoter_scrambled	ACGGGAAATT	0	GGGTTGTGTGCTATACCAGCAGCACATGCGCAGGCCGACTCATTGGCGCCCAAGTCCGTGATGAGCTACCCTGGGGTGGCGCGTGGGTGT	NA	na:883-972	1	1	0	19
10493	10493	2099.3	ACTGGCCGCTTCACTGGGGTTGTGTGCTATACCAGCAGCACATGCGCAGGCCGACTCATTGGCGCCCAAGTCCGTGATGAGCTACCCTGGGGTGGCGCGTGGGTGTGGTACCTCTAGAACACGACGTTAGATCGGAAGAGCGTCG	Ef1a_promoter_scrambled	ACACGACGTT	0	GGGTTGTGTGCTATACCAGCAGCACATGCGCAGGCCGACTCATTGGCGCCCAAGTCCGTGATGAGCTACCCTGGGGTGGCGCGTGGGTGT	NA	na:883-972	1	1	0	19
10494	10494	2099.4	ACTGGCCGCTTCACTGGGGTTGTGTGCTATACCAGCAGCACATGCGCAGGCCGACTCATTGGCGCCCAAGTCCGTGATGAGCTACCCTGGGGTGGCGCGTGGGTGTGGTACCTCTAGAGTAGATCCGGAGATCGGAAGAGCGTCG	Ef1a_promoter_scrambled	GTAGATCCGG	0	GGGTTGTGTGCTATACCAGCAGCACATGCGCAGGCCGACTCATTGGCGCCCAAGTCCGTGATGAGCTACCCTGGGGTGGCGCGTGGGTGT	NA	na:883-972	1	1	0	19
10495	10495	2099.5	ACTGGCCGCTTCACTGGGGTTGTGTGCTATACCAGCAGCACATGCGCAGGCCGACTCATTGGCGCCCAAGTCCGTGATGAGCTACCCTGGGGTGGCGCGTGGGTGTGGTACCTCTAGAATACATCGGCAGATCGGAAGAGCGTCG	Ef1a_promoter_scrambled	ATACATCGGC	0	GGGTTGTGTGCTATACCAGCAGCACATGCGCAGGCCGACTCATTGGCGCCCAAGTCCGTGATGAGCTACCCTGGGGTGGCGCGTGGGTGT	NA	na:883-972	1	1	0	19
10506	10506	2102.1	ACTGGCCGCTTCACTGCAGGATTCCTTGGACCGCGGTTTTGACACAGCCCTTACTGAGGTTGAGACATCGGCCTCCGAGCCGCGGCAGGCTTGCCGCGTCACTAGCGGTACCTCTAGACTGCTTAAATAGATCGGAAGAGCGTCG	Ef1a_promoter_scrambled	CTGCTTAAAT	0	CAGGATTCCTTGGACCGCGGTTTTGACACAGCCCTTACTGAGGTTGAGACATCGGCCTCCGAGCCGCGGCAGGCTTGCCGCGTCACTAGC	NA	na:981-1070	1	1	0	21
10507	10507	2102.2	ACTGGCCGCTTCACTGCAGGATTCCTTGGACCGCGGTTTTGACACAGCCCTTACTGAGGTTGAGACATCGGCCTCCGAGCCGCGGCAGGCTTGCCGCGTCACTAGCGGTACCTCTAGATGTCCAGATTAGATCGGAAGAGCGTCG	Ef1a_promoter_scrambled	TGTCCAGATT	0	CAGGATTCCTTGGACCGCGGTTTTGACACAGCCCTTACTGAGGTTGAGACATCGGCCTCCGAGCCGCGGCAGGCTTGCCGCGTCACTAGC	NA	na:981-1070	1	1	0	21
10508	10508	2102.3	ACTGGCCGCTTCACTGCAGGATTCCTTGGACCGCGGTTTTGACACAGCCCTTACTGAGGTTGAGACATCGGCCTCCGAGCCGCGGCAGGCTTGCCGCGTCACTAGCGGTACCTCTAGACCGGTTCGATAGATCGGAAGAGCGTCG	Ef1a_promoter_scrambled	CCGGTTCGAT	0	CAGGATTCCTTGGACCGCGGTTTTGACACAGCCCTTACTGAGGTTGAGACATCGGCCTCCGAGCCGCGGCAGGCTTGCCGCGTCACTAGC	NA	na:981-1070	1	1	0	21
10509	10509	2102.4	ACTGGCCGCTTCACTGCAGGATTCCTTGGACCGCGGTTTTGACACAGCCCTTACTGAGGTTGAGACATCGGCCTCCGAGCCGCGGCAGGCTTGCCGCGTCACTAGCGGTACCTCTAGACGGCTCGAATAGATCGGAAGAGCGTCG	Ef1a_promoter_scrambled	CGGCTCGAAT	0	CAGGATTCCTTGGACCGCGGTTTTGACACAGCCCTTACTGAGGTTGAGACATCGGCCTCCGAGCCGCGGCAGGCTTGCCGCGTCACTAGC	NA	na:981-1070	1	1	0	21
10510	10510	2102.5	ACTGGCCGCTTCACTGCAGGATTCCTTGGACCGCGGTTTTGACACAGCCCTTACTGAGGTTGAGACATCGGCCTCCGAGCCGCGGCAGGCTTGCCGCGTCACTAGCGGTACCTCTAGAAGCGGGCCTTAGATCGGAAGAGCGTCG	Ef1a_promoter_scrambled	AGCGGGCCTT	0	CAGGATTCCTTGGACCGCGGTTTTGACACAGCCCTTACTGAGGTTGAGACATCGGCCTCCGAGCCGCGGCAGGCTTGCCGCGTCACTAGC	NA	na:981-1070	1	1	0	21
10561	10561	2113.1	ACTGGCCGCTTCACTGGTAGGGATCCCAGTGGCACAGGGCCTCCGCGTTGGAGGCCTCGCATCCCCCGCCTACGCTTTCTCACTCGTGCTTAGTAGATAATGGGGTGGTACCTCTAGAAAGAACCTGCAGATCGGAAGAGCGTCG	Ef1a_promoter_scrambled	AAGAACCTGC	0	GTAGGGATCCCAGTGGCACAGGGCCTCCGCGTTGGAGGCCTCGCATCCCCCGCCTACGCTTTCTCACTCGTGCTTAGTAGATAATGGGGT	NA	na:99-188	1	1	0	3
10562	10562	2113.2	ACTGGCCGCTTCACTGGTAGGGATCCCAGTGGCACAGGGCCTCCGCGTTGGAGGCCTCGCATCCCCCGCCTACGCTTTCTCACTCGTGCTTAGTAGATAATGGGGTGGTACCTCTAGATAGGTATCGCAGATCGGAAGAGCGTCG	Ef1a_promoter_scrambled	TAGGTATCGC	0	GTAGGGATCCCAGTGGCACAGGGCCTCCGCGTTGGAGGCCTCGCATCCCCCGCCTACGCTTTCTCACTCGTGCTTAGTAGATAATGGGGT	NA	na:99-188	1	1	0	3
10563	10563	2113.3	ACTGGCCGCTTCACTGGTAGGGATCCCAGTGGCACAGGGCCTCCGCGTTGGAGGCCTCGCATCCCCCGCCTACGCTTTCTCACTCGTGCTTAGTAGATAATGGGGTGGTACCTCTAGACCGGATTATCAGATCGGAAGAGCGTCG	Ef1a_promoter_scrambled	CCGGATTATC	0	GTAGGGATCCCAGTGGCACAGGGCCTCCGCGTTGGAGGCCTCGCATCCCCCGCCTACGCTTTCTCACTCGTGCTTAGTAGATAATGGGGT	NA	na:99-188	1	1	0	3
10564	10564	2113.4	ACTGGCCGCTTCACTGGTAGGGATCCCAGTGGCACAGGGCCTCCGCGTTGGAGGCCTCGCATCCCCCGCCTACGCTTTCTCACTCGTGCTTAGTAGATAATGGGGTGGTACCTCTAGATAGGTATCGGAGATCGGAAGAGCGTCG	Ef1a_promoter_scrambled	TAGGTATCGG	0	GTAGGGATCCCAGTGGCACAGGGCCTCCGCGTTGGAGGCCTCGCATCCCCCGCCTACGCTTTCTCACTCGTGCTTAGTAGATAATGGGGT	NA	na:99-188	1	1	0	3
10565	10565	2113.5	ACTGGCCGCTTCACTGGTAGGGATCCCAGTGGCACAGGGCCTCCGCGTTGGAGGCCTCGCATCCCCCGCCTACGCTTTCTCACTCGTGCTTAGTAGATAATGGGGTGGTACCTCTAGAAAGTGTTACGAGATCGGAAGAGCGTCG	Ef1a_promoter_scrambled	AAGTGTTACG	0	GTAGGGATCCCAGTGGCACAGGGCCTCCGCGTTGGAGGCCTCGCATCCCCCGCCTACGCTTTCTCACTCGTGCTTAGTAGATAATGGGGT	NA	na:99-188	1	1	0	3
11036	11036	2208.1	ACTGGCCGCTTCACTGAGGTGGCGCGGGGTAAACTGGGAAAGTGATGTCGTGTACTGGCTCCGCCTTTTTCCCGAGGGTGGGGGAGAACCGTATATAAGTGCAGTAGGTACCTCTAGACCGGACTAGCAGATCGGAAGAGCGTCG	Ef1a_promoter_LX	CCGGACTAGC	0	AGGTGGCGCGGGGTAAACTGGGAAAGTGATGTCGTGTACTGGCTCCGCCTTTTTCCCGAGGGTGGGGGAGAACCGTATATAAGTGCAGTA	NA	na:99-188	1	1	0	3
11037	11037	2208.2	ACTGGCCGCTTCACTGAGGTGGCGCGGGGTAAACTGGGAAAGTGATGTCGTGTACTGGCTCCGCCTTTTTCCCGAGGGTGGGGGAGAACCGTATATAAGTGCAGTAGGTACCTCTAGATTCCACTCGTAGATCGGAAGAGCGTCG	Ef1a_promoter_LX	TTCCACTCGT	0	AGGTGGCGCGGGGTAAACTGGGAAAGTGATGTCGTGTACTGGCTCCGCCTTTTTCCCGAGGGTGGGGGAGAACCGTATATAAGTGCAGTA	NA	na:99-188	1	1	0	3
11038	11038	2208.3	ACTGGCCGCTTCACTGAGGTGGCGCGGGGTAAACTGGGAAAGTGATGTCGTGTACTGGCTCCGCCTTTTTCCCGAGGGTGGGGGAGAACCGTATATAAGTGCAGTAGGTACCTCTAGATTGCTATACGAGATCGGAAGAGCGTCG	Ef1a_promoter_LX	TTGCTATACG	0	AGGTGGCGCGGGGTAAACTGGGAAAGTGATGTCGTGTACTGGCTCCGCCTTTTTCCCGAGGGTGGGGGAGAACCGTATATAAGTGCAGTA	NA	na:99-188	1	1	0	3
11039	11039	2208.4	ACTGGCCGCTTCACTGAGGTGGCGCGGGGTAAACTGGGAAAGTGATGTCGTGTACTGGCTCCGCCTTTTTCCCGAGGGTGGGGGAGAACCGTATATAAGTGCAGTAGGTACCTCTAGAATCGATAGATAGATCGGAAGAGCGTCG	Ef1a_promoter_LX	ATCGATAGAT	0	AGGTGGCGCGGGGTAAACTGGGAAAGTGATGTCGTGTACTGGCTCCGCCTTTTTCCCGAGGGTGGGGGAGAACCGTATATAAGTGCAGTA	NA	na:99-188	1	1	0	3
11040	11040	2208.5	ACTGGCCGCTTCACTGAGGTGGCGCGGGGTAAACTGGGAAAGTGATGTCGTGTACTGGCTCCGCCTTTTTCCCGAGGGTGGGGGAGAACCGTATATAAGTGCAGTAGGTACCTCTAGAATGCAAGGTGAGATCGGAAGAGCGTCG	Ef1a_promoter_LX	ATGCAAGGTG	0	AGGTGGCGCGGGGTAAACTGGGAAAGTGATGTCGTGTACTGGCTCCGCCTTTTTCCCGAGGGTGGGGGAGAACCGTATATAAGTGCAGTA	NA	na:99-188	1	1	0	3
11406	11406	2282.1	ACTGGCCGCTTCACTGCCGCTAGCCAATGGACTGTGATGCTTCATTTGGTGTACCCCACCCTGCTAAGAACTAGATTCGATCTTACCTTGGATATCGCCATCTGGGGGTACCTCTAGAAGAGCTACGTAGATCGGAAGAGCGTCG	Ef1a_promoter_scrambled	AGAGCTACGT	0	CCGCTAGCCAATGGACTGTGATGCTTCATTTGGTGTACCCCACCCTGCTAAGAACTAGATTCGATCTTACCTTGGATATCGCCATCTGGG	NA	na:344-433	1	1	0	8
11407	11407	2282.2	ACTGGCCGCTTCACTGCCGCTAGCCAATGGACTGTGATGCTTCATTTGGTGTACCCCACCCTGCTAAGAACTAGATTCGATCTTACCTTGGATATCGCCATCTGGGGGTACCTCTAGAGACAGTTATTAGATCGGAAGAGCGTCG	Ef1a_promoter_scrambled	GACAGTTATT	0	CCGCTAGCCAATGGACTGTGATGCTTCATTTGGTGTACCCCACCCTGCTAAGAACTAGATTCGATCTTACCTTGGATATCGCCATCTGGG	NA	na:344-433	1	1	0	8
11408	11408	2282.3	ACTGGCCGCTTCACTGCCGCTAGCCAATGGACTGTGATGCTTCATTTGGTGTACCCCACCCTGCTAAGAACTAGATTCGATCTTACCTTGGATATCGCCATCTGGGGGTACCTCTAGAAGCCCATCGTAGATCGGAAGAGCGTCG	Ef1a_promoter_scrambled	AGCCCATCGT	0	CCGCTAGCCAATGGACTGTGATGCTTCATTTGGTGTACCCCACCCTGCTAAGAACTAGATTCGATCTTACCTTGGATATCGCCATCTGGG	NA	na:344-433	1	1	0	8
11409	11409	2282.4	ACTGGCCGCTTCACTGCCGCTAGCCAATGGACTGTGATGCTTCATTTGGTGTACCCCACCCTGCTAAGAACTAGATTCGATCTTACCTTGGATATCGCCATCTGGGGGTACCTCTAGACCCTGCCGATAGATCGGAAGAGCGTCG	Ef1a_promoter_scrambled	CCCTGCCGAT	0	CCGCTAGCCAATGGACTGTGATGCTTCATTTGGTGTACCCCACCCTGCTAAGAACTAGATTCGATCTTACCTTGGATATCGCCATCTGGG	NA	na:344-433	1	1	0	8
11410	11410	2282.5	ACTGGCCGCTTCACTGCCGCTAGCCAATGGACTGTGATGCTTCATTTGGTGTACCCCACCCTGCTAAGAACTAGATTCGATCTTACCTTGGATATCGCCATCTGGGGGTACCTCTAGATTACAGTAACAGATCGGAAGAGCGTCG	Ef1a_promoter_scrambled	TTACAGTAAC	0	CCGCTAGCCAATGGACTGTGATGCTTCATTTGGTGTACCCCACCCTGCTAAGAACTAGATTCGATCTTACCTTGGATATCGCCATCTGGG	NA	na:344-433	1	1	0	8
12036	1	1.1	ACTGGCCGCTTCACTGCCTCTAAAACTTATTTTCTTCCCGGTCCCCGAGGGCTGCAGCTGCCCGTTGCTGAGCGAGGGCGTCCGCTTTGTCTCCGTTCGCTCCCCGGGTACCTCTAGAGAGACATGACAGATCGGAAGAGCGTCG	Enc1_mm10_refGene_NM_007930	GAGACATGAC	0	CCTCTAAAACTTATTTTCTTCCCGGTCCCCGAGGGCTGCAGCTGCCCGTTGCTGAGCGAGGGCGTCCGCTTTGTCTCCGTTCGCTCCCCG	+	chr13:97240840-97240929	1	1	0	16
12037	2	1.2	ACTGGCCGCTTCACTGCCTCTAAAACTTATTTTCTTCCCGGTCCCCGAGGGCTGCAGCTGCCCGTTGCTGAGCGAGGGCGTCCGCTTTGTCTCCGTTCGCTCCCCGGGTACCTCTAGATACAGATCGGAGATCGGAAGAGCGTCG	Enc1_mm10_refGene_NM_007930	TACAGATCGG	0	CCTCTAAAACTTATTTTCTTCCCGGTCCCCGAGGGCTGCAGCTGCCCGTTGCTGAGCGAGGGCGTCCGCTTTGTCTCCGTTCGCTCCCCG	+	chr13:97240840-97240929	1	1	0	16
12038	3	1.3	ACTGGCCGCTTCACTGCCTCTAAAACTTATTTTCTTCCCGGTCCCCGAGGGCTGCAGCTGCCCGTTGCTGAGCGAGGGCGTCCGCTTTGTCTCCGTTCGCTCCCCGGGTACCTCTAGAAGCGTCAGACAGATCGGAAGAGCGTCG	Enc1_mm10_refGene_NM_007930	AGCGTCAGAC	0	CCTCTAAAACTTATTTTCTTCCCGGTCCCCGAGGGCTGCAGCTGCCCGTTGCTGAGCGAGGGCGTCCGCTTTGTCTCCGTTCGCTCCCCG	+	chr13:97240840-97240929	1	1	0	16
12039	4	1.4	ACTGGCCGCTTCACTGCCTCTAAAACTTATTTTCTTCCCGGTCCCCGAGGGCTGCAGCTGCCCGTTGCTGAGCGAGGGCGTCCGCTTTGTCTCCGTTCGCTCCCCGGGTACCTCTAGATGGGTTTATCAGATCGGAAGAGCGTCG	Enc1_mm10_refGene_NM_007930	TGGGTTTATC	0	CCTCTAAAACTTATTTTCTTCCCGGTCCCCGAGGGCTGCAGCTGCCCGTTGCTGAGCGAGGGCGTCCGCTTTGTCTCCGTTCGCTCCCCG	+	chr13:97240840-97240929	1	1	0	16
12040	5	1.5	ACTGGCCGCTTCACTGCCTCTAAAACTTATTTTCTTCCCGGTCCCCGAGGGCTGCAGCTGCCCGTTGCTGAGCGAGGGCGTCCGCTTTGTCTCCGTTCGCTCCCCGGGTACCTCTAGAATTAACCGTTAGATCGGAAGAGCGTCG	Enc1_mm10_refGene_NM_007930	ATTAACCGTT	0	CCTCTAAAACTTATTTTCTTCCCGGTCCCCGAGGGCTGCAGCTGCCCGTTGCTGAGCGAGGGCGTCCGCTTTGTCTCCGTTCGCTCCCCG	+	chr13:97240840-97240929	1	1	0	16
12041	6	2.1	ACTGGCCGCTTCACTGTGAGATGGCAAGGGAATCACTTCACAAAGTTATCAGTATGCTTATGCCAGGCACGGGGGATCCAGAGTGAATACAAGAAACACAGGATTTGGTACCTCTAGAACTTAGCTTGAGATCGGAAGAGCGTCG	Morc2a_mm10_refGene_NM_001159288	ACTTAGCTTG	0	TGAGATGGCAAGGGAATCACTTCACAAAGTTATCAGTATGCTTATGCCAGGCACGGGGGATCCAGAGTGAATACAAGAAACACAGGATTT	+	chr11:3669704-3669793	1	1	0	418
12042	7	2.2	ACTGGCCGCTTCACTGTGAGATGGCAAGGGAATCACTTCACAAAGTTATCAGTATGCTTATGCCAGGCACGGGGGATCCAGAGTGAATACAAGAAACACAGGATTTGGTACCTCTAGACCCGCAATACAGATCGGAAGAGCGTCG	Morc2a_mm10_refGene_NM_001159288	CCCGCAATAC	0	TGAGATGGCAAGGGAATCACTTCACAAAGTTATCAGTATGCTTATGCCAGGCACGGGGGATCCAGAGTGAATACAAGAAACACAGGATTT	+	chr11:3669704-3669793	1	1	0	418
12043	8	2.3	ACTGGCCGCTTCACTGTGAGATGGCAAGGGAATCACTTCACAAAGTTATCAGTATGCTTATGCCAGGCACGGGGGATCCAGAGTGAATACAAGAAACACAGGATTTGGTACCTCTAGAAACTCTGGACAGATCGGAAGAGCGTCG	Morc2a_mm10_refGene_NM_001159288	AACTCTGGAC	0	TGAGATGGCAAGGGAATCACTTCACAAAGTTATCAGTATGCTTATGCCAGGCACGGGGGATCCAGAGTGAATACAAGAAACACAGGATTT	+	chr11:3669704-3669793	1	1	0	418
12044	9	2.4	ACTGGCCGCTTCACTGTGAGATGGCAAGGGAATCACTTCACAAAGTTATCAGTATGCTTATGCCAGGCACGGGGGATCCAGAGTGAATACAAGAAACACAGGATTTGGTACCTCTAGAATTTCCCTCGAGATCGGAAGAGCGTCG	Morc2a_mm10_refGene_NM_001159288	ATTTCCCTCG	0	TGAGATGGCAAGGGAATCACTTCACAAAGTTATCAGTATGCTTATGCCAGGCACGGGGGATCCAGAGTGAATACAAGAAACACAGGATTT	+	chr11:3669704-3669793	1	1	0	418
12045	10	2.5	ACTGGCCGCTTCACTGTGAGATGGCAAGGGAATCACTTCACAAAGTTATCAGTATGCTTATGCCAGGCACGGGGGATCCAGAGTGAATACAAGAAACACAGGATTTGGTACCTCTAGAATTAACCGTCAGATCGGAAGAGCGTCG	Morc2a_mm10_refGene_NM_001159288	ATTAACCGTC	0	TGAGATGGCAAGGGAATCACTTCACAAAGTTATCAGTATGCTTATGCCAGGCACGGGGGATCCAGAGTGAATACAAGAAACACAGGATTT	+	chr11:3669704-3669793	1	1	0	418
12046	11	3.1	ACTGGCCGCTTCACTGAGTCATTTGACTTGATATACTTTTATGTAGTCAGGTGAGCATAATGTTTAATTTCAAATGACAGGTTTTTAAAAATAGTTTTATTTATTTGGTACCTCTAGAAGCGTCAGATAGATCGGAAGAGCGTCG	Morc2a_mm10_refGene_NM_001159288	AGCGTCAGAT	0	AGTCATTTGACTTGATATACTTTTATGTAGTCAGGTGAGCATAATGTTTAATTTCAAATGACAGGTTTTTAAAAATAGTTTTATTTATTT	+	chr11:3654107-3654196	1	1	0	112
12047	12	3.2	ACTGGCCGCTTCACTGAGTCATTTGACTTGATATACTTTTATGTAGTCAGGTGAGCATAATGTTTAATTTCAAATGACAGGTTTTTAAAAATAGTTTTATTTATTTGGTACCTCTAGAATTAACCGTGAGATCGGAAGAGCGTCG	Morc2a_mm10_refGene_NM_001159288	ATTAACCGTG	0	AGTCATTTGACTTGATATACTTTTATGTAGTCAGGTGAGCATAATGTTTAATTTCAAATGACAGGTTTTTAAAAATAGTTTTATTTATTT	+	chr11:3654107-3654196	1	1	0	112
12048	13	3.3	ACTGGCCGCTTCACTGAGTCATTTGACTTGATATACTTTTATGTAGTCAGGTGAGCATAATGTTTAATTTCAAATGACAGGTTTTTAAAAATAGTTTTATTTATTTGGTACCTCTAGAAACTCTGGATAGATCGGAAGAGCGTCG	Morc2a_mm10_refGene_NM_001159288	AACTCTGGAT	0	AGTCATTTGACTTGATATACTTTTATGTAGTCAGGTGAGCATAATGTTTAATTTCAAATGACAGGTTTTTAAAAATAGTTTTATTTATTT	+	chr11:3654107-3654196	1	1	0	112
12049	14	3.4	ACTGGCCGCTTCACTGAGTCATTTGACTTGATATACTTTTATGTAGTCAGGTGAGCATAATGTTTAATTTCAAATGACAGGTTTTTAAAAATAGTTTTATTTATTTGGTACCTCTAGACCCGCAATATAGATCGGAAGAGCGTCG	Morc2a_mm10_refGene_NM_001159288	CCCGCAATAT	0	AGTCATTTGACTTGATATACTTTTATGTAGTCAGGTGAGCATAATGTTTAATTTCAAATGACAGGTTTTTAAAAATAGTTTTATTTATTT	+	chr11:3654107-3654196	1	1	0	112
12050	15	3.5	ACTGGCCGCTTCACTGAGTCATTTGACTTGATATACTTTTATGTAGTCAGGTGAGCATAATGTTTAATTTCAAATGACAGGTTTTTAAAAATAGTTTTATTTATTTGGTACCTCTAGATAATGTCACGAGATCGGAAGAGCGTCG	Morc2a_mm10_refGene_NM_001159288	TAATGTCACG	0	AGTCATTTGACTTGATATACTTTTATGTAGTCAGGTGAGCATAATGTTTAATTTCAAATGACAGGTTTTTAAAAATAGTTTTATTTATTT	+	chr11:3654107-3654196	1	1	0	112
12051	16	5.1	ACTGGCCGCTTCACTGTCTCCCCCATGGTAATTAGTATCAATTATCCCGCATAACAATGTTATTTTATTTTATTTTTTTAGCCTGTTGGTTTAAAGGCATTAGAAGGGTACCTCTAGAGTTGAAATCGAGATCGGAAGAGCGTCG	Morc2a_mm10_refGene_NM_001159288	GTTGAAATCG	0	TCTCCCCCATGGTAATTAGTATCAATTATCCCGCATAACAATGTTATTTTATTTTATTTTTTTAGCCTGTTGGTTTAAAGGCATTAGAAG	+	chr11:3663459-3663548	1	1	0	297
12052	17	5.2	ACTGGCCGCTTCACTGTCTCCCCCATGGTAATTAGTATCAATTATCCCGCATAACAATGTTATTTTATTTTATTTTTTTAGCCTGTTGGTTTAAAGGCATTAGAAGGGTACCTCTAGAAACGTATGATAGATCGGAAGAGCGTCG	Morc2a_mm10_refGene_NM_001159288	AACGTATGAT	0	TCTCCCCCATGGTAATTAGTATCAATTATCCCGCATAACAATGTTATTTTATTTTATTTTTTTAGCCTGTTGGTTTAAAGGCATTAGAAG	+	chr11:3663459-3663548	1	1	0	297
12053	18	5.3	ACTGGCCGCTTCACTGTCTCCCCCATGGTAATTAGTATCAATTATCCCGCATAACAATGTTATTTTATTTTATTTTTTTAGCCTGTTGGTTTAAAGGCATTAGAAGGGTACCTCTAGACCGATCGCTTAGATCGGAAGAGCGTCG	Morc2a_mm10_refGene_NM_001159288	CCGATCGCTT	0	TCTCCCCCATGGTAATTAGTATCAATTATCCCGCATAACAATGTTATTTTATTTTATTTTTTTAGCCTGTTGGTTTAAAGGCATTAGAAG	+	chr11:3663459-3663548	1	1	0	297
12054	19	5.4	ACTGGCCGCTTCACTGTCTCCCCCATGGTAATTAGTATCAATTATCCCGCATAACAATGTTATTTTATTTTATTTTTTTAGCCTGTTGGTTTAAAGGCATTAGAAGGGTACCTCTAGAGCGCAGGTTGAGATCGGAAGAGCGTCG	Morc2a_mm10_refGene_NM_001159288	GCGCAGGTTG	0	TCTCCCCCATGGTAATTAGTATCAATTATCCCGCATAACAATGTTATTTTATTTTATTTTTTTAGCCTGTTGGTTTAAAGGCATTAGAAG	+	chr11:3663459-3663548	1	1	0	297
12055	20	5.5	ACTGGCCGCTTCACTGTCTCCCCCATGGTAATTAGTATCAATTATCCCGCATAACAATGTTATTTTATTTTATTTTTTTAGCCTGTTGGTTTAAAGGCATTAGAAGGGTACCTCTAGAGCTGATGATCAGATCGGAAGAGCGTCG	Morc2a_mm10_refGene_NM_001159288	GCTGATGATC	0	TCTCCCCCATGGTAATTAGTATCAATTATCCCGCATAACAATGTTATTTTATTTTATTTTTTTAGCCTGTTGGTTTAAAGGCATTAGAAG	+	chr11:3663459-3663548	1	1	0	297
12056	21	6.1	ACTGGCCGCTTCACTGGATTAGCTTATCTGAAATACACATGTATAAAATACTGCTGTTACTGGTAGCAACGAAATTTGGGGATTTTTTTTTTCCTTAGAGTTTGTGGGTACCTCTAGAGCGCAGGTTCAGATCGGAAGAGCGTCG	Morc2a_mm10_refGene_NM_001159288	GCGCAGGTTC	0	GATTAGCTTATCTGAAATACACATGTATAAAATACTGCTGTTACTGGTAGCAACGAAATTTGGGGATTTTTTTTTTCCTTAGAGTTTGTG	+	chr11:3655816-3655905	1	1	0	146
12057	22	6.2	ACTGGCCGCTTCACTGGATTAGCTTATCTGAAATACACATGTATAAAATACTGCTGTTACTGGTAGCAACGAAATTTGGGGATTTTTTTTTTCCTTAGAGTTTGTGGGTACCTCTAGATGATGTGACGAGATCGGAAGAGCGTCG	Morc2a_mm10_refGene_NM_001159288	TGATGTGACG	0	GATTAGCTTATCTGAAATACACATGTATAAAATACTGCTGTTACTGGTAGCAACGAAATTTGGGGATTTTTTTTTTCCTTAGAGTTTGTG	+	chr11:3655816-3655905	1	1	0	146
12058	23	6.3	ACTGGCCGCTTCACTGGATTAGCTTATCTGAAATACACATGTATAAAATACTGCTGTTACTGGTAGCAACGAAATTTGGGGATTTTTTTTTTCCTTAGAGTTTGTGGGTACCTCTAGATGCAGCCCGTAGATCGGAAGAGCGTCG	Morc2a_mm10_refGene_NM_001159288	TGCAGCCCGT	0	GATTAGCTTATCTGAAATACACATGTATAAAATACTGCTGTTACTGGTAGCAACGAAATTTGGGGATTTTTTTTTTCCTTAGAGTTTGTG	+	chr11:3655816-3655905	1	1	0	146
12059	24	6.4	ACTGGCCGCTTCACTGGATTAGCTTATCTGAAATACACATGTATAAAATACTGCTGTTACTGGTAGCAACGAAATTTGGGGATTTTTTTTTTCCTTAGAGTTTGTGGGTACCTCTAGAAGGAGCGTATAGATCGGAAGAGCGTCG	Morc2a_mm10_refGene_NM_001159288	AGGAGCGTAT	0	GATTAGCTTATCTGAAATACACATGTATAAAATACTGCTGTTACTGGTAGCAACGAAATTTGGGGATTTTTTTTTTCCTTAGAGTTTGTG	+	chr11:3655816-3655905	1	1	0	146
12060	25	6.5	ACTGGCCGCTTCACTGGATTAGCTTATCTGAAATACACATGTATAAAATACTGCTGTTACTGGTAGCAACGAAATTTGGGGATTTTTTTTTTCCTTAGAGTTTGTGGGTACCTCTAGACAGCTGGAACAGATCGGAAGAGCGTCG	Morc2a_mm10_refGene_NM_001159288	CAGCTGGAAC	0	GATTAGCTTATCTGAAATACACATGTATAAAATACTGCTGTTACTGGTAGCAACGAAATTTGGGGATTTTTTTTTTCCTTAGAGTTTGTG	+	chr11:3655816-3655905	1	1	0	146
12061	26	7.1	ACTGGCCGCTTCACTGCTATGAGTTGAAGAAAGGTATGTCCGACATTTAACTCTGGTGCGGTATCCCCGGACTTTCCTAATTTATTAAAACCATGGCCTTGGCAGTGGTACCTCTAGAGCGCAGGTTTAGATCGGAAGAGCGTCG	Irx5_mm10_refGene_NM_018826	GCGCAGGTTT	0	CTATGAGTTGAAGAAAGGTATGTCCGACATTTAACTCTGGTGCGGTATCCCCGGACTTTCCTAATTTATTAAAACCATGGCCTTGGCAGT	+	chr8:92360863-92360952	1	1	0	84
12062	27	7.2	ACTGGCCGCTTCACTGCTATGAGTTGAAGAAAGGTATGTCCGACATTTAACTCTGGTGCGGTATCCCCGGACTTTCCTAATTTATTAAAACCATGGCCTTGGCAGTGGTACCTCTAGACCGATGAACGAGATCGGAAGAGCGTCG	Irx5_mm10_refGene_NM_018826	CCGATGAACG	0	CTATGAGTTGAAGAAAGGTATGTCCGACATTTAACTCTGGTGCGGTATCCCCGGACTTTCCTAATTTATTAAAACCATGGCCTTGGCAGT	+	chr8:92360863-92360952	1	1	0	84
12063	28	7.3	ACTGGCCGCTTCACTGCTATGAGTTGAAGAAAGGTATGTCCGACATTTAACTCTGGTGCGGTATCCCCGGACTTTCCTAATTTATTAAAACCATGGCCTTGGCAGTGGTACCTCTAGACAGCTGGAATAGATCGGAAGAGCGTCG	Irx5_mm10_refGene_NM_018826	CAGCTGGAAT	0	CTATGAGTTGAAGAAAGGTATGTCCGACATTTAACTCTGGTGCGGTATCCCCGGACTTTCCTAATTTATTAAAACCATGGCCTTGGCAGT	+	chr8:92360863-92360952	1	1	0	84
12064	29	7.4	ACTGGCCGCTTCACTGCTATGAGTTGAAGAAAGGTATGTCCGACATTTAACTCTGGTGCGGTATCCCCGGACTTTCCTAATTTATTAAAACCATGGCCTTGGCAGTGGTACCTCTAGAAGGAGCGTACAGATCGGAAGAGCGTCG	Irx5_mm10_refGene_NM_018826	AGGAGCGTAC	0	CTATGAGTTGAAGAAAGGTATGTCCGACATTTAACTCTGGTGCGGTATCCCCGGACTTTCCTAATTTATTAAAACCATGGCCTTGGCAGT	+	chr8:92360863-92360952	1	1	0	84
12065	30	7.5	ACTGGCCGCTTCACTGCTATGAGTTGAAGAAAGGTATGTCCGACATTTAACTCTGGTGCGGTATCCCCGGACTTTCCTAATTTATTAAAACCATGGCCTTGGCAGTGGTACCTCTAGATGCAGCCCGGAGATCGGAAGAGCGTCG	Irx5_mm10_refGene_NM_018826	TGCAGCCCGG	0	CTATGAGTTGAAGAAAGGTATGTCCGACATTTAACTCTGGTGCGGTATCCCCGGACTTTCCTAATTTATTAAAACCATGGCCTTGGCAGT	+	chr8:92360863-92360952	1	1	0	84
12066	31	8.1	ACTGGCCGCTTCACTGCTGACGCCTTGGCAGGCTTGGCCTGTTATTTATTCTGCTTTACCTTACTACTCAAAACACCACGTAGCTCTGCCCTCTCAGTATTAATGGGGTACCTCTAGATGCAGCCCGCAGATCGGAAGAGCGTCG	Foxf1_mm10_refGene_NM_010426	TGCAGCCCGC	0	CTGACGCCTTGGCAGGCTTGGCCTGTTATTTATTCTGCTTTACCTTACTACTCAAAACACCACGTAGCTCTGCCCTCTCAGTATTAATGG	+	chr8:121087719-121087808	1	1	0	88
12067	32	8.2	ACTGGCCGCTTCACTGCTGACGCCTTGGCAGGCTTGGCCTGTTATTTATTCTGCTTTACCTTACTACTCAAAACACCACGTAGCTCTGCCCTCTCAGTATTAATGGGGTACCTCTAGACCGCGCTCACAGATCGGAAGAGCGTCG	Foxf1_mm10_refGene_NM_010426	CCGCGCTCAC	0	CTGACGCCTTGGCAGGCTTGGCCTGTTATTTATTCTGCTTTACCTTACTACTCAAAACACCACGTAGCTCTGCCCTCTCAGTATTAATGG	+	chr8:121087719-121087808	1	1	0	88
12068	33	8.3	ACTGGCCGCTTCACTGCTGACGCCTTGGCAGGCTTGGCCTGTTATTTATTCTGCTTTACCTTACTACTCAAAACACCACGTAGCTCTGCCCTCTCAGTATTAATGGGGTACCTCTAGAATACGATCTTAGATCGGAAGAGCGTCG	Foxf1_mm10_refGene_NM_010426	ATACGATCTT	0	CTGACGCCTTGGCAGGCTTGGCCTGTTATTTATTCTGCTTTACCTTACTACTCAAAACACCACGTAGCTCTGCCCTCTCAGTATTAATGG	+	chr8:121087719-121087808	1	1	0	88
12069	34	8.4	ACTGGCCGCTTCACTGCTGACGCCTTGGCAGGCTTGGCCTGTTATTTATTCTGCTTTACCTTACTACTCAAAACACCACGTAGCTCTGCCCTCTCAGTATTAATGGGGTACCTCTAGATATACAGTTTAGATCGGAAGAGCGTCG	Foxf1_mm10_refGene_NM_010426	TATACAGTTT	0	CTGACGCCTTGGCAGGCTTGGCCTGTTATTTATTCTGCTTTACCTTACTACTCAAAACACCACGTAGCTCTGCCCTCTCAGTATTAATGG	+	chr8:121087719-121087808	1	1	0	88
12070	35	8.5	ACTGGCCGCTTCACTGCTGACGCCTTGGCAGGCTTGGCCTGTTATTTATTCTGCTTTACCTTACTACTCAAAACACCACGTAGCTCTGCCCTCTCAGTATTAATGGGGTACCTCTAGAGCGCAAATTGAGATCGGAAGAGCGTCG	Foxf1_mm10_refGene_NM_010426	GCGCAAATTG	0	CTGACGCCTTGGCAGGCTTGGCCTGTTATTTATTCTGCTTTACCTTACTACTCAAAACACCACGTAGCTCTGCCCTCTCAGTATTAATGG	+	chr8:121087719-121087808	1	1	0	88
12071	36	9.1	ACTGGCCGCTTCACTGCTTGACGGCCTGCCCTGATACAGCTGTGTGGCTTTGGAAGAGAGTTCATTTCCCTGATCAGGCTCCTGCTGTCTTCTTCACTCTGTGAGGGGTACCTCTAGAACATTCGAACAGATCGGAAGAGCGTCG	Fendrr_mm10_refGene_NR_045471	ACATTCGAAC	0	CTTGACGGCCTGCCCTGATACAGCTGTGTGGCTTTGGAAGAGAGTTCATTTCCCTGATCAGGCTCCTGCTGTCTTCTTCACTCTGTGAGG	-	chr8:121061681-121061770	1	1	0	443
12072	37	9.2	ACTGGCCGCTTCACTGCTTGACGGCCTGCCCTGATACAGCTGTGTGGCTTTGGAAGAGAGTTCATTTCCCTGATCAGGCTCCTGCTGTCTTCTTCACTCTGTGAGGGGTACCTCTAGACCGCGCTCATAGATCGGAAGAGCGTCG	Fendrr_mm10_refGene_NR_045471	CCGCGCTCAT	0	CTTGACGGCCTGCCCTGATACAGCTGTGTGGCTTTGGAAGAGAGTTCATTTCCCTGATCAGGCTCCTGCTGTCTTCTTCACTCTGTGAGG	-	chr8:121061681-121061770	1	1	0	443
12073	38	9.3	ACTGGCCGCTTCACTGCTTGACGGCCTGCCCTGATACAGCTGTGTGGCTTTGGAAGAGAGTTCATTTCCCTGATCAGGCTCCTGCTGTCTTCTTCACTCTGTGAGGGGTACCTCTAGAATTGAAATCGAGATCGGAAGAGCGTCG	Fendrr_mm10_refGene_NR_045471	ATTGAAATCG	0	CTTGACGGCCTGCCCTGATACAGCTGTGTGGCTTTGGAAGAGAGTTCATTTCCCTGATCAGGCTCCTGCTGTCTTCTTCACTCTGTGAGG	-	chr8:121061681-121061770	1	1	0	443
12074	39	9.4	ACTGGCCGCTTCACTGCTTGACGGCCTGCCCTGATACAGCTGTGTGGCTTTGGAAGAGAGTTCATTTCCCTGATCAGGCTCCTGCTGTCTTCTTCACTCTGTGAGGGGTACCTCTAGATATACAGTTGAGATCGGAAGAGCGTCG	Fendrr_mm10_refGene_NR_045471	TATACAGTTG	0	CTTGACGGCCTGCCCTGATACAGCTGTGTGGCTTTGGAAGAGAGTTCATTTCCCTGATCAGGCTCCTGCTGTCTTCTTCACTCTGTGAGG	-	chr8:121061681-121061770	1	1	0	443
12075	40	9.5	ACTGGCCGCTTCACTGCTTGACGGCCTGCCCTGATACAGCTGTGTGGCTTTGGAAGAGAGTTCATTTCCCTGATCAGGCTCCTGCTGTCTTCTTCACTCTGTGAGGGGTACCTCTAGAACATTCGAATAGATCGGAAGAGCGTCG	Fendrr_mm10_refGene_NR_045471	ACATTCGAAT	0	CTTGACGGCCTGCCCTGATACAGCTGTGTGGCTTTGGAAGAGAGTTCATTTCCCTGATCAGGCTCCTGCTGTCTTCTTCACTCTGTGAGG	-	chr8:121061681-121061770	1	1	0	443
12076	41	10.1	ACTGGCCGCTTCACTGAATTGCTTGCGGTATTTCTTACCTCCAAGTTTCCCCATCTCCAAGAAGGAGCTGAGTGTTATGAATTCAGAAGAACTAATATCTTTTCCTGGTACCTCTAGAATACGATCTCAGATCGGAAGAGCGTCG	Morc2a_mm10_refGene_NM_001159288	ATACGATCTC	0	AATTGCTTGCGGTATTTCTTACCTCCAAGTTTCCCCATCTCCAAGAAGGAGCTGAGTGTTATGAATTCAGAAGAACTAATATCTTTTCCT	+	chr11:3685977-3686066	1	1	0	737
12077	42	10.2	ACTGGCCGCTTCACTGAATTGCTTGCGGTATTTCTTACCTCCAAGTTTCCCCATCTCCAAGAAGGAGCTGAGTGTTATGAATTCAGAAGAACTAATATCTTTTCCTGGTACCTCTAGAGCGCAAATTTAGATCGGAAGAGCGTCG	Morc2a_mm10_refGene_NM_001159288	GCGCAAATTT	0	AATTGCTTGCGGTATTTCTTACCTCCAAGTTTCCCCATCTCCAAGAAGGAGCTGAGTGTTATGAATTCAGAAGAACTAATATCTTTTCCT	+	chr11:3685977-3686066	1	1	0	737
12078	43	10.3	ACTGGCCGCTTCACTGAATTGCTTGCGGTATTTCTTACCTCCAAGTTTCCCCATCTCCAAGAAGGAGCTGAGTGTTATGAATTCAGAAGAACTAATATCTTTTCCTGGTACCTCTAGATACCCTCCGGAGATCGGAAGAGCGTCG	Morc2a_mm10_refGene_NM_001159288	TACCCTCCGG	0	AATTGCTTGCGGTATTTCTTACCTCCAAGTTTCCCCATCTCCAAGAAGGAGCTGAGTGTTATGAATTCAGAAGAACTAATATCTTTTCCT	+	chr11:3685977-3686066	1	1	0	737
12079	44	10.4	ACTGGCCGCTTCACTGAATTGCTTGCGGTATTTCTTACCTCCAAGTTTCCCCATCTCCAAGAAGGAGCTGAGTGTTATGAATTCAGAAGAACTAATATCTTTTCCTGGTACCTCTAGACAACCGGGGTAGATCGGAAGAGCGTCG	Morc2a_mm10_refGene_NM_001159288	CAACCGGGGT	0	AATTGCTTGCGGTATTTCTTACCTCCAAGTTTCCCCATCTCCAAGAAGGAGCTGAGTGTTATGAATTCAGAAGAACTAATATCTTTTCCT	+	chr11:3685977-3686066	1	1	0	737
12080	45	10.5	ACTGGCCGCTTCACTGAATTGCTTGCGGTATTTCTTACCTCCAAGTTTCCCCATCTCCAAGAAGGAGCTGAGTGTTATGAATTCAGAAGAACTAATATCTTTTCCTGGTACCTCTAGATACCCTCCGCAGATCGGAAGAGCGTCG	Morc2a_mm10_refGene_NM_001159288	TACCCTCCGC	0	AATTGCTTGCGGTATTTCTTACCTCCAAGTTTCCCCATCTCCAAGAAGGAGCTGAGTGTTATGAATTCAGAAGAACTAATATCTTTTCCT	+	chr11:3685977-3686066	1	1	0	737
12081	46	11.1	ACTGGCCGCTTCACTGACTTGCTTCTTCCCAGTGGCCCTTATATCCCAAAGCGTCATTTTCCATGACGTCCTTCAGTGAAATATTTGATGGTACTACAGTCCCGGAGGTACCTCTAGACCTACCCGTTAGATCGGAAGAGCGTCG	Fendrr_mm10_refGene_NR_045471	CCTACCCGTT	0	ACTTGCTTCTTCCCAGTGGCCCTTATATCCCAAAGCGTCATTTTCCATGACGTCCTTCAGTGAAATATTTGATGGTACTACAGTCCCGGA	-	chr8:121079390-121079479	1	1	0	90
12082	47	11.2	ACTGGCCGCTTCACTGACTTGCTTCTTCCCAGTGGCCCTTATATCCCAAAGCGTCATTTTCCATGACGTCCTTCAGTGAAATATTTGATGGTACTACAGTCCCGGAGGTACCTCTAGAGAGCTACATTAGATCGGAAGAGCGTCG	Fendrr_mm10_refGene_NR_045471	GAGCTACATT	0	ACTTGCTTCTTCCCAGTGGCCCTTATATCCCAAAGCGTCATTTTCCATGACGTCCTTCAGTGAAATATTTGATGGTACTACAGTCCCGGA	-	chr8:121079390-121079479	1	1	0	90
12083	48	11.3	ACTGGCCGCTTCACTGACTTGCTTCTTCCCAGTGGCCCTTATATCCCAAAGCGTCATTTTCCATGACGTCCTTCAGTGAAATATTTGATGGTACTACAGTCCCGGAGGTACCTCTAGAGTTTAGGAACAGATCGGAAGAGCGTCG	Fendrr_mm10_refGene_NR_045471	GTTTAGGAAC	0	ACTTGCTTCTTCCCAGTGGCCCTTATATCCCAAAGCGTCATTTTCCATGACGTCCTTCAGTGAAATATTTGATGGTACTACAGTCCCGGA	-	chr8:121079390-121079479	1	1	0	90
12084	49	11.4	ACTGGCCGCTTCACTGACTTGCTTCTTCCCAGTGGCCCTTATATCCCAAAGCGTCATTTTCCATGACGTCCTTCAGTGAAATATTTGATGGTACTACAGTCCCGGAGGTACCTCTAGACGACTTAGACAGATCGGAAGAGCGTCG	Fendrr_mm10_refGene_NR_045471	CGACTTAGAC	0	ACTTGCTTCTTCCCAGTGGCCCTTATATCCCAAAGCGTCATTTTCCATGACGTCCTTCAGTGAAATATTTGATGGTACTACAGTCCCGGA	-	chr8:121079390-121079479	1	1	0	90
12085	50	11.5	ACTGGCCGCTTCACTGACTTGCTTCTTCCCAGTGGCCCTTATATCCCAAAGCGTCATTTTCCATGACGTCCTTCAGTGAAATATTTGATGGTACTACAGTCCCGGAGGTACCTCTAGATGACGAGGTGAGATCGGAAGAGCGTCG	Fendrr_mm10_refGene_NR_045471	TGACGAGGTG	0	ACTTGCTTCTTCCCAGTGGCCCTTATATCCCAAAGCGTCATTTTCCATGACGTCCTTCAGTGAAATATTTGATGGTACTACAGTCCCGGA	-	chr8:121079390-121079479	1	1	0	90
12091	56	13.1	ACTGGCCGCTTCACTGTATACATTCACGTGCAATGGTGTGCCTGACTATACATTCAAGTGCAAGGCCAAGAATGTTTGTTAGAAAGACTGAGTAGTCCCAGACTTAGGTACCTCTAGACGCGGGGATTAGATCGGAAGAGCGTCG	Cdkn1a_mm10_refGene_NM_001111099	CGCGGGGATT	0	TATACATTCACGTGCAATGGTGTGCCTGACTATACATTCAAGTGCAAGGCCAAGAATGTTTGTTAGAAAGACTGAGTAGTCCCAGACTTA	+	chr17:29091253-29091342	1	1	0	27
12092	57	13.2	ACTGGCCGCTTCACTGTATACATTCACGTGCAATGGTGTGCCTGACTATACATTCAAGTGCAAGGCCAAGAATGTTTGTTAGAAAGACTGAGTAGTCCCAGACTTAGGTACCTCTAGAGGTCGCAACGAGATCGGAAGAGCGTCG	Cdkn1a_mm10_refGene_NM_001111099	GGTCGCAACG	0	TATACATTCACGTGCAATGGTGTGCCTGACTATACATTCAAGTGCAAGGCCAAGAATGTTTGTTAGAAAGACTGAGTAGTCCCAGACTTA	+	chr17:29091253-29091342	1	1	0	27
12093	58	13.3	ACTGGCCGCTTCACTGTATACATTCACGTGCAATGGTGTGCCTGACTATACATTCAAGTGCAAGGCCAAGAATGTTTGTTAGAAAGACTGAGTAGTCCCAGACTTAGGTACCTCTAGAATGCGGCTTTAGATCGGAAGAGCGTCG	Cdkn1a_mm10_refGene_NM_001111099	ATGCGGCTTT	0	TATACATTCACGTGCAATGGTGTGCCTGACTATACATTCAAGTGCAAGGCCAAGAATGTTTGTTAGAAAGACTGAGTAGTCCCAGACTTA	+	chr17:29091253-29091342	1	1	0	27
12094	59	13.4	ACTGGCCGCTTCACTGTATACATTCACGTGCAATGGTGTGCCTGACTATACATTCAAGTGCAAGGCCAAGAATGTTTGTTAGAAAGACTGAGTAGTCCCAGACTTAGGTACCTCTAGATACATGTAGTAGATCGGAAGAGCGTCG	Cdkn1a_mm10_refGene_NM_001111099	TACATGTAGT	0	TATACATTCACGTGCAATGGTGTGCCTGACTATACATTCAAGTGCAAGGCCAAGAATGTTTGTTAGAAAGACTGAGTAGTCCCAGACTTA	+	chr17:29091253-29091342	1	1	0	27
12095	60	13.5	ACTGGCCGCTTCACTGTATACATTCACGTGCAATGGTGTGCCTGACTATACATTCAAGTGCAAGGCCAAGAATGTTTGTTAGAAAGACTGAGTAGTCCCAGACTTAGGTACCTCTAGACGAATGGTCCAGATCGGAAGAGCGTCG	Cdkn1a_mm10_refGene_NM_001111099	CGAATGGTCC	0	TATACATTCACGTGCAATGGTGTGCCTGACTATACATTCAAGTGCAAGGCCAAGAATGTTTGTTAGAAAGACTGAGTAGTCCCAGACTTA	+	chr17:29091253-29091342	1	1	0	27
12096	61	14.1	ACTGGCCGCTTCACTGCTAGACTCCAGATTACCTGATCTGCCTGGCAGGATGTGGCTCAGCCTGGGAGAGAGCCTTAACCCCGCTCCACCCCTTCAGACTCTCCTCGGTACCTCTAGACAGACAGTTGAGATCGGAAGAGCGTCG	Cdkn1a_mm10_refGene_NM_001111099	CAGACAGTTG	0	CTAGACTCCAGATTACCTGATCTGCCTGGCAGGATGTGGCTCAGCCTGGGAGAGAGCCTTAACCCCGCTCCACCCCTTCAGACTCTCCTC	+	chr17:29097260-29097349	1	1	0	141
12097	62	14.2	ACTGGCCGCTTCACTGCTAGACTCCAGATTACCTGATCTGCCTGGCAGGATGTGGCTCAGCCTGGGAGAGAGCCTTAACCCCGCTCCACCCCTTCAGACTCTCCTCGGTACCTCTAGACGAATGGTCGAGATCGGAAGAGCGTCG	Cdkn1a_mm10_refGene_NM_001111099	CGAATGGTCG	0	CTAGACTCCAGATTACCTGATCTGCCTGGCAGGATGTGGCTCAGCCTGGGAGAGAGCCTTAACCCCGCTCCACCCCTTCAGACTCTCCTC	+	chr17:29097260-29097349	1	1	0	141
12098	63	14.3	ACTGGCCGCTTCACTGCTAGACTCCAGATTACCTGATCTGCCTGGCAGGATGTGGCTCAGCCTGGGAGAGAGCCTTAACCCCGCTCCACCCCTTCAGACTCTCCTCGGTACCTCTAGAATGCGGCTTCAGATCGGAAGAGCGTCG	Cdkn1a_mm10_refGene_NM_001111099	ATGCGGCTTC	0	CTAGACTCCAGATTACCTGATCTGCCTGGCAGGATGTGGCTCAGCCTGGGAGAGAGCCTTAACCCCGCTCCACCCCTTCAGACTCTCCTC	+	chr17:29097260-29097349	1	1	0	141
12099	64	14.4	ACTGGCCGCTTCACTGCTAGACTCCAGATTACCTGATCTGCCTGGCAGGATGTGGCTCAGCCTGGGAGAGAGCCTTAACCCCGCTCCACCCCTTCAGACTCTCCTCGGTACCTCTAGAATGCGGCTTGAGATCGGAAGAGCGTCG	Cdkn1a_mm10_refGene_NM_001111099	ATGCGGCTTG	0	CTAGACTCCAGATTACCTGATCTGCCTGGCAGGATGTGGCTCAGCCTGGGAGAGAGCCTTAACCCCGCTCCACCCCTTCAGACTCTCCTC	+	chr17:29097260-29097349	1	1	0	141
12100	65	14.5	ACTGGCCGCTTCACTGCTAGACTCCAGATTACCTGATCTGCCTGGCAGGATGTGGCTCAGCCTGGGAGAGAGCCTTAACCCCGCTCCACCCCTTCAGACTCTCCTCGGTACCTCTAGAATGATCAGATAGATCGGAAGAGCGTCG	Cdkn1a_mm10_refGene_NM_001111099	ATGATCAGAT	0	CTAGACTCCAGATTACCTGATCTGCCTGGCAGGATGTGGCTCAGCCTGGGAGAGAGCCTTAACCCCGCTCCACCCCTTCAGACTCTCCTC	+	chr17:29097260-29097349	1	1	0	141
12101	66	15.1	ACTGGCCGCTTCACTGTGCTACTTAGACAGGTGCATTTGTGTGTGTGTGTGTGTGTGTGTGTGTGTGTGTGTGTGTGTGTAGTTTCTACATTTTAACTCAGTGAATGGTACCTCTAGACTATCTGTATAGATCGGAAGAGCGTCG	Fendrr_mm10_refGene_NR_045471	CTATCTGTAT	0	TGCTACTTAGACAGGTGCATTTGTGTGTGTGTGTGTGTGTGTGTGTGTGTGTGTGTGTGTGTGTAGTTTCTACATTTTAACTCAGTGAAT	-	chr8:121061436-121061525	1	1	0	448
12102	67	15.2	ACTGGCCGCTTCACTGTGCTACTTAGACAGGTGCATTTGTGTGTGTGTGTGTGTGTGTGTGTGTGTGTGTGTGTGTGTGTAGTTTCTACATTTTAACTCAGTGAATGGTACCTCTAGACAGACAGTTTAGATCGGAAGAGCGTCG	Fendrr_mm10_refGene_NR_045471	CAGACAGTTT	0	TGCTACTTAGACAGGTGCATTTGTGTGTGTGTGTGTGTGTGTGTGTGTGTGTGTGTGTGTGTGTAGTTTCTACATTTTAACTCAGTGAAT	-	chr8:121061436-121061525	1	1	0	448
12103	68	15.3	ACTGGCCGCTTCACTGTGCTACTTAGACAGGTGCATTTGTGTGTGTGTGTGTGTGTGTGTGTGTGTGTGTGTGTGTGTGTAGTTTCTACATTTTAACTCAGTGAATGGTACCTCTAGACTAGATGGTGAGATCGGAAGAGCGTCG	Fendrr_mm10_refGene_NR_045471	CTAGATGGTG	0	TGCTACTTAGACAGGTGCATTTGTGTGTGTGTGTGTGTGTGTGTGTGTGTGTGTGTGTGTGTGTAGTTTCTACATTTTAACTCAGTGAAT	-	chr8:121061436-121061525	1	1	0	448
12104	69	15.4	ACTGGCCGCTTCACTGTGCTACTTAGACAGGTGCATTTGTGTGTGTGTGTGTGTGTGTGTGTGTGTGTGTGTGTGTGTGTAGTTTCTACATTTTAACTCAGTGAATGGTACCTCTAGAAACAAGAGTGAGATCGGAAGAGCGTCG	Fendrr_mm10_refGene_NR_045471	AACAAGAGTG	0	TGCTACTTAGACAGGTGCATTTGTGTGTGTGTGTGTGTGTGTGTGTGTGTGTGTGTGTGTGTGTAGTTTCTACATTTTAACTCAGTGAAT	-	chr8:121061436-121061525	1	1	0	448
12105	70	15.5	ACTGGCCGCTTCACTGTGCTACTTAGACAGGTGCATTTGTGTGTGTGTGTGTGTGTGTGTGTGTGTGTGTGTGTGTGTGTAGTTTCTACATTTTAACTCAGTGAATGGTACCTCTAGAGAGGGTTGTCAGATCGGAAGAGCGTCG	Fendrr_mm10_refGene_NR_045471	GAGGGTTGTC	0	TGCTACTTAGACAGGTGCATTTGTGTGTGTGTGTGTGTGTGTGTGTGTGTGTGTGTGTGTGTGTAGTTTCTACATTTTAACTCAGTGAAT	-	chr8:121061436-121061525	1	1	0	448
12106	71	16.1	ACTGGCCGCTTCACTGACGTCCTTCAGTGAAATATTTGATGGTACTACAGTCCCGGAATTTACAGCTCTTCCCAAAGAGACAGTCCGGAGCAGTTCCCGGATCCTGGGTACCTCTAGAGTAACCATCGAGATCGGAAGAGCGTCG	Fendrr_mm10_refGene_NR_045471	GTAACCATCG	0	ACGTCCTTCAGTGAAATATTTGATGGTACTACAGTCCCGGAATTTACAGCTCTTCCCAAAGAGACAGTCCGGAGCAGTTCCCGGATCCTG	-	chr8:121079341-121079430	1	1	0	91
12107	72	16.2	ACTGGCCGCTTCACTGACGTCCTTCAGTGAAATATTTGATGGTACTACAGTCCCGGAATTTACAGCTCTTCCCAAAGAGACAGTCCGGAGCAGTTCCCGGATCCTGGGTACCTCTAGAAACAAGAGTTAGATCGGAAGAGCGTCG	Fendrr_mm10_refGene_NR_045471	AACAAGAGTT	0	ACGTCCTTCAGTGAAATATTTGATGGTACTACAGTCCCGGAATTTACAGCTCTTCCCAAAGAGACAGTCCGGAGCAGTTCCCGGATCCTG	-	chr8:121079341-121079430	1	1	0	91
12108	73	16.3	ACTGGCCGCTTCACTGACGTCCTTCAGTGAAATATTTGATGGTACTACAGTCCCGGAATTTACAGCTCTTCCCAAAGAGACAGTCCGGAGCAGTTCCCGGATCCTGGGTACCTCTAGAGAGTGTCGGCAGATCGGAAGAGCGTCG	Fendrr_mm10_refGene_NR_045471	GAGTGTCGGC	0	ACGTCCTTCAGTGAAATATTTGATGGTACTACAGTCCCGGAATTTACAGCTCTTCCCAAAGAGACAGTCCGGAGCAGTTCCCGGATCCTG	-	chr8:121079341-121079430	1	1	0	91
12109	74	16.4	ACTGGCCGCTTCACTGACGTCCTTCAGTGAAATATTTGATGGTACTACAGTCCCGGAATTTACAGCTCTTCCCAAAGAGACAGTCCGGAGCAGTTCCCGGATCCTGGGTACCTCTAGATAGGACCGCGAGATCGGAAGAGCGTCG	Fendrr_mm10_refGene_NR_045471	TAGGACCGCG	0	ACGTCCTTCAGTGAAATATTTGATGGTACTACAGTCCCGGAATTTACAGCTCTTCCCAAAGAGACAGTCCGGAGCAGTTCCCGGATCCTG	-	chr8:121079341-121079430	1	1	0	91
12110	75	16.5	ACTGGCCGCTTCACTGACGTCCTTCAGTGAAATATTTGATGGTACTACAGTCCCGGAATTTACAGCTCTTCCCAAAGAGACAGTCCGGAGCAGTTCCCGGATCCTGGGTACCTCTAGATAGGACCGCCAGATCGGAAGAGCGTCG	Fendrr_mm10_refGene_NR_045471	TAGGACCGCC	0	ACGTCCTTCAGTGAAATATTTGATGGTACTACAGTCCCGGAATTTACAGCTCTTCCCAAAGAGACAGTCCGGAGCAGTTCCCGGATCCTG	-	chr8:121079341-121079430	1	1	0	91
12111	76	17.1	ACTGGCCGCTTCACTGAGAAAGTCAGGCAGAGCCTGGCGTGGTGGCGCACGCCTTTAGTCCCAGCACTTGGGAGGCAGAGGCAGGTGGATTTCTGAGTTCCAGGACGGTACCTCTAGATAAGCTTATTAGATCGGAAGAGCGTCG	Morc2a_mm10_refGene_NM_001159288	TAAGCTTATT	0	AGAAAGTCAGGCAGAGCCTGGCGTGGTGGCGCACGCCTTTAGTCCCAGCACTTGGGAGGCAGAGGCAGGTGGATTTCTGAGTTCCAGGAC	+	chr11:3681015-3681104	1	1	0	638
12112	77	17.2	ACTGGCCGCTTCACTGAGAAAGTCAGGCAGAGCCTGGCGTGGTGGCGCACGCCTTTAGTCCCAGCACTTGGGAGGCAGAGGCAGGTGGATTTCTGAGTTCCAGGACGGTACCTCTAGACACCTTAGTTAGATCGGAAGAGCGTCG	Morc2a_mm10_refGene_NM_001159288	CACCTTAGTT	0	AGAAAGTCAGGCAGAGCCTGGCGTGGTGGCGCACGCCTTTAGTCCCAGCACTTGGGAGGCAGAGGCAGGTGGATTTCTGAGTTCCAGGAC	+	chr11:3681015-3681104	1	1	0	638
12113	78	17.3	ACTGGCCGCTTCACTGAGAAAGTCAGGCAGAGCCTGGCGTGGTGGCGCACGCCTTTAGTCCCAGCACTTGGGAGGCAGAGGCAGGTGGATTTCTGAGTTCCAGGACGGTACCTCTAGACTGATTGTCGAGATCGGAAGAGCGTCG	Morc2a_mm10_refGene_NM_001159288	CTGATTGTCG	0	AGAAAGTCAGGCAGAGCCTGGCGTGGTGGCGCACGCCTTTAGTCCCAGCACTTGGGAGGCAGAGGCAGGTGGATTTCTGAGTTCCAGGAC	+	chr11:3681015-3681104	1	1	0	638
12114	79	17.4	ACTGGCCGCTTCACTGAGAAAGTCAGGCAGAGCCTGGCGTGGTGGCGCACGCCTTTAGTCCCAGCACTTGGGAGGCAGAGGCAGGTGGATTTCTGAGTTCCAGGACGGTACCTCTAGATTGCCACGATAGATCGGAAGAGCGTCG	Morc2a_mm10_refGene_NM_001159288	TTGCCACGAT	0	AGAAAGTCAGGCAGAGCCTGGCGTGGTGGCGCACGCCTTTAGTCCCAGCACTTGGGAGGCAGAGGCAGGTGGATTTCTGAGTTCCAGGAC	+	chr11:3681015-3681104	1	1	0	638
12115	80	17.5	ACTGGCCGCTTCACTGAGAAAGTCAGGCAGAGCCTGGCGTGGTGGCGCACGCCTTTAGTCCCAGCACTTGGGAGGCAGAGGCAGGTGGATTTCTGAGTTCCAGGACGGTACCTCTAGACCCTATCCCGAGATCGGAAGAGCGTCG	Morc2a_mm10_refGene_NM_001159288	CCCTATCCCG	0	AGAAAGTCAGGCAGAGCCTGGCGTGGTGGCGCACGCCTTTAGTCCCAGCACTTGGGAGGCAGAGGCAGGTGGATTTCTGAGTTCCAGGAC	+	chr11:3681015-3681104	1	1	0	638
12116	81	18.1	ACTGGCCGCTTCACTGCCAGCTGCACCAGAGTCCAGGTTCATGCTGCAGACTTGAAAAGATCTGTGATGAAAAGGAACTGTCTCTGAGAGCAGGAGTAGAGCACTGGGTACCTCTAGACCGTAATCGTAGATCGGAAGAGCGTCG	Fendrr_mm10_refGene_NR_045471	CCGTAATCGT	0	CCAGCTGCACCAGAGTCCAGGTTCATGCTGCAGACTTGAAAAGATCTGTGATGAAAAGGAACTGTCTCTGAGAGCAGGAGTAGAGCACTG	-	chr8:121058524-121058613	1	1	0	505
12117	82	18.2	ACTGGCCGCTTCACTGCCAGCTGCACCAGAGTCCAGGTTCATGCTGCAGACTTGAAAAGATCTGTGATGAAAAGGAACTGTCTCTGAGAGCAGGAGTAGAGCACTGGGTACCTCTAGATAAGCTTATCAGATCGGAAGAGCGTCG	Fendrr_mm10_refGene_NR_045471	TAAGCTTATC	0	CCAGCTGCACCAGAGTCCAGGTTCATGCTGCAGACTTGAAAAGATCTGTGATGAAAAGGAACTGTCTCTGAGAGCAGGAGTAGAGCACTG	-	chr8:121058524-121058613	1	1	0	505
12118	83	18.3	ACTGGCCGCTTCACTGCCAGCTGCACCAGAGTCCAGGTTCATGCTGCAGACTTGAAAAGATCTGTGATGAAAAGGAACTGTCTCTGAGAGCAGGAGTAGAGCACTGGGTACCTCTAGAACTCGACAACAGATCGGAAGAGCGTCG	Fendrr_mm10_refGene_NR_045471	ACTCGACAAC	0	CCAGCTGCACCAGAGTCCAGGTTCATGCTGCAGACTTGAAAAGATCTGTGATGAAAAGGAACTGTCTCTGAGAGCAGGAGTAGAGCACTG	-	chr8:121058524-121058613	1	1	0	505
12119	84	18.4	ACTGGCCGCTTCACTGCCAGCTGCACCAGAGTCCAGGTTCATGCTGCAGACTTGAAAAGATCTGTGATGAAAAGGAACTGTCTCTGAGAGCAGGAGTAGAGCACTGGGTACCTCTAGAAGGGGCTTGCAGATCGGAAGAGCGTCG	Fendrr_mm10_refGene_NR_045471	AGGGGCTTGC	0	CCAGCTGCACCAGAGTCCAGGTTCATGCTGCAGACTTGAAAAGATCTGTGATGAAAAGGAACTGTCTCTGAGAGCAGGAGTAGAGCACTG	-	chr8:121058524-121058613	1	1	0	505
12120	85	18.5	ACTGGCCGCTTCACTGCCAGCTGCACCAGAGTCCAGGTTCATGCTGCAGACTTGAAAAGATCTGTGATGAAAAGGAACTGTCTCTGAGAGCAGGAGTAGAGCACTGGGTACCTCTAGAACGTTCGGTGAGATCGGAAGAGCGTCG	Fendrr_mm10_refGene_NR_045471	ACGTTCGGTG	0	CCAGCTGCACCAGAGTCCAGGTTCATGCTGCAGACTTGAAAAGATCTGTGATGAAAAGGAACTGTCTCTGAGAGCAGGAGTAGAGCACTG	-	chr8:121058524-121058613	1	1	0	505
12121	86	19.1	ACTGGCCGCTTCACTGGTGTGACGTCCTTTACTAGGAATCTCCGCTGAATGCCATGCTCCCAGCGACCCAACCACCTTTCCCTAGGACATGCCTATTAAATGTCCTGGTACCTCTAGATTGCCACGACAGATCGGAAGAGCGTCG	Fendrr_mm10_refGene_NR_045471	TTGCCACGAC	0	GTGTGACGTCCTTTACTAGGAATCTCCGCTGAATGCCATGCTCCCAGCGACCCAACCACCTTTCCCTAGGACATGCCTATTAAATGTCCT	-	chr8:121066025-121066114	1	1	0	356
12122	87	19.2	ACTGGCCGCTTCACTGGTGTGACGTCCTTTACTAGGAATCTCCGCTGAATGCCATGCTCCCAGCGACCCAACCACCTTTCCCTAGGACATGCCTATTAAATGTCCTGGTACCTCTAGATGCCGTTATTAGATCGGAAGAGCGTCG	Fendrr_mm10_refGene_NR_045471	TGCCGTTATT	0	GTGTGACGTCCTTTACTAGGAATCTCCGCTGAATGCCATGCTCCCAGCGACCCAACCACCTTTCCCTAGGACATGCCTATTAAATGTCCT	-	chr8:121066025-121066114	1	1	0	356
12123	88	19.3	ACTGGCCGCTTCACTGGTGTGACGTCCTTTACTAGGAATCTCCGCTGAATGCCATGCTCCCAGCGACCCAACCACCTTTCCCTAGGACATGCCTATTAAATGTCCTGGTACCTCTAGAAGGGGCTTGGAGATCGGAAGAGCGTCG	Fendrr_mm10_refGene_NR_045471	AGGGGCTTGG	0	GTGTGACGTCCTTTACTAGGAATCTCCGCTGAATGCCATGCTCCCAGCGACCCAACCACCTTTCCCTAGGACATGCCTATTAAATGTCCT	-	chr8:121066025-121066114	1	1	0	356
12124	89	19.4	ACTGGCCGCTTCACTGGTGTGACGTCCTTTACTAGGAATCTCCGCTGAATGCCATGCTCCCAGCGACCCAACCACCTTTCCCTAGGACATGCCTATTAAATGTCCTGGTACCTCTAGACGATATAGTGAGATCGGAAGAGCGTCG	Fendrr_mm10_refGene_NR_045471	CGATATAGTG	0	GTGTGACGTCCTTTACTAGGAATCTCCGCTGAATGCCATGCTCCCAGCGACCCAACCACCTTTCCCTAGGACATGCCTATTAAATGTCCT	-	chr8:121066025-121066114	1	1	0	356
12125	90	19.5	ACTGGCCGCTTCACTGGTGTGACGTCCTTTACTAGGAATCTCCGCTGAATGCCATGCTCCCAGCGACCCAACCACCTTTCCCTAGGACATGCCTATTAAATGTCCTGGTACCTCTAGATGCACAATATAGATCGGAAGAGCGTCG	Fendrr_mm10_refGene_NR_045471	TGCACAATAT	0	GTGTGACGTCCTTTACTAGGAATCTCCGCTGAATGCCATGCTCCCAGCGACCCAACCACCTTTCCCTAGGACATGCCTATTAAATGTCCT	-	chr8:121066025-121066114	1	1	0	356
12126	91	20.1	ACTGGCCGCTTCACTGATAAGAGATCCAGAATTGCAAGTCATAGGTGACAGATAAAGTTCTCGGGCTTCTGTTATTGTACGATTATTACGTCAACTGCGATGGTAAGGTACCTCTAGATTAGCCACATAGATCGGAAGAGCGTCG	Fendrr_mm10_refGene_NR_045471	TTAGCCACAT	0	ATAAGAGATCCAGAATTGCAAGTCATAGGTGACAGATAAAGTTCTCGGGCTTCTGTTATTGTACGATTATTACGTCAACTGCGATGGTAA	-	chr8:121067332-121067421	1	1	0	331
12127	92	20.2	ACTGGCCGCTTCACTGATAAGAGATCCAGAATTGCAAGTCATAGGTGACAGATAAAGTTCTCGGGCTTCTGTTATTGTACGATTATTACGTCAACTGCGATGGTAAGGTACCTCTAGAAACCGGAGATAGATCGGAAGAGCGTCG	Fendrr_mm10_refGene_NR_045471	AACCGGAGAT	0	ATAAGAGATCCAGAATTGCAAGTCATAGGTGACAGATAAAGTTCTCGGGCTTCTGTTATTGTACGATTATTACGTCAACTGCGATGGTAA	-	chr8:121067332-121067421	1	1	0	331
12128	93	20.3	ACTGGCCGCTTCACTGATAAGAGATCCAGAATTGCAAGTCATAGGTGACAGATAAAGTTCTCGGGCTTCTGTTATTGTACGATTATTACGTCAACTGCGATGGTAAGGTACCTCTAGAGATGCTCGCGAGATCGGAAGAGCGTCG	Fendrr_mm10_refGene_NR_045471	GATGCTCGCG	0	ATAAGAGATCCAGAATTGCAAGTCATAGGTGACAGATAAAGTTCTCGGGCTTCTGTTATTGTACGATTATTACGTCAACTGCGATGGTAA	-	chr8:121067332-121067421	1	1	0	331
12129	94	20.4	ACTGGCCGCTTCACTGATAAGAGATCCAGAATTGCAAGTCATAGGTGACAGATAAAGTTCTCGGGCTTCTGTTATTGTACGATTATTACGTCAACTGCGATGGTAAGGTACCTCTAGAGGATTGGTCCAGATCGGAAGAGCGTCG	Fendrr_mm10_refGene_NR_045471	GGATTGGTCC	0	ATAAGAGATCCAGAATTGCAAGTCATAGGTGACAGATAAAGTTCTCGGGCTTCTGTTATTGTACGATTATTACGTCAACTGCGATGGTAA	-	chr8:121067332-121067421	1	1	0	331
12130	95	20.5	ACTGGCCGCTTCACTGATAAGAGATCCAGAATTGCAAGTCATAGGTGACAGATAAAGTTCTCGGGCTTCTGTTATTGTACGATTATTACGTCAACTGCGATGGTAAGGTACCTCTAGAGATGCTCGCCAGATCGGAAGAGCGTCG	Fendrr_mm10_refGene_NR_045471	GATGCTCGCC	0	ATAAGAGATCCAGAATTGCAAGTCATAGGTGACAGATAAAGTTCTCGGGCTTCTGTTATTGTACGATTATTACGTCAACTGCGATGGTAA	-	chr8:121067332-121067421	1	1	0	331
12131	96	21.1	ACTGGCCGCTTCACTGGTCTCCATCCACTGTAAGTATTAACTTCCTTATGTATACCCCGGGCTGTAGTTACACATACTGCTTAGATATGAGAAAATGGGGTCCCTGGGTACCTCTAGAGGATTGGTCGAGATCGGAAGAGCGTCG	Fendrr_mm10_refGene_NR_045471	GGATTGGTCG	0	GTCTCCATCCACTGTAAGTATTAACTTCCTTATGTATACCCCGGGCTGTAGTTACACATACTGCTTAGATATGAGAAAATGGGGTCCCTG	-	chr8:121064751-121064840	1	1	0	382
12132	97	21.2	ACTGGCCGCTTCACTGGTCTCCATCCACTGTAAGTATTAACTTCCTTATGTATACCCCGGGCTGTAGTTACACATACTGCTTAGATATGAGAAAATGGGGTCCCTGGGTACCTCTAGATTACGGTGTTAGATCGGAAGAGCGTCG	Fendrr_mm10_refGene_NR_045471	TTACGGTGTT	0	GTCTCCATCCACTGTAAGTATTAACTTCCTTATGTATACCCCGGGCTGTAGTTACACATACTGCTTAGATATGAGAAAATGGGGTCCCTG	-	chr8:121064751-121064840	1	1	0	382
12133	98	21.3	ACTGGCCGCTTCACTGGTCTCCATCCACTGTAAGTATTAACTTCCTTATGTATACCCCGGGCTGTAGTTACACATACTGCTTAGATATGAGAAAATGGGGTCCCTGGGTACCTCTAGATTACACGAGGAGATCGGAAGAGCGTCG	Fendrr_mm10_refGene_NR_045471	TTACACGAGG	0	GTCTCCATCCACTGTAAGTATTAACTTCCTTATGTATACCCCGGGCTGTAGTTACACATACTGCTTAGATATGAGAAAATGGGGTCCCTG	-	chr8:121064751-121064840	1	1	0	382
12134	99	21.4	ACTGGCCGCTTCACTGGTCTCCATCCACTGTAAGTATTAACTTCCTTATGTATACCCCGGGCTGTAGTTACACATACTGCTTAGATATGAGAAAATGGGGTCCCTGGGTACCTCTAGACATTTGGGGTAGATCGGAAGAGCGTCG	Fendrr_mm10_refGene_NR_045471	CATTTGGGGT	0	GTCTCCATCCACTGTAAGTATTAACTTCCTTATGTATACCCCGGGCTGTAGTTACACATACTGCTTAGATATGAGAAAATGGGGTCCCTG	-	chr8:121064751-121064840	1	1	0	382
12135	100	21.5	ACTGGCCGCTTCACTGGTCTCCATCCACTGTAAGTATTAACTTCCTTATGTATACCCCGGGCTGTAGTTACACATACTGCTTAGATATGAGAAAATGGGGTCCCTGGGTACCTCTAGATAGAATACTTAGATCGGAAGAGCGTCG	Fendrr_mm10_refGene_NR_045471	TAGAATACTT	0	GTCTCCATCCACTGTAAGTATTAACTTCCTTATGTATACCCCGGGCTGTAGTTACACATACTGCTTAGATATGAGAAAATGGGGTCCCTG	-	chr8:121064751-121064840	1	1	0	382
12136	101	22.1	ACTGGCCGCTTCACTGGAATTTAGGAAGAGGATTTTACGTTGTTACATGCTTCCATTGGAATGTGTGGGCATTTGTCTTCTAGCCCAGCGTGGAATCATCAAGTTTGGTACCTCTAGAGCCGACGAATAGATCGGAAGAGCGTCG	Morc2a_mm10_refGene_NM_001159288	GCCGACGAAT	0	GAATTTAGGAAGAGGATTTTACGTTGTTACATGCTTCCATTGGAATGTGTGGGCATTTGTCTTCTAGCCCAGCGTGGAATCATCAAGTTT	+	chr11:3680108-3680197	1	1	0	621
12137	102	22.2	ACTGGCCGCTTCACTGGAATTTAGGAAGAGGATTTTACGTTGTTACATGCTTCCATTGGAATGTGTGGGCATTTGTCTTCTAGCCCAGCGTGGAATCATCAAGTTTGGTACCTCTAGACCACCAAGTTAGATCGGAAGAGCGTCG	Morc2a_mm10_refGene_NM_001159288	CCACCAAGTT	0	GAATTTAGGAAGAGGATTTTACGTTGTTACATGCTTCCATTGGAATGTGTGGGCATTTGTCTTCTAGCCCAGCGTGGAATCATCAAGTTT	+	chr11:3680108-3680197	1	1	0	621
12138	103	22.3	ACTGGCCGCTTCACTGGAATTTAGGAAGAGGATTTTACGTTGTTACATGCTTCCATTGGAATGTGTGGGCATTTGTCTTCTAGCCCAGCGTGGAATCATCAAGTTTGGTACCTCTAGAAGGGTCTATTAGATCGGAAGAGCGTCG	Morc2a_mm10_refGene_NM_001159288	AGGGTCTATT	0	GAATTTAGGAAGAGGATTTTACGTTGTTACATGCTTCCATTGGAATGTGTGGGCATTTGTCTTCTAGCCCAGCGTGGAATCATCAAGTTT	+	chr11:3680108-3680197	1	1	0	621
12139	104	22.4	ACTGGCCGCTTCACTGGAATTTAGGAAGAGGATTTTACGTTGTTACATGCTTCCATTGGAATGTGTGGGCATTTGTCTTCTAGCCCAGCGTGGAATCATCAAGTTTGGTACCTCTAGACACAAACCGTAGATCGGAAGAGCGTCG	Morc2a_mm10_refGene_NM_001159288	CACAAACCGT	0	GAATTTAGGAAGAGGATTTTACGTTGTTACATGCTTCCATTGGAATGTGTGGGCATTTGTCTTCTAGCCCAGCGTGGAATCATCAAGTTT	+	chr11:3680108-3680197	1	1	0	621
12140	105	22.5	ACTGGCCGCTTCACTGGAATTTAGGAAGAGGATTTTACGTTGTTACATGCTTCCATTGGAATGTGTGGGCATTTGTCTTCTAGCCCAGCGTGGAATCATCAAGTTTGGTACCTCTAGAACCAATCCGGAGATCGGAAGAGCGTCG	Morc2a_mm10_refGene_NM_001159288	ACCAATCCGG	0	GAATTTAGGAAGAGGATTTTACGTTGTTACATGCTTCCATTGGAATGTGTGGGCATTTGTCTTCTAGCCCAGCGTGGAATCATCAAGTTT	+	chr11:3680108-3680197	1	1	0	621
12141	106	23.1	ACTGGCCGCTTCACTGATGTAGACTTCATTGAGTTAAAGGGCACCTTGAAACTTGGTATGGTCTTTTTCCTTATTTGAGAGTCTTTTCTCCATTATTACGACCTGCGGTACCTCTAGAACCAATCCGCAGATCGGAAGAGCGTCG	Morc2a_mm10_refGene_NM_001159288	ACCAATCCGC	0	ATGTAGACTTCATTGAGTTAAAGGGCACCTTGAAACTTGGTATGGTCTTTTTCCTTATTTGAGAGTCTTTTCTCCATTATTACGACCTGC	+	chr11:3667940-3668029	1	1	0	382
12142	107	23.2	ACTGGCCGCTTCACTGATGTAGACTTCATTGAGTTAAAGGGCACCTTGAAACTTGGTATGGTCTTTTTCCTTATTTGAGAGTCTTTTCTCCATTATTACGACCTGCGGTACCTCTAGACTTAAGCTACAGATCGGAAGAGCGTCG	Morc2a_mm10_refGene_NM_001159288	CTTAAGCTAC	0	ATGTAGACTTCATTGAGTTAAAGGGCACCTTGAAACTTGGTATGGTCTTTTTCCTTATTTGAGAGTCTTTTCTCCATTATTACGACCTGC	+	chr11:3667940-3668029	1	1	0	382
12143	108	23.3	ACTGGCCGCTTCACTGATGTAGACTTCATTGAGTTAAAGGGCACCTTGAAACTTGGTATGGTCTTTTTCCTTATTTGAGAGTCTTTTCTCCATTATTACGACCTGCGGTACCTCTAGAGAAAATTAGCAGATCGGAAGAGCGTCG	Morc2a_mm10_refGene_NM_001159288	GAAAATTAGC	0	ATGTAGACTTCATTGAGTTAAAGGGCACCTTGAAACTTGGTATGGTCTTTTTCCTTATTTGAGAGTCTTTTCTCCATTATTACGACCTGC	+	chr11:3667940-3668029	1	1	0	382
12144	109	23.4	ACTGGCCGCTTCACTGATGTAGACTTCATTGAGTTAAAGGGCACCTTGAAACTTGGTATGGTCTTTTTCCTTATTTGAGAGTCTTTTCTCCATTATTACGACCTGCGGTACCTCTAGAGCGTCATGACAGATCGGAAGAGCGTCG	Morc2a_mm10_refGene_NM_001159288	GCGTCATGAC	0	ATGTAGACTTCATTGAGTTAAAGGGCACCTTGAAACTTGGTATGGTCTTTTTCCTTATTTGAGAGTCTTTTCTCCATTATTACGACCTGC	+	chr11:3667940-3668029	1	1	0	382
12145	110	23.5	ACTGGCCGCTTCACTGATGTAGACTTCATTGAGTTAAAGGGCACCTTGAAACTTGGTATGGTCTTTTTCCTTATTTGAGAGTCTTTTCTCCATTATTACGACCTGCGGTACCTCTAGACTGCGTCAGGAGATCGGAAGAGCGTCG	Morc2a_mm10_refGene_NM_001159288	CTGCGTCAGG	0	ATGTAGACTTCATTGAGTTAAAGGGCACCTTGAAACTTGGTATGGTCTTTTTCCTTATTTGAGAGTCTTTTCTCCATTATTACGACCTGC	+	chr11:3667940-3668029	1	1	0	382
12146	111	24.1	ACTGGCCGCTTCACTGCCCTCTTGGGTTCCTGGTCTTATCTTCAGCTATGAAAAACTGGGGACTATCCAGCCTTAGCCGAGTCCATTGGTGTCTTCCCTTCCTTCCGGTACCTCTAGACTTAAGCTATAGATCGGAAGAGCGTCG	Cdkn1a_mm10_refGene_NM_001111099	CTTAAGCTAT	0	CCCTCTTGGGTTCCTGGTCTTATCTTCAGCTATGAAAAACTGGGGACTATCCAGCCTTAGCCGAGTCCATTGGTGTCTTCCCTTCCTTCC	+	chr17:29095827-29095916	1	1	0	115
12147	112	24.2	ACTGGCCGCTTCACTGCCCTCTTGGGTTCCTGGTCTTATCTTCAGCTATGAAAAACTGGGGACTATCCAGCCTTAGCCGAGTCCATTGGTGTCTTCCCTTCCTTCCGGTACCTCTAGAAAAGAGTCCGAGATCGGAAGAGCGTCG	Cdkn1a_mm10_refGene_NM_001111099	AAAGAGTCCG	0	CCCTCTTGGGTTCCTGGTCTTATCTTCAGCTATGAAAAACTGGGGACTATCCAGCCTTAGCCGAGTCCATTGGTGTCTTCCCTTCCTTCC	+	chr17:29095827-29095916	1	1	0	115
12148	113	24.3	ACTGGCCGCTTCACTGCCCTCTTGGGTTCCTGGTCTTATCTTCAGCTATGAAAAACTGGGGACTATCCAGCCTTAGCCGAGTCCATTGGTGTCTTCCCTTCCTTCCGGTACCTCTAGAACCAATCCGTAGATCGGAAGAGCGTCG	Cdkn1a_mm10_refGene_NM_001111099	ACCAATCCGT	0	CCCTCTTGGGTTCCTGGTCTTATCTTCAGCTATGAAAAACTGGGGACTATCCAGCCTTAGCCGAGTCCATTGGTGTCTTCCCTTCCTTCC	+	chr17:29095827-29095916	1	1	0	115
12149	114	24.4	ACTGGCCGCTTCACTGCCCTCTTGGGTTCCTGGTCTTATCTTCAGCTATGAAAAACTGGGGACTATCCAGCCTTAGCCGAGTCCATTGGTGTCTTCCCTTCCTTCCGGTACCTCTAGAGAACGGAAGTAGATCGGAAGAGCGTCG	Cdkn1a_mm10_refGene_NM_001111099	GAACGGAAGT	0	CCCTCTTGGGTTCCTGGTCTTATCTTCAGCTATGAAAAACTGGGGACTATCCAGCCTTAGCCGAGTCCATTGGTGTCTTCCCTTCCTTCC	+	chr17:29095827-29095916	1	1	0	115
12150	115	24.5	ACTGGCCGCTTCACTGCCCTCTTGGGTTCCTGGTCTTATCTTCAGCTATGAAAAACTGGGGACTATCCAGCCTTAGCCGAGTCCATTGGTGTCTTCCCTTCCTTCCGGTACCTCTAGAGGGTTTGATCAGATCGGAAGAGCGTCG	Cdkn1a_mm10_refGene_NM_001111099	GGGTTTGATC	0	CCCTCTTGGGTTCCTGGTCTTATCTTCAGCTATGAAAAACTGGGGACTATCCAGCCTTAGCCGAGTCCATTGGTGTCTTCCCTTCCTTCC	+	chr17:29095827-29095916	1	1	0	115
12151	116	26.1	ACTGGCCGCTTCACTGCCCACAACCTGTGGTGATTGTGGCATAATAGCAAGCTGTGTTTGGGCGGGGTTTGGGAAAAGAAATCTGTCAGTCAGCACCAAGGACCTTGGTACCTCTAGAAGGAGATGCGAGATCGGAAGAGCGTCG	Morc2a_mm10_refGene_NM_001159288	AGGAGATGCG	0	CCCACAACCTGTGGTGATTGTGGCATAATAGCAAGCTGTGTTTGGGCGGGGTTTGGGAAAAGAAATCTGTCAGTCAGCACCAAGGACCTT	+	chr11:3649766-3649855	1	1	0	26
12152	117	26.2	ACTGGCCGCTTCACTGCCCACAACCTGTGGTGATTGTGGCATAATAGCAAGCTGTGTTTGGGCGGGGTTTGGGAAAAGAAATCTGTCAGTCAGCACCAAGGACCTTGGTACCTCTAGAGCCCAGTGATAGATCGGAAGAGCGTCG	Morc2a_mm10_refGene_NM_001159288	GCCCAGTGAT	0	CCCACAACCTGTGGTGATTGTGGCATAATAGCAAGCTGTGTTTGGGCGGGGTTTGGGAAAAGAAATCTGTCAGTCAGCACCAAGGACCTT	+	chr11:3649766-3649855	1	1	0	26
12153	118	26.3	ACTGGCCGCTTCACTGCCCACAACCTGTGGTGATTGTGGCATAATAGCAAGCTGTGTTTGGGCGGGGTTTGGGAAAAGAAATCTGTCAGTCAGCACCAAGGACCTTGGTACCTCTAGACAAACCAGGTAGATCGGAAGAGCGTCG	Morc2a_mm10_refGene_NM_001159288	CAAACCAGGT	0	CCCACAACCTGTGGTGATTGTGGCATAATAGCAAGCTGTGTTTGGGCGGGGTTTGGGAAAAGAAATCTGTCAGTCAGCACCAAGGACCTT	+	chr11:3649766-3649855	1	1	0	26
12154	119	26.4	ACTGGCCGCTTCACTGCCCACAACCTGTGGTGATTGTGGCATAATAGCAAGCTGTGTTTGGGCGGGGTTTGGGAAAAGAAATCTGTCAGTCAGCACCAAGGACCTTGGTACCTCTAGAAACATGGACGAGATCGGAAGAGCGTCG	Morc2a_mm10_refGene_NM_001159288	AACATGGACG	0	CCCACAACCTGTGGTGATTGTGGCATAATAGCAAGCTGTGTTTGGGCGGGGTTTGGGAAAAGAAATCTGTCAGTCAGCACCAAGGACCTT	+	chr11:3649766-3649855	1	1	0	26
12155	120	26.5	ACTGGCCGCTTCACTGCCCACAACCTGTGGTGATTGTGGCATAATAGCAAGCTGTGTTTGGGCGGGGTTTGGGAAAAGAAATCTGTCAGTCAGCACCAAGGACCTTGGTACCTCTAGAATTCGTGACGAGATCGGAAGAGCGTCG	Morc2a_mm10_refGene_NM_001159288	ATTCGTGACG	0	CCCACAACCTGTGGTGATTGTGGCATAATAGCAAGCTGTGTTTGGGCGGGGTTTGGGAAAAGAAATCTGTCAGTCAGCACCAAGGACCTT	+	chr11:3649766-3649855	1	1	0	26
12156	121	27.1	ACTGGCCGCTTCACTGGCAGGTACGTAACAGTCCCGGTGATGGAGTGTTTAATCAAAGAGGTGGGCGGAAGCATCCTTTGTTCTTGTGATGGTTTTCCAAGAATTGGGTACCTCTAGAGGTTAGCTGTAGATCGGAAGAGCGTCG	Enc1_mm10_refGene_NM_007930	GGTTAGCTGT	0	GCAGGTACGTAACAGTCCCGGTGATGGAGTGTTTAATCAAAGAGGTGGGCGGAAGCATCCTTTGTTCTTGTGATGGTTTTCCAAGAATTG	+	chr13:97243996-97244085	1	1	0	79
12157	122	27.2	ACTGGCCGCTTCACTGGCAGGTACGTAACAGTCCCGGTGATGGAGTGTTTAATCAAAGAGGTGGGCGGAAGCATCCTTTGTTCTTGTGATGGTTTTCCAAGAATTGGGTACCTCTAGATAGATCCTGCAGATCGGAAGAGCGTCG	Enc1_mm10_refGene_NM_007930	TAGATCCTGC	0	GCAGGTACGTAACAGTCCCGGTGATGGAGTGTTTAATCAAAGAGGTGGGCGGAAGCATCCTTTGTTCTTGTGATGGTTTTCCAAGAATTG	+	chr13:97243996-97244085	1	1	0	79
12158	123	27.3	ACTGGCCGCTTCACTGGCAGGTACGTAACAGTCCCGGTGATGGAGTGTTTAATCAAAGAGGTGGGCGGAAGCATCCTTTGTTCTTGTGATGGTTTTCCAAGAATTGGGTACCTCTAGAACTCGACAATAGATCGGAAGAGCGTCG	Enc1_mm10_refGene_NM_007930	ACTCGACAAT	0	GCAGGTACGTAACAGTCCCGGTGATGGAGTGTTTAATCAAAGAGGTGGGCGGAAGCATCCTTTGTTCTTGTGATGGTTTTCCAAGAATTG	+	chr13:97243996-97244085	1	1	0	79
12159	124	27.4	ACTGGCCGCTTCACTGGCAGGTACGTAACAGTCCCGGTGATGGAGTGTTTAATCAAAGAGGTGGGCGGAAGCATCCTTTGTTCTTGTGATGGTTTTCCAAGAATTGGGTACCTCTAGATAGATCCTGTAGATCGGAAGAGCGTCG	Enc1_mm10_refGene_NM_007930	TAGATCCTGT	0	GCAGGTACGTAACAGTCCCGGTGATGGAGTGTTTAATCAAAGAGGTGGGCGGAAGCATCCTTTGTTCTTGTGATGGTTTTCCAAGAATTG	+	chr13:97243996-97244085	1	1	0	79
12160	125	27.5	ACTGGCCGCTTCACTGGCAGGTACGTAACAGTCCCGGTGATGGAGTGTTTAATCAAAGAGGTGGGCGGAAGCATCCTTTGTTCTTGTGATGGTTTTCCAAGAATTGGGTACCTCTAGAAGTCCGTTCCAGATCGGAAGAGCGTCG	Enc1_mm10_refGene_NM_007930	AGTCCGTTCC	0	GCAGGTACGTAACAGTCCCGGTGATGGAGTGTTTAATCAAAGAGGTGGGCGGAAGCATCCTTTGTTCTTGTGATGGTTTTCCAAGAATTG	+	chr13:97243996-97244085	1	1	0	79
12161	126	28.1	ACTGGCCGCTTCACTGCAGAAGATGGCAGCTCATCATAGCATCAACCTGTGTAGGCTTGAGTTTGAACATACTCATGCATGAGAGAGGGCAGGCGTTGGACACCATGGTACCTCTAGATTTTGGGAACAGATCGGAAGAGCGTCG	Enc1_mm10_refGene_NM_007930	TTTTGGGAAC	0	CAGAAGATGGCAGCTCATCATAGCATCAACCTGTGTAGGCTTGAGTTTGAACATACTCATGCATGAGAGAGGGCAGGCGTTGGACACCAT	+	chr13:97250216-97250305	1	1	0	200
12162	127	28.2	ACTGGCCGCTTCACTGCAGAAGATGGCAGCTCATCATAGCATCAACCTGTGTAGGCTTGAGTTTGAACATACTCATGCATGAGAGAGGGCAGGCGTTGGACACCATGGTACCTCTAGAGCTACGGCTTAGATCGGAAGAGCGTCG	Enc1_mm10_refGene_NM_007930	GCTACGGCTT	0	CAGAAGATGGCAGCTCATCATAGCATCAACCTGTGTAGGCTTGAGTTTGAACATACTCATGCATGAGAGAGGGCAGGCGTTGGACACCAT	+	chr13:97250216-97250305	1	1	0	200
12163	128	28.3	ACTGGCCGCTTCACTGCAGAAGATGGCAGCTCATCATAGCATCAACCTGTGTAGGCTTGAGTTTGAACATACTCATGCATGAGAGAGGGCAGGCGTTGGACACCATGGTACCTCTAGACCAACATGTTAGATCGGAAGAGCGTCG	Enc1_mm10_refGene_NM_007930	CCAACATGTT	0	CAGAAGATGGCAGCTCATCATAGCATCAACCTGTGTAGGCTTGAGTTTGAACATACTCATGCATGAGAGAGGGCAGGCGTTGGACACCAT	+	chr13:97250216-97250305	1	1	0	200
12164	129	28.4	ACTGGCCGCTTCACTGCAGAAGATGGCAGCTCATCATAGCATCAACCTGTGTAGGCTTGAGTTTGAACATACTCATGCATGAGAGAGGGCAGGCGTTGGACACCATGGTACCTCTAGATAAGATCTTTAGATCGGAAGAGCGTCG	Enc1_mm10_refGene_NM_007930	TAAGATCTTT	0	CAGAAGATGGCAGCTCATCATAGCATCAACCTGTGTAGGCTTGAGTTTGAACATACTCATGCATGAGAGAGGGCAGGCGTTGGACACCAT	+	chr13:97250216-97250305	1	1	0	200
12165	130	28.5	ACTGGCCGCTTCACTGCAGAAGATGGCAGCTCATCATAGCATCAACCTGTGTAGGCTTGAGTTTGAACATACTCATGCATGAGAGAGGGCAGGCGTTGGACACCATGGTACCTCTAGACATAAAACGGAGATCGGAAGAGCGTCG	Enc1_mm10_refGene_NM_007930	CATAAAACGG	0	CAGAAGATGGCAGCTCATCATAGCATCAACCTGTGTAGGCTTGAGTTTGAACATACTCATGCATGAGAGAGGGCAGGCGTTGGACACCAT	+	chr13:97250216-97250305	1	1	0	200
12166	131	29.1	ACTGGCCGCTTCACTGCTCACTTTGTTCCTAGGGCCCACATGCTTCACTCAAGCATCCTTGGATGCTCAGAACAACCCCTGGGATGGCATTACTAATAATCTCCCTGGTACCTCTAGACACTTGGAGGAGATCGGAAGAGCGTCG	Enc1_mm10_refGene_NM_007930	CACTTGGAGG	0	CTCACTTTGTTCCTAGGGCCCACATGCTTCACTCAAGCATCCTTGGATGCTCAGAACAACCCCTGGGATGGCATTACTAATAATCTCCCT	+	chr13:97247178-97247267	1	1	0	138
12167	132	29.2	ACTGGCCGCTTCACTGCTCACTTTGTTCCTAGGGCCCACATGCTTCACTCAAGCATCCTTGGATGCTCAGAACAACCCCTGGGATGGCATTACTAATAATCTCCCTGGTACCTCTAGATTATGACACGAGATCGGAAGAGCGTCG	Enc1_mm10_refGene_NM_007930	TTATGACACG	0	CTCACTTTGTTCCTAGGGCCCACATGCTTCACTCAAGCATCCTTGGATGCTCAGAACAACCCCTGGGATGGCATTACTAATAATCTCCCT	+	chr13:97247178-97247267	1	1	0	138
12168	133	29.3	ACTGGCCGCTTCACTGCTCACTTTGTTCCTAGGGCCCACATGCTTCACTCAAGCATCCTTGGATGCTCAGAACAACCCCTGGGATGGCATTACTAATAATCTCCCTGGTACCTCTAGAACATATAGTGAGATCGGAAGAGCGTCG	Enc1_mm10_refGene_NM_007930	ACATATAGTG	0	CTCACTTTGTTCCTAGGGCCCACATGCTTCACTCAAGCATCCTTGGATGCTCAGAACAACCCCTGGGATGGCATTACTAATAATCTCCCT	+	chr13:97247178-97247267	1	1	0	138
12169	134	29.4	ACTGGCCGCTTCACTGCTCACTTTGTTCCTAGGGCCCACATGCTTCACTCAAGCATCCTTGGATGCTCAGAACAACCCCTGGGATGGCATTACTAATAATCTCCCTGGTACCTCTAGACATCTGCATTAGATCGGAAGAGCGTCG	Enc1_mm10_refGene_NM_007930	CATCTGCATT	0	CTCACTTTGTTCCTAGGGCCCACATGCTTCACTCAAGCATCCTTGGATGCTCAGAACAACCCCTGGGATGGCATTACTAATAATCTCCCT	+	chr13:97247178-97247267	1	1	0	138
12170	135	29.5	ACTGGCCGCTTCACTGCTCACTTTGTTCCTAGGGCCCACATGCTTCACTCAAGCATCCTTGGATGCTCAGAACAACCCCTGGGATGGCATTACTAATAATCTCCCTGGTACCTCTAGAAGGGTCAATTAGATCGGAAGAGCGTCG	Enc1_mm10_refGene_NM_007930	AGGGTCAATT	0	CTCACTTTGTTCCTAGGGCCCACATGCTTCACTCAAGCATCCTTGGATGCTCAGAACAACCCCTGGGATGGCATTACTAATAATCTCCCT	+	chr13:97247178-97247267	1	1	0	138
12171	136	30.1	ACTGGCCGCTTCACTGACCACTAAAAATCCTCTTGTGTCAGGGTTGGGAGTTAGAAAGAGCGGGAGCAGAGTTCCAGCTTTGCCTTTGCACCCTTTGGATGGGGCAGGTACCTCTAGAACTCGTATTGAGATCGGAAGAGCGTCG	Sox2_mm10_refGene_NM_011443	ACTCGTATTG	0	ACCACTAAAAATCCTCTTGTGTCAGGGTTGGGAGTTAGAAAGAGCGGGAGCAGAGTTCCAGCTTTGCCTTTGCACCCTTTGGATGGGGCA	+	chr3:34649142-34649231	1	1	0	4
12172	137	30.2	ACTGGCCGCTTCACTGACCACTAAAAATCCTCTTGTGTCAGGGTTGGGAGTTAGAAAGAGCGGGAGCAGAGTTCCAGCTTTGCCTTTGCACCCTTTGGATGGGGCAGGTACCTCTAGAGCTGTCCGACAGATCGGAAGAGCGTCG	Sox2_mm10_refGene_NM_011443	GCTGTCCGAC	0	ACCACTAAAAATCCTCTTGTGTCAGGGTTGGGAGTTAGAAAGAGCGGGAGCAGAGTTCCAGCTTTGCCTTTGCACCCTTTGGATGGGGCA	+	chr3:34649142-34649231	1	1	0	4
12173	138	30.3	ACTGGCCGCTTCACTGACCACTAAAAATCCTCTTGTGTCAGGGTTGGGAGTTAGAAAGAGCGGGAGCAGAGTTCCAGCTTTGCCTTTGCACCCTTTGGATGGGGCAGGTACCTCTAGAACTCGTATTCAGATCGGAAGAGCGTCG	Sox2_mm10_refGene_NM_011443	ACTCGTATTC	0	ACCACTAAAAATCCTCTTGTGTCAGGGTTGGGAGTTAGAAAGAGCGGGAGCAGAGTTCCAGCTTTGCCTTTGCACCCTTTGGATGGGGCA	+	chr3:34649142-34649231	1	1	0	4
12174	139	30.4	ACTGGCCGCTTCACTGACCACTAAAAATCCTCTTGTGTCAGGGTTGGGAGTTAGAAAGAGCGGGAGCAGAGTTCCAGCTTTGCCTTTGCACCCTTTGGATGGGGCAGGTACCTCTAGATTCGGTACTCAGATCGGAAGAGCGTCG	Sox2_mm10_refGene_NM_011443	TTCGGTACTC	0	ACCACTAAAAATCCTCTTGTGTCAGGGTTGGGAGTTAGAAAGAGCGGGAGCAGAGTTCCAGCTTTGCCTTTGCACCCTTTGGATGGGGCA	+	chr3:34649142-34649231	1	1	0	4
12175	140	30.5	ACTGGCCGCTTCACTGACCACTAAAAATCCTCTTGTGTCAGGGTTGGGAGTTAGAAAGAGCGGGAGCAGAGTTCCAGCTTTGCCTTTGCACCCTTTGGATGGGGCAGGTACCTCTAGATAAGATCTTGAGATCGGAAGAGCGTCG	Sox2_mm10_refGene_NM_011443	TAAGATCTTG	0	ACCACTAAAAATCCTCTTGTGTCAGGGTTGGGAGTTAGAAAGAGCGGGAGCAGAGTTCCAGCTTTGCCTTTGCACCCTTTGGATGGGGCA	+	chr3:34649142-34649231	1	1	0	4
12176	141	31.1	ACTGGCCGCTTCACTGCCACAGATACAACACCAAGAGACCGCTGGTAATGCCCTCTTCTGGGAGAACAGAATAGCAGAAGTCAGCTAGGGCAAAGAGAGGAGGTACGGTACCTCTAGAATGAACAACGAGATCGGAAGAGCGTCG	Morc2a_mm10_refGene_NM_001159288	ATGAACAACG	0	CCACAGATACAACACCAAGAGACCGCTGGTAATGCCCTCTTCTGGGAGAACAGAATAGCAGAAGTCAGCTAGGGCAAAGAGAGGAGGTAC	+	chr11:3685499-3685588	1	1	0	728
12177	142	31.2	ACTGGCCGCTTCACTGCCACAGATACAACACCAAGAGACCGCTGGTAATGCCCTCTTCTGGGAGAACAGAATAGCAGAAGTCAGCTAGGGCAAAGAGAGGAGGTACGGTACCTCTAGAGATTAGACTTAGATCGGAAGAGCGTCG	Morc2a_mm10_refGene_NM_001159288	GATTAGACTT	0	CCACAGATACAACACCAAGAGACCGCTGGTAATGCCCTCTTCTGGGAGAACAGAATAGCAGAAGTCAGCTAGGGCAAAGAGAGGAGGTAC	+	chr11:3685499-3685588	1	1	0	728
12178	143	31.3	ACTGGCCGCTTCACTGCCACAGATACAACACCAAGAGACCGCTGGTAATGCCCTCTTCTGGGAGAACAGAATAGCAGAAGTCAGCTAGGGCAAAGAGAGGAGGTACGGTACCTCTAGAACATATAGTTAGATCGGAAGAGCGTCG	Morc2a_mm10_refGene_NM_001159288	ACATATAGTT	0	CCACAGATACAACACCAAGAGACCGCTGGTAATGCCCTCTTCTGGGAGAACAGAATAGCAGAAGTCAGCTAGGGCAAAGAGAGGAGGTAC	+	chr11:3685499-3685588	1	1	0	728
12179	144	31.4	ACTGGCCGCTTCACTGCCACAGATACAACACCAAGAGACCGCTGGTAATGCCCTCTTCTGGGAGAACAGAATAGCAGAAGTCAGCTAGGGCAAAGAGAGGAGGTACGGTACCTCTAGAAAGAGTAACGAGATCGGAAGAGCGTCG	Morc2a_mm10_refGene_NM_001159288	AAGAGTAACG	0	CCACAGATACAACACCAAGAGACCGCTGGTAATGCCCTCTTCTGGGAGAACAGAATAGCAGAAGTCAGCTAGGGCAAAGAGAGGAGGTAC	+	chr11:3685499-3685588	1	1	0	728
12180	145	31.5	ACTGGCCGCTTCACTGCCACAGATACAACACCAAGAGACCGCTGGTAATGCCCTCTTCTGGGAGAACAGAATAGCAGAAGTCAGCTAGGGCAAAGAGAGGAGGTACGGTACCTCTAGAGCCAGACGTGAGATCGGAAGAGCGTCG	Morc2a_mm10_refGene_NM_001159288	GCCAGACGTG	0	CCACAGATACAACACCAAGAGACCGCTGGTAATGCCCTCTTCTGGGAGAACAGAATAGCAGAAGTCAGCTAGGGCAAAGAGAGGAGGTAC	+	chr11:3685499-3685588	1	1	0	728
12181	146	32.1	ACTGGCCGCTTCACTGCTGCAGGATGGGGCTCTGCAGAGGGAAAAAGTGTGTGTGTGTGTGTGTGTGCATGCGCAAGTGTGTGTGTGTGTATGTTCACGTGCCTGTGGTACCTCTAGATTTACCTAGCAGATCGGAAGAGCGTCG	Fendrr_mm10_refGene_NR_045471	TTTACCTAGC	0	CTGCAGGATGGGGCTCTGCAGAGGGAAAAAGTGTGTGTGTGTGTGTGTGTGCATGCGCAAGTGTGTGTGTGTGTATGTTCACGTGCCTGT	-	chr8:121077920-121078009	1	1	0	120
12182	147	32.2	ACTGGCCGCTTCACTGCTGCAGGATGGGGCTCTGCAGAGGGAAAAAGTGTGTGTGTGTGTGTGTGTGCATGCGCAAGTGTGTGTGTGTGTATGTTCACGTGCCTGTGGTACCTCTAGAGCTGCATGTCAGATCGGAAGAGCGTCG	Fendrr_mm10_refGene_NR_045471	GCTGCATGTC	0	CTGCAGGATGGGGCTCTGCAGAGGGAAAAAGTGTGTGTGTGTGTGTGTGTGCATGCGCAAGTGTGTGTGTGTGTATGTTCACGTGCCTGT	-	chr8:121077920-121078009	1	1	0	120
12183	148	32.3	ACTGGCCGCTTCACTGCTGCAGGATGGGGCTCTGCAGAGGGAAAAAGTGTGTGTGTGTGTGTGTGTGCATGCGCAAGTGTGTGTGTGTGTATGTTCACGTGCCTGTGGTACCTCTAGACGGACTATTCAGATCGGAAGAGCGTCG	Fendrr_mm10_refGene_NR_045471	CGGACTATTC	0	CTGCAGGATGGGGCTCTGCAGAGGGAAAAAGTGTGTGTGTGTGTGTGTGTGCATGCGCAAGTGTGTGTGTGTGTATGTTCACGTGCCTGT	-	chr8:121077920-121078009	1	1	0	120
12184	149	32.4	ACTGGCCGCTTCACTGCTGCAGGATGGGGCTCTGCAGAGGGAAAAAGTGTGTGTGTGTGTGTGTGTGCATGCGCAAGTGTGTGTGTGTGTATGTTCACGTGCCTGTGGTACCTCTAGAGCAACGGTATAGATCGGAAGAGCGTCG	Fendrr_mm10_refGene_NR_045471	GCAACGGTAT	0	CTGCAGGATGGGGCTCTGCAGAGGGAAAAAGTGTGTGTGTGTGTGTGTGTGCATGCGCAAGTGTGTGTGTGTGTATGTTCACGTGCCTGT	-	chr8:121077920-121078009	1	1	0	120
12185	150	32.5	ACTGGCCGCTTCACTGCTGCAGGATGGGGCTCTGCAGAGGGAAAAAGTGTGTGTGTGTGTGTGTGTGCATGCGCAAGTGTGTGTGTGTGTATGTTCACGTGCCTGTGGTACCTCTAGACGACATGCGTAGATCGGAAGAGCGTCG	Fendrr_mm10_refGene_NR_045471	CGACATGCGT	0	CTGCAGGATGGGGCTCTGCAGAGGGAAAAAGTGTGTGTGTGTGTGTGTGTGCATGCGCAAGTGTGTGTGTGTGTATGTTCACGTGCCTGT	-	chr8:121077920-121078009	1	1	0	120
12186	151	33.1	ACTGGCCGCTTCACTGGAGCAGGAATGGATCCAAGTAAGTGGTTATATGATGATTGTTTCTTTTGTGGAGCATAACAATTTACTATTAAAGTTGCTTTTTTGTGACGGTACCTCTAGACCCTCGGAGGAGATCGGAAGAGCGTCG	Morc2a_mm10_refGene_NM_001159288	CCCTCGGAGG	0	GAGCAGGAATGGATCCAAGTAAGTGGTTATATGATGATTGTTTCTTTTGTGGAGCATAACAATTTACTATTAAAGTTGCTTTTTTGTGAC	+	chr11:3668822-3668911	1	1	0	400
12187	152	33.2	ACTGGCCGCTTCACTGGAGCAGGAATGGATCCAAGTAAGTGGTTATATGATGATTGTTTCTTTTGTGGAGCATAACAATTTACTATTAAAGTTGCTTTTTTGTGACGGTACCTCTAGACGGACTATTTAGATCGGAAGAGCGTCG	Morc2a_mm10_refGene_NM_001159288	CGGACTATTT	0	GAGCAGGAATGGATCCAAGTAAGTGGTTATATGATGATTGTTTCTTTTGTGGAGCATAACAATTTACTATTAAAGTTGCTTTTTTGTGAC	+	chr11:3668822-3668911	1	1	0	400
12188	153	33.3	ACTGGCCGCTTCACTGGAGCAGGAATGGATCCAAGTAAGTGGTTATATGATGATTGTTTCTTTTGTGGAGCATAACAATTTACTATTAAAGTTGCTTTTTTGTGACGGTACCTCTAGAAACCTGGAGGAGATCGGAAGAGCGTCG	Morc2a_mm10_refGene_NM_001159288	AACCTGGAGG	0	GAGCAGGAATGGATCCAAGTAAGTGGTTATATGATGATTGTTTCTTTTGTGGAGCATAACAATTTACTATTAAAGTTGCTTTTTTGTGAC	+	chr11:3668822-3668911	1	1	0	400
12189	154	33.4	ACTGGCCGCTTCACTGGAGCAGGAATGGATCCAAGTAAGTGGTTATATGATGATTGTTTCTTTTGTGGAGCATAACAATTTACTATTAAAGTTGCTTTTTTGTGACGGTACCTCTAGAGCTGCATGTTAGATCGGAAGAGCGTCG	Morc2a_mm10_refGene_NM_001159288	GCTGCATGTT	0	GAGCAGGAATGGATCCAAGTAAGTGGTTATATGATGATTGTTTCTTTTGTGGAGCATAACAATTTACTATTAAAGTTGCTTTTTTGTGAC	+	chr11:3668822-3668911	1	1	0	400
12190	155	33.5	ACTGGCCGCTTCACTGGAGCAGGAATGGATCCAAGTAAGTGGTTATATGATGATTGTTTCTTTTGTGGAGCATAACAATTTACTATTAAAGTTGCTTTTTTGTGACGGTACCTCTAGATTTACCTAGTAGATCGGAAGAGCGTCG	Morc2a_mm10_refGene_NM_001159288	TTTACCTAGT	0	GAGCAGGAATGGATCCAAGTAAGTGGTTATATGATGATTGTTTCTTTTGTGGAGCATAACAATTTACTATTAAAGTTGCTTTTTTGTGAC	+	chr11:3668822-3668911	1	1	0	400
12191	156	34.1	ACTGGCCGCTTCACTGCACCGCAGGCCTGGCATCTGCCTCTGAGTTGCTGCACTGCTGTGGACCAGGAGCTGATGTTCTGACAAATGCCCACCAGGCTTGCAGCTGGGTACCTCTAGAGCCCCTACGGAGATCGGAAGAGCGTCG	Fendrr_mm10_refGene_NR_045471	GCCCCTACGG	0	CACCGCAGGCCTGGCATCTGCCTCTGAGTTGCTGCACTGCTGTGGACCAGGAGCTGATGTTCTGACAAATGCCCACCAGGCTTGCAGCTG	-	chr8:121070839-121070928	1	1	0	263
12192	157	34.2	ACTGGCCGCTTCACTGCACCGCAGGCCTGGCATCTGCCTCTGAGTTGCTGCACTGCTGTGGACCAGGAGCTGATGTTCTGACAAATGCCCACCAGGCTTGCAGCTGGGTACCTCTAGACGAGATTAGCAGATCGGAAGAGCGTCG	Fendrr_mm10_refGene_NR_045471	CGAGATTAGC	0	CACCGCAGGCCTGGCATCTGCCTCTGAGTTGCTGCACTGCTGTGGACCAGGAGCTGATGTTCTGACAAATGCCCACCAGGCTTGCAGCTG	-	chr8:121070839-121070928	1	1	0	263
12193	158	34.3	ACTGGCCGCTTCACTGCACCGCAGGCCTGGCATCTGCCTCTGAGTTGCTGCACTGCTGTGGACCAGGAGCTGATGTTCTGACAAATGCCCACCAGGCTTGCAGCTGGGTACCTCTAGAGCCCCTACGCAGATCGGAAGAGCGTCG	Fendrr_mm10_refGene_NR_045471	GCCCCTACGC	0	CACCGCAGGCCTGGCATCTGCCTCTGAGTTGCTGCACTGCTGTGGACCAGGAGCTGATGTTCTGACAAATGCCCACCAGGCTTGCAGCTG	-	chr8:121070839-121070928	1	1	0	263
12194	159	34.4	ACTGGCCGCTTCACTGCACCGCAGGCCTGGCATCTGCCTCTGAGTTGCTGCACTGCTGTGGACCAGGAGCTGATGTTCTGACAAATGCCCACCAGGCTTGCAGCTGGGTACCTCTAGATTCGGCAAACAGATCGGAAGAGCGTCG	Fendrr_mm10_refGene_NR_045471	TTCGGCAAAC	0	CACCGCAGGCCTGGCATCTGCCTCTGAGTTGCTGCACTGCTGTGGACCAGGAGCTGATGTTCTGACAAATGCCCACCAGGCTTGCAGCTG	-	chr8:121070839-121070928	1	1	0	263
12195	160	34.5	ACTGGCCGCTTCACTGCACCGCAGGCCTGGCATCTGCCTCTGAGTTGCTGCACTGCTGTGGACCAGGAGCTGATGTTCTGACAAATGCCCACCAGGCTTGCAGCTGGGTACCTCTAGAGCAGCCCGTTAGATCGGAAGAGCGTCG	Fendrr_mm10_refGene_NR_045471	GCAGCCCGTT	0	CACCGCAGGCCTGGCATCTGCCTCTGAGTTGCTGCACTGCTGTGGACCAGGAGCTGATGTTCTGACAAATGCCCACCAGGCTTGCAGCTG	-	chr8:121070839-121070928	1	1	0	263
12196	161	35.1	ACTGGCCGCTTCACTGGCGATTACTCCGTCCCGTTCCTTCATCAAAAATGCTGCTTCCGTTTCCCACACAAAATGGTTCCCAGACCAGGAGGAAGGCAGCCTTCCCGGTACCTCTAGAGACGTCACGTAGATCGGAAGAGCGTCG	Fendrr_mm10_refGene_NR_045471	GACGTCACGT	0	GCGATTACTCCGTCCCGTTCCTTCATCAAAAATGCTGCTTCCGTTTCCCACACAAAATGGTTCCCAGACCAGGAGGAAGGCAGCCTTCCC	-	chr8:121062808-121062897	1	1	0	420
12197	162	35.2	ACTGGCCGCTTCACTGGCGATTACTCCGTCCCGTTCCTTCATCAAAAATGCTGCTTCCGTTTCCCACACAAAATGGTTCCCAGACCAGGAGGAAGGCAGCCTTCCCGGTACCTCTAGAACTGGTGCGTAGATCGGAAGAGCGTCG	Fendrr_mm10_refGene_NR_045471	ACTGGTGCGT	0	GCGATTACTCCGTCCCGTTCCTTCATCAAAAATGCTGCTTCCGTTTCCCACACAAAATGGTTCCCAGACCAGGAGGAAGGCAGCCTTCCC	-	chr8:121062808-121062897	1	1	0	420
12198	163	35.3	ACTGGCCGCTTCACTGGCGATTACTCCGTCCCGTTCCTTCATCAAAAATGCTGCTTCCGTTTCCCACACAAAATGGTTCCCAGACCAGGAGGAAGGCAGCCTTCCCGGTACCTCTAGAATGATAGTGCAGATCGGAAGAGCGTCG	Fendrr_mm10_refGene_NR_045471	ATGATAGTGC	0	GCGATTACTCCGTCCCGTTCCTTCATCAAAAATGCTGCTTCCGTTTCCCACACAAAATGGTTCCCAGACCAGGAGGAAGGCAGCCTTCCC	-	chr8:121062808-121062897	1	1	0	420
12199	164	35.4	ACTGGCCGCTTCACTGGCGATTACTCCGTCCCGTTCCTTCATCAAAAATGCTGCTTCCGTTTCCCACACAAAATGGTTCCCAGACCAGGAGGAAGGCAGCCTTCCCGGTACCTCTAGAGCCCCTACGTAGATCGGAAGAGCGTCG	Fendrr_mm10_refGene_NR_045471	GCCCCTACGT	0	GCGATTACTCCGTCCCGTTCCTTCATCAAAAATGCTGCTTCCGTTTCCCACACAAAATGGTTCCCAGACCAGGAGGAAGGCAGCCTTCCC	-	chr8:121062808-121062897	1	1	0	420
12200	165	35.5	ACTGGCCGCTTCACTGGCGATTACTCCGTCCCGTTCCTTCATCAAAAATGCTGCTTCCGTTTCCCACACAAAATGGTTCCCAGACCAGGAGGAAGGCAGCCTTCCCGGTACCTCTAGACGAGATTAGTAGATCGGAAGAGCGTCG	Fendrr_mm10_refGene_NR_045471	CGAGATTAGT	0	GCGATTACTCCGTCCCGTTCCTTCATCAAAAATGCTGCTTCCGTTTCCCACACAAAATGGTTCCCAGACCAGGAGGAAGGCAGCCTTCCC	-	chr8:121062808-121062897	1	1	0	420
12201	166	36.1	ACTGGCCGCTTCACTGGAAGTGGATCTACCCACTTCAGACTAAGCAGAAAATCCCCCACAGGTGTGACCTCTATTTCTGAATTCCAGTTAATTCCAGATGTAGTCAGGTACCTCTAGAGTTAAGTTGCAGATCGGAAGAGCGTCG	Morc2a_mm10_refGene_NM_001159288	GTTAAGTTGC	0	GAAGTGGATCTACCCACTTCAGACTAAGCAGAAAATCCCCCACAGGTGTGACCTCTATTTCTGAATTCCAGTTAATTCCAGATGTAGTCA	+	chr11:3662675-3662764	1	1	0	281
12202	167	36.2	ACTGGCCGCTTCACTGGAAGTGGATCTACCCACTTCAGACTAAGCAGAAAATCCCCCACAGGTGTGACCTCTATTTCTGAATTCCAGTTAATTCCAGATGTAGTCAGGTACCTCTAGACGTTCTAATCAGATCGGAAGAGCGTCG	Morc2a_mm10_refGene_NM_001159288	CGTTCTAATC	0	GAAGTGGATCTACCCACTTCAGACTAAGCAGAAAATCCCCCACAGGTGTGACCTCTATTTCTGAATTCCAGTTAATTCCAGATGTAGTCA	+	chr11:3662675-3662764	1	1	0	281
12203	168	36.3	ACTGGCCGCTTCACTGGAAGTGGATCTACCCACTTCAGACTAAGCAGAAAATCCCCCACAGGTGTGACCTCTATTTCTGAATTCCAGTTAATTCCAGATGTAGTCAGGTACCTCTAGAATGCGTTGCCAGATCGGAAGAGCGTCG	Morc2a_mm10_refGene_NM_001159288	ATGCGTTGCC	0	GAAGTGGATCTACCCACTTCAGACTAAGCAGAAAATCCCCCACAGGTGTGACCTCTATTTCTGAATTCCAGTTAATTCCAGATGTAGTCA	+	chr11:3662675-3662764	1	1	0	281
12204	169	36.4	ACTGGCCGCTTCACTGGAAGTGGATCTACCCACTTCAGACTAAGCAGAAAATCCCCCACAGGTGTGACCTCTATTTCTGAATTCCAGTTAATTCCAGATGTAGTCAGGTACCTCTAGATTCGGCAAATAGATCGGAAGAGCGTCG	Morc2a_mm10_refGene_NM_001159288	TTCGGCAAAT	0	GAAGTGGATCTACCCACTTCAGACTAAGCAGAAAATCCCCCACAGGTGTGACCTCTATTTCTGAATTCCAGTTAATTCCAGATGTAGTCA	+	chr11:3662675-3662764	1	1	0	281
12205	170	36.5	ACTGGCCGCTTCACTGGAAGTGGATCTACCCACTTCAGACTAAGCAGAAAATCCCCCACAGGTGTGACCTCTATTTCTGAATTCCAGTTAATTCCAGATGTAGTCAGGTACCTCTAGAAGCCGCGTATAGATCGGAAGAGCGTCG	Morc2a_mm10_refGene_NM_001159288	AGCCGCGTAT	0	GAAGTGGATCTACCCACTTCAGACTAAGCAGAAAATCCCCCACAGGTGTGACCTCTATTTCTGAATTCCAGTTAATTCCAGATGTAGTCA	+	chr11:3662675-3662764	1	1	0	281
12206	171	37.1	ACTGGCCGCTTCACTGTTTTTTCTTGCAGATCTGTGTCTGAAATGGAGGACTCTCCCCTTCCAGCTGAGTTCAGTAGAAACAGATTACCCTGATACTTGGGTTTGCGGTACCTCTAGAAGCGCGGGGTAGATCGGAAGAGCGTCG	Morc2a_mm10_refGene_NM_001159288	AGCGCGGGGT	0	TTTTTTCTTGCAGATCTGTGTCTGAAATGGAGGACTCTCCCCTTCCAGCTGAGTTCAGTAGAAACAGATTACCCTGATACTTGGGTTTGC	+	chr11:3680770-3680859	1	1	0	633
12207	172	37.2	ACTGGCCGCTTCACTGTTTTTTCTTGCAGATCTGTGTCTGAAATGGAGGACTCTCCCCTTCCAGCTGAGTTCAGTAGAAACAGATTACCCTGATACTTGGGTTTGCGGTACCTCTAGAAGCCGCGTACAGATCGGAAGAGCGTCG	Morc2a_mm10_refGene_NM_001159288	AGCCGCGTAC	0	TTTTTTCTTGCAGATCTGTGTCTGAAATGGAGGACTCTCCCCTTCCAGCTGAGTTCAGTAGAAACAGATTACCCTGATACTTGGGTTTGC	+	chr11:3680770-3680859	1	1	0	633
12208	173	37.3	ACTGGCCGCTTCACTGTTTTTTCTTGCAGATCTGTGTCTGAAATGGAGGACTCTCCCCTTCCAGCTGAGTTCAGTAGAAACAGATTACCCTGATACTTGGGTTTGCGGTACCTCTAGATGAACATTTTAGATCGGAAGAGCGTCG	Morc2a_mm10_refGene_NM_001159288	TGAACATTTT	0	TTTTTTCTTGCAGATCTGTGTCTGAAATGGAGGACTCTCCCCTTCCAGCTGAGTTCAGTAGAAACAGATTACCCTGATACTTGGGTTTGC	+	chr11:3680770-3680859	1	1	0	633
12209	174	37.4	ACTGGCCGCTTCACTGTTTTTTCTTGCAGATCTGTGTCTGAAATGGAGGACTCTCCCCTTCCAGCTGAGTTCAGTAGAAACAGATTACCCTGATACTTGGGTTTGCGGTACCTCTAGAATATAACTCGAGATCGGAAGAGCGTCG	Morc2a_mm10_refGene_NM_001159288	ATATAACTCG	0	TTTTTTCTTGCAGATCTGTGTCTGAAATGGAGGACTCTCCCCTTCCAGCTGAGTTCAGTAGAAACAGATTACCCTGATACTTGGGTTTGC	+	chr11:3680770-3680859	1	1	0	633
12210	175	37.5	ACTGGCCGCTTCACTGTTTTTTCTTGCAGATCTGTGTCTGAAATGGAGGACTCTCCCCTTCCAGCTGAGTTCAGTAGAAACAGATTACCCTGATACTTGGGTTTGCGGTACCTCTAGACCACCGAATTAGATCGGAAGAGCGTCG	Morc2a_mm10_refGene_NM_001159288	CCACCGAATT	0	TTTTTTCTTGCAGATCTGTGTCTGAAATGGAGGACTCTCCCCTTCCAGCTGAGTTCAGTAGAAACAGATTACCCTGATACTTGGGTTTGC	+	chr11:3680770-3680859	1	1	0	633
12211	176	38.1	ACTGGCCGCTTCACTGGAAACAAAGACCAATCTGTGTAAAAACAAATTTCCATATGTTTTATATAAATATATATAATATGAGGGACTGTCCCCCCTTTTAGTCTTTGGTACCTCTAGAGACCCCTAGTAGATCGGAAGAGCGTCG	Foxf1_mm10_refGene_NM_010426	GACCCCTAGT	0	GAAACAAAGACCAATCTGTGTAAAAACAAATTTCCATATGTTTTATATAAATATATATAATATGAGGGACTGTCCCCCCTTTTAGTCTTT	+	chr8:121087915-121088004	1	1	0	92
12212	177	38.2	ACTGGCCGCTTCACTGGAAACAAAGACCAATCTGTGTAAAAACAAATTTCCATATGTTTTATATAAATATATATAATATGAGGGACTGTCCCCCCTTTTAGTCTTTGGTACCTCTAGAACAGTTGTCCAGATCGGAAGAGCGTCG	Foxf1_mm10_refGene_NM_010426	ACAGTTGTCC	0	GAAACAAAGACCAATCTGTGTAAAAACAAATTTCCATATGTTTTATATAAATATATATAATATGAGGGACTGTCCCCCCTTTTAGTCTTT	+	chr8:121087915-121088004	1	1	0	92
12213	178	38.3	ACTGGCCGCTTCACTGGAAACAAAGACCAATCTGTGTAAAAACAAATTTCCATATGTTTTATATAAATATATATAATATGAGGGACTGTCCCCCCTTTTAGTCTTTGGTACCTCTAGATTATCCGTATAGATCGGAAGAGCGTCG	Foxf1_mm10_refGene_NM_010426	TTATCCGTAT	0	GAAACAAAGACCAATCTGTGTAAAAACAAATTTCCATATGTTTTATATAAATATATATAATATGAGGGACTGTCCCCCCTTTTAGTCTTT	+	chr8:121087915-121088004	1	1	0	92
12214	179	38.4	ACTGGCCGCTTCACTGGAAACAAAGACCAATCTGTGTAAAAACAAATTTCCATATGTTTTATATAAATATATATAATATGAGGGACTGTCCCCCCTTTTAGTCTTTGGTACCTCTAGACCCGAGACGTAGATCGGAAGAGCGTCG	Foxf1_mm10_refGene_NM_010426	CCCGAGACGT	0	GAAACAAAGACCAATCTGTGTAAAAACAAATTTCCATATGTTTTATATAAATATATATAATATGAGGGACTGTCCCCCCTTTTAGTCTTT	+	chr8:121087915-121088004	1	1	0	92
12215	180	38.5	ACTGGCCGCTTCACTGGAAACAAAGACCAATCTGTGTAAAAACAAATTTCCATATGTTTTATATAAATATATATAATATGAGGGACTGTCCCCCCTTTTAGTCTTTGGTACCTCTAGAGACCCCTAGCAGATCGGAAGAGCGTCG	Foxf1_mm10_refGene_NM_010426	GACCCCTAGC	0	GAAACAAAGACCAATCTGTGTAAAAACAAATTTCCATATGTTTTATATAAATATATATAATATGAGGGACTGTCCCCCCTTTTAGTCTTT	+	chr8:121087915-121088004	1	1	0	92
12216	181	39.1	ACTGGCCGCTTCACTGCTTGCATCGAGGCTTGAAGCCCAGGGTGAGAACCTTCAGTGTGAGTATGCTGCAGGATGGGGCTCTGCAGAGGGAAAAAGTGTGTGTGTGGGTACCTCTAGATAGGCTACATAGATCGGAAGAGCGTCG	Fendrr_mm10_refGene_NR_045471	TAGGCTACAT	0	CTTGCATCGAGGCTTGAAGCCCAGGGTGAGAACCTTCAGTGTGAGTATGCTGCAGGATGGGGCTCTGCAGAGGGAAAAAGTGTGTGTGTG	-	chr8:121077969-121078058	1	1	0	119
12217	182	39.2	ACTGGCCGCTTCACTGCTTGCATCGAGGCTTGAAGCCCAGGGTGAGAACCTTCAGTGTGAGTATGCTGCAGGATGGGGCTCTGCAGAGGGAAAAAGTGTGTGTGTGGGTACCTCTAGACCAGCGTCCGAGATCGGAAGAGCGTCG	Fendrr_mm10_refGene_NR_045471	CCAGCGTCCG	0	CTTGCATCGAGGCTTGAAGCCCAGGGTGAGAACCTTCAGTGTGAGTATGCTGCAGGATGGGGCTCTGCAGAGGGAAAAAGTGTGTGTGTG	-	chr8:121077969-121078058	1	1	0	119
12218	183	39.3	ACTGGCCGCTTCACTGCTTGCATCGAGGCTTGAAGCCCAGGGTGAGAACCTTCAGTGTGAGTATGCTGCAGGATGGGGCTCTGCAGAGGGAAAAAGTGTGTGTGTGGGTACCTCTAGACGGTGACGCCAGATCGGAAGAGCGTCG	Fendrr_mm10_refGene_NR_045471	CGGTGACGCC	0	CTTGCATCGAGGCTTGAAGCCCAGGGTGAGAACCTTCAGTGTGAGTATGCTGCAGGATGGGGCTCTGCAGAGGGAAAAAGTGTGTGTGTG	-	chr8:121077969-121078058	1	1	0	119
12219	184	39.4	ACTGGCCGCTTCACTGCTTGCATCGAGGCTTGAAGCCCAGGGTGAGAACCTTCAGTGTGAGTATGCTGCAGGATGGGGCTCTGCAGAGGGAAAAAGTGTGTGTGTGGGTACCTCTAGATTATCCGTACAGATCGGAAGAGCGTCG	Fendrr_mm10_refGene_NR_045471	TTATCCGTAC	0	CTTGCATCGAGGCTTGAAGCCCAGGGTGAGAACCTTCAGTGTGAGTATGCTGCAGGATGGGGCTCTGCAGAGGGAAAAAGTGTGTGTGTG	-	chr8:121077969-121078058	1	1	0	119
12220	185	39.5	ACTGGCCGCTTCACTGCTTGCATCGAGGCTTGAAGCCCAGGGTGAGAACCTTCAGTGTGAGTATGCTGCAGGATGGGGCTCTGCAGAGGGAAAAAGTGTGTGTGTGGGTACCTCTAGACGGTGACGCGAGATCGGAAGAGCGTCG	Fendrr_mm10_refGene_NR_045471	CGGTGACGCG	0	CTTGCATCGAGGCTTGAAGCCCAGGGTGAGAACCTTCAGTGTGAGTATGCTGCAGGATGGGGCTCTGCAGAGGGAAAAAGTGTGTGTGTG	-	chr8:121077969-121078058	1	1	0	119
12221	186	40.1	ACTGGCCGCTTCACTGTGGCAAGCCATATTTATTAATAATTTCTGGCATATAAATTAAAAATCTGAATGACTGAAGGAAAAGCAGTGGGACCCAGCTGGGCTGTAAGGTACCTCTAGAGCCGCGTATTAGATCGGAAGAGCGTCG	Enc1_mm10_refGene_NM_007930	GCCGCGTATT	0	TGGCAAGCCATATTTATTAATAATTTCTGGCATATAAATTAAAAATCTGAATGACTGAAGGAAAAGCAGTGGGACCCAGCTGGGCTGTAA	+	chr13:97243457-97243546	1	1	0	68
12222	187	40.2	ACTGGCCGCTTCACTGTGGCAAGCCATATTTATTAATAATTTCTGGCATATAAATTAAAAATCTGAATGACTGAAGGAAAAGCAGTGGGACCCAGCTGGGCTGTAAGGTACCTCTAGAGCATTTCGTGAGATCGGAAGAGCGTCG	Enc1_mm10_refGene_NM_007930	GCATTTCGTG	0	TGGCAAGCCATATTTATTAATAATTTCTGGCATATAAATTAAAAATCTGAATGACTGAAGGAAAAGCAGTGGGACCCAGCTGGGCTGTAA	+	chr13:97243457-97243546	1	1	0	68
12223	188	40.3	ACTGGCCGCTTCACTGTGGCAAGCCATATTTATTAATAATTTCTGGCATATAAATTAAAAATCTGAATGACTGAAGGAAAAGCAGTGGGACCCAGCTGGGCTGTAAGGTACCTCTAGAGGCGACTGCGAGATCGGAAGAGCGTCG	Enc1_mm10_refGene_NM_007930	GGCGACTGCG	0	TGGCAAGCCATATTTATTAATAATTTCTGGCATATAAATTAAAAATCTGAATGACTGAAGGAAAAGCAGTGGGACCCAGCTGGGCTGTAA	+	chr13:97243457-97243546	1	1	0	68
12224	189	40.4	ACTGGCCGCTTCACTGTGGCAAGCCATATTTATTAATAATTTCTGGCATATAAATTAAAAATCTGAATGACTGAAGGAAAAGCAGTGGGACCCAGCTGGGCTGTAAGGTACCTCTAGAGCATTTCGTCAGATCGGAAGAGCGTCG	Enc1_mm10_refGene_NM_007930	GCATTTCGTC	0	TGGCAAGCCATATTTATTAATAATTTCTGGCATATAAATTAAAAATCTGAATGACTGAAGGAAAAGCAGTGGGACCCAGCTGGGCTGTAA	+	chr13:97243457-97243546	1	1	0	68
12225	190	40.5	ACTGGCCGCTTCACTGTGGCAAGCCATATTTATTAATAATTTCTGGCATATAAATTAAAAATCTGAATGACTGAAGGAAAAGCAGTGGGACCCAGCTGGGCTGTAAGGTACCTCTAGATAGAATCTTTAGATCGGAAGAGCGTCG	Enc1_mm10_refGene_NM_007930	TAGAATCTTT	0	TGGCAAGCCATATTTATTAATAATTTCTGGCATATAAATTAAAAATCTGAATGACTGAAGGAAAAGCAGTGGGACCCAGCTGGGCTGTAA	+	chr13:97243457-97243546	1	1	0	68
12226	191	41.1	ACTGGCCGCTTCACTGTTTCTTTGCTCTCGAGTGTCCGTGCGTGCGTGTGTGCGTGCGTGCGTATGTGTGTGTGTGTGTGTGTCTGTGTACGTGCGTGTGTGTGTGGGTACCTCTAGATACGTACGCGAGATCGGAAGAGCGTCG	Cdkn1a_mm10_refGene_NM_001111099	TACGTACGCG	0	TTTCTTTGCTCTCGAGTGTCCGTGCGTGCGTGTGTGCGTGCGTGCGTATGTGTGTGTGTGTGTGTGTCTGTGTACGTGCGTGTGTGTGTG	+	chr17:29095288-29095377	1	1	0	104
12227	192	41.2	ACTGGCCGCTTCACTGTTTCTTTGCTCTCGAGTGTCCGTGCGTGCGTGTGTGCGTGCGTGCGTATGTGTGTGTGTGTGTGTGTCTGTGTACGTGCGTGTGTGTGTGGGTACCTCTAGATACGTACGCCAGATCGGAAGAGCGTCG	Cdkn1a_mm10_refGene_NM_001111099	TACGTACGCC	0	TTTCTTTGCTCTCGAGTGTCCGTGCGTGCGTGTGTGCGTGCGTGCGTATGTGTGTGTGTGTGTGTGTCTGTGTACGTGCGTGTGTGTGTG	+	chr17:29095288-29095377	1	1	0	104
12228	193	41.3	ACTGGCCGCTTCACTGTTTCTTTGCTCTCGAGTGTCCGTGCGTGCGTGTGTGCGTGCGTGCGTATGTGTGTGTGTGTGTGTGTCTGTGTACGTGCGTGTGTGTGTGGGTACCTCTAGACTCGTGCATTAGATCGGAAGAGCGTCG	Cdkn1a_mm10_refGene_NM_001111099	CTCGTGCATT	0	TTTCTTTGCTCTCGAGTGTCCGTGCGTGCGTGTGTGCGTGCGTGCGTATGTGTGTGTGTGTGTGTGTCTGTGTACGTGCGTGTGTGTGTG	+	chr17:29095288-29095377	1	1	0	104
12229	194	41.4	ACTGGCCGCTTCACTGTTTCTTTGCTCTCGAGTGTCCGTGCGTGCGTGTGTGCGTGCGTGCGTATGTGTGTGTGTGTGTGTGTCTGTGTACGTGCGTGTGTGTGTGGGTACCTCTAGAATCAGATCTTAGATCGGAAGAGCGTCG	Cdkn1a_mm10_refGene_NM_001111099	ATCAGATCTT	0	TTTCTTTGCTCTCGAGTGTCCGTGCGTGCGTGTGTGCGTGCGTGCGTATGTGTGTGTGTGTGTGTGTCTGTGTACGTGCGTGTGTGTGTG	+	chr17:29095288-29095377	1	1	0	104
12230	195	41.5	ACTGGCCGCTTCACTGTTTCTTTGCTCTCGAGTGTCCGTGCGTGCGTGTGTGCGTGCGTGCGTATGTGTGTGTGTGTGTGTGTCTGTGTACGTGCGTGTGTGTGTGGGTACCTCTAGATGCTCGCACCAGATCGGAAGAGCGTCG	Cdkn1a_mm10_refGene_NM_001111099	TGCTCGCACC	0	TTTCTTTGCTCTCGAGTGTCCGTGCGTGCGTGTGTGCGTGCGTGCGTATGTGTGTGTGTGTGTGTGTCTGTGTACGTGCGTGTGTGTGTG	+	chr17:29095288-29095377	1	1	0	104
12231	196	42.1	ACTGGCCGCTTCACTGAATGCTGTGTTACATGTAAAACAGCATTCCTCACCTTGGTATCCCTGACAGGAAAGGCAAGCACATAAAAATTGATCTTGATAGGGCCGGGGTACCTCTAGAGCATTTCGTTAGATCGGAAGAGCGTCG	Enc1_mm10_refGene_NM_007930	GCATTTCGTT	0	AATGCTGTGTTACATGTAAAACAGCATTCCTCACCTTGGTATCCCTGACAGGAAAGGCAAGCACATAAAAATTGATCTTGATAGGGCCGG	+	chr13:97249285-97249374	1	1	0	181
12232	197	42.2	ACTGGCCGCTTCACTGAATGCTGTGTTACATGTAAAACAGCATTCCTCACCTTGGTATCCCTGACAGGAAAGGCAAGCACATAAAAATTGATCTTGATAGGGCCGGGGTACCTCTAGAATCAGATCTCAGATCGGAAGAGCGTCG	Enc1_mm10_refGene_NM_007930	ATCAGATCTC	0	AATGCTGTGTTACATGTAAAACAGCATTCCTCACCTTGGTATCCCTGACAGGAAAGGCAAGCACATAAAAATTGATCTTGATAGGGCCGG	+	chr13:97249285-97249374	1	1	0	181
12233	198	42.3	ACTGGCCGCTTCACTGAATGCTGTGTTACATGTAAAACAGCATTCCTCACCTTGGTATCCCTGACAGGAAAGGCAAGCACATAAAAATTGATCTTGATAGGGCCGGGGTACCTCTAGATTCGGCATCGAGATCGGAAGAGCGTCG	Enc1_mm10_refGene_NM_007930	TTCGGCATCG	0	AATGCTGTGTTACATGTAAAACAGCATTCCTCACCTTGGTATCCCTGACAGGAAAGGCAAGCACATAAAAATTGATCTTGATAGGGCCGG	+	chr13:97249285-97249374	1	1	0	181
12234	199	42.4	ACTGGCCGCTTCACTGAATGCTGTGTTACATGTAAAACAGCATTCCTCACCTTGGTATCCCTGACAGGAAAGGCAAGCACATAAAAATTGATCTTGATAGGGCCGGGGTACCTCTAGACGTCGCATCGAGATCGGAAGAGCGTCG	Enc1_mm10_refGene_NM_007930	CGTCGCATCG	0	AATGCTGTGTTACATGTAAAACAGCATTCCTCACCTTGGTATCCCTGACAGGAAAGGCAAGCACATAAAAATTGATCTTGATAGGGCCGG	+	chr13:97249285-97249374	1	1	0	181
12235	200	42.5	ACTGGCCGCTTCACTGAATGCTGTGTTACATGTAAAACAGCATTCCTCACCTTGGTATCCCTGACAGGAAAGGCAAGCACATAAAAATTGATCTTGATAGGGCCGGGGTACCTCTAGAACTTCTAGGTAGATCGGAAGAGCGTCG	Enc1_mm10_refGene_NM_007930	ACTTCTAGGT	0	AATGCTGTGTTACATGTAAAACAGCATTCCTCACCTTGGTATCCCTGACAGGAAAGGCAAGCACATAAAAATTGATCTTGATAGGGCCGG	+	chr13:97249285-97249374	1	1	0	181
12236	201	43.1	ACTGGCCGCTTCACTGGGTTGGCAATATTTGCCGTGTAGAGTTGTTGTCATTATTGTGGGTTTTTTTGGTTTTTTGTTTTTGTTTTTTTTTTTTTAGATAACCATTGGTACCTCTAGAGACGTCACGCAGATCGGAAGAGCGTCG	Foxf1_mm10_refGene_NM_010426	GACGTCACGC	0	GGTTGGCAATATTTGCCGTGTAGAGTTGTTGTCATTATTGTGGGTTTTTTTGGTTTTTTGTTTTTGTTTTTTTTTTTTTAGATAACCATT	+	chr8:121087817-121087906	1	1	0	90
12237	202	43.2	ACTGGCCGCTTCACTGGGTTGGCAATATTTGCCGTGTAGAGTTGTTGTCATTATTGTGGGTTTTTTTGGTTTTTTGTTTTTGTTTTTTTTTTTTTAGATAACCATTGGTACCTCTAGAACCTAACGATAGATCGGAAGAGCGTCG	Foxf1_mm10_refGene_NM_010426	ACCTAACGAT	0	GGTTGGCAATATTTGCCGTGTAGAGTTGTTGTCATTATTGTGGGTTTTTTTGGTTTTTTGTTTTTGTTTTTTTTTTTTTAGATAACCATT	+	chr8:121087817-121087906	1	1	0	90
12238	203	43.3	ACTGGCCGCTTCACTGGGTTGGCAATATTTGCCGTGTAGAGTTGTTGTCATTATTGTGGGTTTTTTTGGTTTTTTGTTTTTGTTTTTTTTTTTTTAGATAACCATTGGTACCTCTAGACCCAAAGATCAGATCGGAAGAGCGTCG	Foxf1_mm10_refGene_NM_010426	CCCAAAGATC	0	GGTTGGCAATATTTGCCGTGTAGAGTTGTTGTCATTATTGTGGGTTTTTTTGGTTTTTTGTTTTTGTTTTTTTTTTTTTAGATAACCATT	+	chr8:121087817-121087906	1	1	0	90
12239	204	43.4	ACTGGCCGCTTCACTGGGTTGGCAATATTTGCCGTGTAGAGTTGTTGTCATTATTGTGGGTTTTTTTGGTTTTTTGTTTTTGTTTTTTTTTTTTTAGATAACCATTGGTACCTCTAGACACATCCACGAGATCGGAAGAGCGTCG	Foxf1_mm10_refGene_NM_010426	CACATCCACG	0	GGTTGGCAATATTTGCCGTGTAGAGTTGTTGTCATTATTGTGGGTTTTTTTGGTTTTTTGTTTTTGTTTTTTTTTTTTTAGATAACCATT	+	chr8:121087817-121087906	1	1	0	90
12240	205	43.5	ACTGGCCGCTTCACTGGGTTGGCAATATTTGCCGTGTAGAGTTGTTGTCATTATTGTGGGTTTTTTTGGTTTTTTGTTTTTGTTTTTTTTTTTTTAGATAACCATTGGTACCTCTAGAAACTAAGGATAGATCGGAAGAGCGTCG	Foxf1_mm10_refGene_NM_010426	AACTAAGGAT	0	GGTTGGCAATATTTGCCGTGTAGAGTTGTTGTCATTATTGTGGGTTTTTTTGGTTTTTTGTTTTTGTTTTTTTTTTTTTAGATAACCATT	+	chr8:121087817-121087906	1	1	0	90
12246	211	45.1	ACTGGCCGCTTCACTGCAGTACTGGAAGGACATAGCCATTGGTAATGTGACCAGGCCACTAGGCCTCAGCTTCTCTTTTATGAGCCTTAAGGTGCTTATGTGACTTGGTACCTCTAGATGCAAGTATCAGATCGGAAGAGCGTCG	Morc2a_mm10_refGene_NM_001159288	TGCAAGTATC	0	CAGTACTGGAAGGACATAGCCATTGGTAATGTGACCAGGCCACTAGGCCTCAGCTTCTCTTTTATGAGCCTTAAGGTGCTTATGTGACTT	+	chr11:3680010-3680099	1	1	0	619
12247	212	45.2	ACTGGCCGCTTCACTGCAGTACTGGAAGGACATAGCCATTGGTAATGTGACCAGGCCACTAGGCCTCAGCTTCTCTTTTATGAGCCTTAAGGTGCTTATGTGACTTGGTACCTCTAGAAGTCTGACGCAGATCGGAAGAGCGTCG	Morc2a_mm10_refGene_NM_001159288	AGTCTGACGC	0	CAGTACTGGAAGGACATAGCCATTGGTAATGTGACCAGGCCACTAGGCCTCAGCTTCTCTTTTATGAGCCTTAAGGTGCTTATGTGACTT	+	chr11:3680010-3680099	1	1	0	619
12248	213	45.3	ACTGGCCGCTTCACTGCAGTACTGGAAGGACATAGCCATTGGTAATGTGACCAGGCCACTAGGCCTCAGCTTCTCTTTTATGAGCCTTAAGGTGCTTATGTGACTTGGTACCTCTAGAGAATAGTATCAGATCGGAAGAGCGTCG	Morc2a_mm10_refGene_NM_001159288	GAATAGTATC	0	CAGTACTGGAAGGACATAGCCATTGGTAATGTGACCAGGCCACTAGGCCTCAGCTTCTCTTTTATGAGCCTTAAGGTGCTTATGTGACTT	+	chr11:3680010-3680099	1	1	0	619
12249	214	45.4	ACTGGCCGCTTCACTGCAGTACTGGAAGGACATAGCCATTGGTAATGTGACCAGGCCACTAGGCCTCAGCTTCTCTTTTATGAGCCTTAAGGTGCTTATGTGACTTGGTACCTCTAGAGCTAAGGTTCAGATCGGAAGAGCGTCG	Morc2a_mm10_refGene_NM_001159288	GCTAAGGTTC	0	CAGTACTGGAAGGACATAGCCATTGGTAATGTGACCAGGCCACTAGGCCTCAGCTTCTCTTTTATGAGCCTTAAGGTGCTTATGTGACTT	+	chr11:3680010-3680099	1	1	0	619
12250	215	45.5	ACTGGCCGCTTCACTGCAGTACTGGAAGGACATAGCCATTGGTAATGTGACCAGGCCACTAGGCCTCAGCTTCTCTTTTATGAGCCTTAAGGTGCTTATGTGACTTGGTACCTCTAGATAGTCACGACAGATCGGAAGAGCGTCG	Morc2a_mm10_refGene_NM_001159288	TAGTCACGAC	0	CAGTACTGGAAGGACATAGCCATTGGTAATGTGACCAGGCCACTAGGCCTCAGCTTCTCTTTTATGAGCCTTAAGGTGCTTATGTGACTT	+	chr11:3680010-3680099	1	1	0	619
12251	216	46.1	ACTGGCCGCTTCACTGCCTGCCACAACACCTCCACTCTTGGGGTGTTCCTCAGAGCCATTGTTTCCATAGCCTCACATCTCTGGCTGCGGCAGGCTGTGTATTTCTGGTACCTCTAGAGCCGCGTATCAGATCGGAAGAGCGTCG	Morc2a_mm10_refGene_NM_001159288	GCCGCGTATC	0	CCTGCCACAACACCTCCACTCTTGGGGTGTTCCTCAGAGCCATTGTTTCCATAGCCTCACATCTCTGGCTGCGGCAGGCTGTGTATTTCT	+	chr11:3681456-3681545	1	1	0	647
12252	217	46.2	ACTGGCCGCTTCACTGCCTGCCACAACACCTCCACTCTTGGGGTGTTCCTCAGAGCCATTGTTTCCATAGCCTCACATCTCTGGCTGCGGCAGGCTGTGTATTTCTGGTACCTCTAGAAGTCTGACGTAGATCGGAAGAGCGTCG	Morc2a_mm10_refGene_NM_001159288	AGTCTGACGT	0	CCTGCCACAACACCTCCACTCTTGGGGTGTTCCTCAGAGCCATTGTTTCCATAGCCTCACATCTCTGGCTGCGGCAGGCTGTGTATTTCT	+	chr11:3681456-3681545	1	1	0	647
12253	218	46.3	ACTGGCCGCTTCACTGCCTGCCACAACACCTCCACTCTTGGGGTGTTCCTCAGAGCCATTGTTTCCATAGCCTCACATCTCTGGCTGCGGCAGGCTGTGTATTTCTGGTACCTCTAGATGCAAGTATTAGATCGGAAGAGCGTCG	Morc2a_mm10_refGene_NM_001159288	TGCAAGTATT	0	CCTGCCACAACACCTCCACTCTTGGGGTGTTCCTCAGAGCCATTGTTTCCATAGCCTCACATCTCTGGCTGCGGCAGGCTGTGTATTTCT	+	chr11:3681456-3681545	1	1	0	647
12254	219	46.4	ACTGGCCGCTTCACTGCCTGCCACAACACCTCCACTCTTGGGGTGTTCCTCAGAGCCATTGTTTCCATAGCCTCACATCTCTGGCTGCGGCAGGCTGTGTATTTCTGGTACCTCTAGATTCGAACGATAGATCGGAAGAGCGTCG	Morc2a_mm10_refGene_NM_001159288	TTCGAACGAT	0	CCTGCCACAACACCTCCACTCTTGGGGTGTTCCTCAGAGCCATTGTTTCCATAGCCTCACATCTCTGGCTGCGGCAGGCTGTGTATTTCT	+	chr11:3681456-3681545	1	1	0	647
12255	220	46.5	ACTGGCCGCTTCACTGCCTGCCACAACACCTCCACTCTTGGGGTGTTCCTCAGAGCCATTGTTTCCATAGCCTCACATCTCTGGCTGCGGCAGGCTGTGTATTTCTGGTACCTCTAGACTTGTGACATAGATCGGAAGAGCGTCG	Morc2a_mm10_refGene_NM_001159288	CTTGTGACAT	0	CCTGCCACAACACCTCCACTCTTGGGGTGTTCCTCAGAGCCATTGTTTCCATAGCCTCACATCTCTGGCTGCGGCAGGCTGTGTATTTCT	+	chr11:3681456-3681545	1	1	0	647
12261	226	48.1	ACTGGCCGCTTCACTGGACTTTAGACCTTATTTTACTAAACTTTCTTTTTATTAATTTTTTCTTTTTTTTACTGTACTTAAGAAGTAAGTGGTTTCTGCAGCCTGGGGTACCTCTAGACCATGATGTTAGATCGGAAGAGCGTCG	Morc2a_mm10_refGene_NM_001159288	CCATGATGTT	0	GACTTTAGACCTTATTTTACTAAACTTTCTTTTTATTAATTTTTTCTTTTTTTTACTGTACTTAAGAAGTAAGTGGTTTCTGCAGCCTGG	+	chr11:3661872-3661961	1	1	0	267
12262	227	48.2	ACTGGCCGCTTCACTGGACTTTAGACCTTATTTTACTAAACTTTCTTTTTATTAATTTTTTCTTTTTTTTACTGTACTTAAGAAGTAAGTGGTTTCTGCAGCCTGGGGTACCTCTAGACCGTAACTTCAGATCGGAAGAGCGTCG	Morc2a_mm10_refGene_NM_001159288	CCGTAACTTC	0	GACTTTAGACCTTATTTTACTAAACTTTCTTTTTATTAATTTTTTCTTTTTTTTACTGTACTTAAGAAGTAAGTGGTTTCTGCAGCCTGG	+	chr11:3661872-3661961	1	1	0	267
12263	228	48.3	ACTGGCCGCTTCACTGGACTTTAGACCTTATTTTACTAAACTTTCTTTTTATTAATTTTTTCTTTTTTTTACTGTACTTAAGAAGTAAGTGGTTTCTGCAGCCTGGGGTACCTCTAGAATGGTGACGTAGATCGGAAGAGCGTCG	Morc2a_mm10_refGene_NM_001159288	ATGGTGACGT	0	GACTTTAGACCTTATTTTACTAAACTTTCTTTTTATTAATTTTTTCTTTTTTTTACTGTACTTAAGAAGTAAGTGGTTTCTGCAGCCTGG	+	chr11:3661872-3661961	1	1	0	267
12264	229	48.4	ACTGGCCGCTTCACTGGACTTTAGACCTTATTTTACTAAACTTTCTTTTTATTAATTTTTTCTTTTTTTTACTGTACTTAAGAAGTAAGTGGTTTCTGCAGCCTGGGGTACCTCTAGACGACGCGGGTAGATCGGAAGAGCGTCG	Morc2a_mm10_refGene_NM_001159288	CGACGCGGGT	0	GACTTTAGACCTTATTTTACTAAACTTTCTTTTTATTAATTTTTTCTTTTTTTTACTGTACTTAAGAAGTAAGTGGTTTCTGCAGCCTGG	+	chr11:3661872-3661961	1	1	0	267
12265	230	48.5	ACTGGCCGCTTCACTGGACTTTAGACCTTATTTTACTAAACTTTCTTTTTATTAATTTTTTCTTTTTTTTACTGTACTTAAGAAGTAAGTGGTTTCTGCAGCCTGGGGTACCTCTAGAGCGCGGAATCAGATCGGAAGAGCGTCG	Morc2a_mm10_refGene_NM_001159288	GCGCGGAATC	0	GACTTTAGACCTTATTTTACTAAACTTTCTTTTTATTAATTTTTTCTTTTTTTTACTGTACTTAAGAAGTAAGTGGTTTCTGCAGCCTGG	+	chr11:3661872-3661961	1	1	0	267
12266	231	49.1	ACTGGCCGCTTCACTGATAATAGTACAGTAATTTTCTAGTCTTTTGTGATTCCATGATACTTAAAAAAAACTTTTGAATAGTAAATTTTTCTGAGCAGTGATTTGTGGTACCTCTAGAAACAGTTTTTAGATCGGAAGAGCGTCG	Morc2a_mm10_refGene_NM_001159288	AACAGTTTTT	0	ATAATAGTACAGTAATTTTCTAGTCTTTTGTGATTCCATGATACTTAAAAAAAACTTTTGAATAGTAAATTTTTCTGAGCAGTGATTTGT	+	chr11:3651515-3651604	1	1	0	60
12267	232	49.2	ACTGGCCGCTTCACTGATAATAGTACAGTAATTTTCTAGTCTTTTGTGATTCCATGATACTTAAAAAAAACTTTTGAATAGTAAATTTTTCTGAGCAGTGATTTGTGGTACCTCTAGACCATGATGTCAGATCGGAAGAGCGTCG	Morc2a_mm10_refGene_NM_001159288	CCATGATGTC	0	ATAATAGTACAGTAATTTTCTAGTCTTTTGTGATTCCATGATACTTAAAAAAAACTTTTGAATAGTAAATTTTTCTGAGCAGTGATTTGT	+	chr11:3651515-3651604	1	1	0	60
12268	233	49.3	ACTGGCCGCTTCACTGATAATAGTACAGTAATTTTCTAGTCTTTTGTGATTCCATGATACTTAAAAAAAACTTTTGAATAGTAAATTTTTCTGAGCAGTGATTTGTGGTACCTCTAGAGTAAAAGACGAGATCGGAAGAGCGTCG	Morc2a_mm10_refGene_NM_001159288	GTAAAAGACG	0	ATAATAGTACAGTAATTTTCTAGTCTTTTGTGATTCCATGATACTTAAAAAAAACTTTTGAATAGTAAATTTTTCTGAGCAGTGATTTGT	+	chr11:3651515-3651604	1	1	0	60
12269	234	49.4	ACTGGCCGCTTCACTGATAATAGTACAGTAATTTTCTAGTCTTTTGTGATTCCATGATACTTAAAAAAAACTTTTGAATAGTAAATTTTTCTGAGCAGTGATTTGTGGTACCTCTAGAGAAACGCCATAGATCGGAAGAGCGTCG	Morc2a_mm10_refGene_NM_001159288	GAAACGCCAT	0	ATAATAGTACAGTAATTTTCTAGTCTTTTGTGATTCCATGATACTTAAAAAAAACTTTTGAATAGTAAATTTTTCTGAGCAGTGATTTGT	+	chr11:3651515-3651604	1	1	0	60
12270	235	49.5	ACTGGCCGCTTCACTGATAATAGTACAGTAATTTTCTAGTCTTTTGTGATTCCATGATACTTAAAAAAAACTTTTGAATAGTAAATTTTTCTGAGCAGTGATTTGTGGTACCTCTAGATACTGTTTATAGATCGGAAGAGCGTCG	Morc2a_mm10_refGene_NM_001159288	TACTGTTTAT	0	ATAATAGTACAGTAATTTTCTAGTCTTTTGTGATTCCATGATACTTAAAAAAAACTTTTGAATAGTAAATTTTTCTGAGCAGTGATTTGT	+	chr11:3651515-3651604	1	1	0	60
12271	236	50.1	ACTGGCCGCTTCACTGCAGGAGGTTGCATATGTATGTACTGAGTAATTCCAAGTGGGAATTGACATAGCTCCTCTGAGTAGTTCCTTTAAGCTACATAAAGTCTTCGGTACCTCTAGACGAGTAACTTAGATCGGAAGAGCGTCG	Morc2a_mm10_refGene_NM_001159288	CGAGTAACTT	0	CAGGAGGTTGCATATGTATGTACTGAGTAATTCCAAGTGGGAATTGACATAGCTCCTCTGAGTAGTTCCTTTAAGCTACATAAAGTCTTC	+	chr11:3684470-3684559	1	1	0	707
12272	237	50.2	ACTGGCCGCTTCACTGCAGGAGGTTGCATATGTATGTACTGAGTAATTCCAAGTGGGAATTGACATAGCTCCTCTGAGTAGTTCCTTTAAGCTACATAAAGTCTTCGGTACCTCTAGAGTTTTCAAACAGATCGGAAGAGCGTCG	Morc2a_mm10_refGene_NM_001159288	GTTTTCAAAC	0	CAGGAGGTTGCATATGTATGTACTGAGTAATTCCAAGTGGGAATTGACATAGCTCCTCTGAGTAGTTCCTTTAAGCTACATAAAGTCTTC	+	chr11:3684470-3684559	1	1	0	707
12273	238	50.3	ACTGGCCGCTTCACTGCAGGAGGTTGCATATGTATGTACTGAGTAATTCCAAGTGGGAATTGACATAGCTCCTCTGAGTAGTTCCTTTAAGCTACATAAAGTCTTCGGTACCTCTAGACACGCTGTTCAGATCGGAAGAGCGTCG	Morc2a_mm10_refGene_NM_001159288	CACGCTGTTC	0	CAGGAGGTTGCATATGTATGTACTGAGTAATTCCAAGTGGGAATTGACATAGCTCCTCTGAGTAGTTCCTTTAAGCTACATAAAGTCTTC	+	chr11:3684470-3684559	1	1	0	707
12274	239	50.4	ACTGGCCGCTTCACTGCAGGAGGTTGCATATGTATGTACTGAGTAATTCCAAGTGGGAATTGACATAGCTCCTCTGAGTAGTTCCTTTAAGCTACATAAAGTCTTCGGTACCTCTAGAAACTGCTCATAGATCGGAAGAGCGTCG	Morc2a_mm10_refGene_NM_001159288	AACTGCTCAT	0	CAGGAGGTTGCATATGTATGTACTGAGTAATTCCAAGTGGGAATTGACATAGCTCCTCTGAGTAGTTCCTTTAAGCTACATAAAGTCTTC	+	chr11:3684470-3684559	1	1	0	707
12275	240	50.5	ACTGGCCGCTTCACTGCAGGAGGTTGCATATGTATGTACTGAGTAATTCCAAGTGGGAATTGACATAGCTCCTCTGAGTAGTTCCTTTAAGCTACATAAAGTCTTCGGTACCTCTAGATAGTCTCGTCAGATCGGAAGAGCGTCG	Morc2a_mm10_refGene_NM_001159288	TAGTCTCGTC	0	CAGGAGGTTGCATATGTATGTACTGAGTAATTCCAAGTGGGAATTGACATAGCTCCTCTGAGTAGTTCCTTTAAGCTACATAAAGTCTTC	+	chr11:3684470-3684559	1	1	0	707
12276	241	51.1	ACTGGCCGCTTCACTGCTATGCGCGCCCGCACGTCTGGACCACATCCTTCTTGTGTGATATCAGTCACCGCTAAATCGAGGGCAGATATGAGCCTTCAGCTCTCTGGGTACCTCTAGACGTGGTATTGAGATCGGAAGAGCGTCG	CMV_promoter_scramble3	CGTGGTATTG	0	CTATGCGCGCCCGCACGTCTGGACCACATCCTTCTTGTGTGATATCAGTCACCGCTAAATCGAGGGCAGATATGAGCCTTCAGCTCTCTG	NA	NA:not-genomic	1	1	0	9
12277	242	51.2	ACTGGCCGCTTCACTGCTATGCGCGCCCGCACGTCTGGACCACATCCTTCTTGTGTGATATCAGTCACCGCTAAATCGAGGGCAGATATGAGCCTTCAGCTCTCTGGGTACCTCTAGAGAACATTTGGAGATCGGAAGAGCGTCG	CMV_promoter_scramble3	GAACATTTGG	0	CTATGCGCGCCCGCACGTCTGGACCACATCCTTCTTGTGTGATATCAGTCACCGCTAAATCGAGGGCAGATATGAGCCTTCAGCTCTCTG	NA	NA:not-genomic	1	1	0	9
12278	243	51.3	ACTGGCCGCTTCACTGCTATGCGCGCCCGCACGTCTGGACCACATCCTTCTTGTGTGATATCAGTCACCGCTAAATCGAGGGCAGATATGAGCCTTCAGCTCTCTGGGTACCTCTAGACGTGGTAATTAGATCGGAAGAGCGTCG	CMV_promoter_scramble3	CGTGGTAATT	0	CTATGCGCGCCCGCACGTCTGGACCACATCCTTCTTGTGTGATATCAGTCACCGCTAAATCGAGGGCAGATATGAGCCTTCAGCTCTCTG	NA	NA:not-genomic	1	1	0	9
12279	244	51.4	ACTGGCCGCTTCACTGCTATGCGCGCCCGCACGTCTGGACCACATCCTTCTTGTGTGATATCAGTCACCGCTAAATCGAGGGCAGATATGAGCCTTCAGCTCTCTGGGTACCTCTAGACGTGGTATTCAGATCGGAAGAGCGTCG	CMV_promoter_scramble3	CGTGGTATTC	0	CTATGCGCGCCCGCACGTCTGGACCACATCCTTCTTGTGTGATATCAGTCACCGCTAAATCGAGGGCAGATATGAGCCTTCAGCTCTCTG	NA	NA:not-genomic	1	1	0	9
12280	245	51.5	ACTGGCCGCTTCACTGCTATGCGCGCCCGCACGTCTGGACCACATCCTTCTTGTGTGATATCAGTCACCGCTAAATCGAGGGCAGATATGAGCCTTCAGCTCTCTGGGTACCTCTAGAACGTCTGTTTAGATCGGAAGAGCGTCG	CMV_promoter_scramble3	ACGTCTGTTT	0	CTATGCGCGCCCGCACGTCTGGACCACATCCTTCTTGTGTGATATCAGTCACCGCTAAATCGAGGGCAGATATGAGCCTTCAGCTCTCTG	NA	NA:not-genomic	1	1	0	9
12281	246	52.1	ACTGGCCGCTTCACTGAGATGCTAGAAGTTGGCTGATTTTATCATGGAGCTCATCCCTGTCTTTTGTCAGTTAATCCATAGATAAATTGCATAACCAACCAGCATTGGTACCTCTAGATGAAGTTTCCAGATCGGAAGAGCGTCG	Morc2a_mm10_refGene_NM_001159288	TGAAGTTTCC	0	AGATGCTAGAAGTTGGCTGATTTTATCATGGAGCTCATCCCTGTCTTTTGTCAGTTAATCCATAGATAAATTGCATAACCAACCAGCATT	+	chr11:3664900-3664989	1	1	0	325
12282	247	52.2	ACTGGCCGCTTCACTGAGATGCTAGAAGTTGGCTGATTTTATCATGGAGCTCATCCCTGTCTTTTGTCAGTTAATCCATAGATAAATTGCATAACCAACCAGCATTGGTACCTCTAGATGAAGTTTCGAGATCGGAAGAGCGTCG	Morc2a_mm10_refGene_NM_001159288	TGAAGTTTCG	0	AGATGCTAGAAGTTGGCTGATTTTATCATGGAGCTCATCCCTGTCTTTTGTCAGTTAATCCATAGATAAATTGCATAACCAACCAGCATT	+	chr11:3664900-3664989	1	1	0	325
12283	248	52.3	ACTGGCCGCTTCACTGAGATGCTAGAAGTTGGCTGATTTTATCATGGAGCTCATCCCTGTCTTTTGTCAGTTAATCCATAGATAAATTGCATAACCAACCAGCATTGGTACCTCTAGAGTTGATCGACAGATCGGAAGAGCGTCG	Morc2a_mm10_refGene_NM_001159288	GTTGATCGAC	0	AGATGCTAGAAGTTGGCTGATTTTATCATGGAGCTCATCCCTGTCTTTTGTCAGTTAATCCATAGATAAATTGCATAACCAACCAGCATT	+	chr11:3664900-3664989	1	1	0	325
12284	249	52.4	ACTGGCCGCTTCACTGAGATGCTAGAAGTTGGCTGATTTTATCATGGAGCTCATCCCTGTCTTTTGTCAGTTAATCCATAGATAAATTGCATAACCAACCAGCATTGGTACCTCTAGACGAGTAACTCAGATCGGAAGAGCGTCG	Morc2a_mm10_refGene_NM_001159288	CGAGTAACTC	0	AGATGCTAGAAGTTGGCTGATTTTATCATGGAGCTCATCCCTGTCTTTTGTCAGTTAATCCATAGATAAATTGCATAACCAACCAGCATT	+	chr11:3664900-3664989	1	1	0	325
12285	250	52.5	ACTGGCCGCTTCACTGAGATGCTAGAAGTTGGCTGATTTTATCATGGAGCTCATCCCTGTCTTTTGTCAGTTAATCCATAGATAAATTGCATAACCAACCAGCATTGGTACCTCTAGAACGTCTGTTCAGATCGGAAGAGCGTCG	Morc2a_mm10_refGene_NM_001159288	ACGTCTGTTC	0	AGATGCTAGAAGTTGGCTGATTTTATCATGGAGCTCATCCCTGTCTTTTGTCAGTTAATCCATAGATAAATTGCATAACCAACCAGCATT	+	chr11:3664900-3664989	1	1	0	325
12286	251	53.1	ACTGGCCGCTTCACTGCTACCCTTTCATTTTGTTCACATAAAAAATATGGAATTACTGTGTTTGAAATATTTTCTTATGGTTTGTAATATTTCTGTAAATTGTGATGGTACCTCTAGAAGCGAATTCCAGATCGGAAGAGCGTCG	Sox2_mm10_refGene_NM_011443	AGCGAATTCC	0	CTACCCTTTCATTTTGTTCACATAAAAAATATGGAATTACTGTGTTTGAAATATTTTCTTATGGTTTGTAATATTTCTGTAAATTGTGAT	+	chr3:34652172-34652261	1	1	0	65
12287	252	53.2	ACTGGCCGCTTCACTGCTACCCTTTCATTTTGTTCACATAAAAAATATGGAATTACTGTGTTTGAAATATTTTCTTATGGTTTGTAATATTTCTGTAAATTGTGATGGTACCTCTAGACGTGGTAATCAGATCGGAAGAGCGTCG	Sox2_mm10_refGene_NM_011443	CGTGGTAATC	0	CTACCCTTTCATTTTGTTCACATAAAAAATATGGAATTACTGTGTTTGAAATATTTTCTTATGGTTTGTAATATTTCTGTAAATTGTGAT	+	chr3:34652172-34652261	1	1	0	65
12288	253	53.3	ACTGGCCGCTTCACTGCTACCCTTTCATTTTGTTCACATAAAAAATATGGAATTACTGTGTTTGAAATATTTTCTTATGGTTTGTAATATTTCTGTAAATTGTGATGGTACCTCTAGAGCGACCAGATAGATCGGAAGAGCGTCG	Sox2_mm10_refGene_NM_011443	GCGACCAGAT	0	CTACCCTTTCATTTTGTTCACATAAAAAATATGGAATTACTGTGTTTGAAATATTTTCTTATGGTTTGTAATATTTCTGTAAATTGTGAT	+	chr3:34652172-34652261	1	1	0	65
12289	254	53.4	ACTGGCCGCTTCACTGCTACCCTTTCATTTTGTTCACATAAAAAATATGGAATTACTGTGTTTGAAATATTTTCTTATGGTTTGTAATATTTCTGTAAATTGTGATGGTACCTCTAGATACTTTGGCGAGATCGGAAGAGCGTCG	Sox2_mm10_refGene_NM_011443	TACTTTGGCG	0	CTACCCTTTCATTTTGTTCACATAAAAAATATGGAATTACTGTGTTTGAAATATTTTCTTATGGTTTGTAATATTTCTGTAAATTGTGAT	+	chr3:34652172-34652261	1	1	0	65
12290	255	53.5	ACTGGCCGCTTCACTGCTACCCTTTCATTTTGTTCACATAAAAAATATGGAATTACTGTGTTTGAAATATTTTCTTATGGTTTGTAATATTTCTGTAAATTGTGATGGTACCTCTAGAACTAGTGCATAGATCGGAAGAGCGTCG	Sox2_mm10_refGene_NM_011443	ACTAGTGCAT	0	CTACCCTTTCATTTTGTTCACATAAAAAATATGGAATTACTGTGTTTGAAATATTTTCTTATGGTTTGTAATATTTCTGTAAATTGTGAT	+	chr3:34652172-34652261	1	1	0	65
12291	256	54.1	ACTGGCCGCTTCACTGCGCGGCCCCTGCATCCCGGCCCCCGAGCGCGGCCCCCACAGTCCCGGCCGGGCCGAGGGTTGGCGGCCGCCGGCGGGCCGCGCCCGCCCAGGTACCTCTAGAGTGTCGTGATAGATCGGAAGAGCGTCG	Sox2_mm10_refGene_NM_011443	GTGTCGTGAT	0	CGCGGCCCCTGCATCCCGGCCCCCGAGCGCGGCCCCCACAGTCCCGGCCGGGCCGAGGGTTGGCGGCCGCCGGCGGGCCGCGCCCGCCCA	+	chr3:34650318-34650407	1	1	0	28
12292	257	54.2	ACTGGCCGCTTCACTGCGCGGCCCCTGCATCCCGGCCCCCGAGCGCGGCCCCCACAGTCCCGGCCGGGCCGAGGGTTGGCGGCCGCCGGCGGGCCGCGCCCGCCCAGGTACCTCTAGATGCGCGATATAGATCGGAAGAGCGTCG	Sox2_mm10_refGene_NM_011443	TGCGCGATAT	0	CGCGGCCCCTGCATCCCGGCCCCCGAGCGCGGCCCCCACAGTCCCGGCCGGGCCGAGGGTTGGCGGCCGCCGGCGGGCCGCGCCCGCCCA	+	chr3:34650318-34650407	1	1	0	28
12293	258	54.3	ACTGGCCGCTTCACTGCGCGGCCCCTGCATCCCGGCCCCCGAGCGCGGCCCCCACAGTCCCGGCCGGGCCGAGGGTTGGCGGCCGCCGGCGGGCCGCGCCCGCCCAGGTACCTCTAGATACTTTGGCCAGATCGGAAGAGCGTCG	Sox2_mm10_refGene_NM_011443	TACTTTGGCC	0	CGCGGCCCCTGCATCCCGGCCCCCGAGCGCGGCCCCCACAGTCCCGGCCGGGCCGAGGGTTGGCGGCCGCCGGCGGGCCGCGCCCGCCCA	+	chr3:34650318-34650407	1	1	0	28
12294	259	54.4	ACTGGCCGCTTCACTGCGCGGCCCCTGCATCCCGGCCCCCGAGCGCGGCCCCCACAGTCCCGGCCGGGCCGAGGGTTGGCGGCCGCCGGCGGGCCGCGCCCGCCCAGGTACCTCTAGACAGGGGACGTAGATCGGAAGAGCGTCG	Sox2_mm10_refGene_NM_011443	CAGGGGACGT	0	CGCGGCCCCTGCATCCCGGCCCCCGAGCGCGGCCCCCACAGTCCCGGCCGGGCCGAGGGTTGGCGGCCGCCGGCGGGCCGCGCCCGCCCA	+	chr3:34650318-34650407	1	1	0	28
12295	260	54.5	ACTGGCCGCTTCACTGCGCGGCCCCTGCATCCCGGCCCCCGAGCGCGGCCCCCACAGTCCCGGCCGGGCCGAGGGTTGGCGGCCGCCGGCGGGCCGCGCCCGCCCAGGTACCTCTAGAGCTGTTGGATAGATCGGAAGAGCGTCG	Sox2_mm10_refGene_NM_011443	GCTGTTGGAT	0	CGCGGCCCCTGCATCCCGGCCCCCGAGCGCGGCCCCCACAGTCCCGGCCGGGCCGAGGGTTGGCGGCCGCCGGCGGGCCGCGCCCGCCCA	+	chr3:34650318-34650407	1	1	0	28
12301	266	56.1	ACTGGCCGCTTCACTGACTCAGTCCACAAGGCTTAGCTAGTCTTCAGTATACACTGGAATCCTAAAGAGGTAGGTTTTAATGGCAGTGAGGGAACGGTTGTGCTAGGGTACCTCTAGACTAATATGTCAGATCGGAAGAGCGTCG	Morc2a_mm10_refGene_NM_001159288	CTAATATGTC	0	ACTCAGTCCACAAGGCTTAGCTAGTCTTCAGTATACACTGGAATCCTAAAGAGGTAGGTTTTAATGGCAGTGAGGGAACGGTTGTGCTAG	+	chr11:3662430-3662519	1	1	0	276
12302	267	56.2	ACTGGCCGCTTCACTGACTCAGTCCACAAGGCTTAGCTAGTCTTCAGTATACACTGGAATCCTAAAGAGGTAGGTTTTAATGGCAGTGAGGGAACGGTTGTGCTAGGGTACCTCTAGAGAAGAATTGCAGATCGGAAGAGCGTCG	Morc2a_mm10_refGene_NM_001159288	GAAGAATTGC	0	ACTCAGTCCACAAGGCTTAGCTAGTCTTCAGTATACACTGGAATCCTAAAGAGGTAGGTTTTAATGGCAGTGAGGGAACGGTTGTGCTAG	+	chr11:3662430-3662519	1	1	0	276
12303	268	56.3	ACTGGCCGCTTCACTGACTCAGTCCACAAGGCTTAGCTAGTCTTCAGTATACACTGGAATCCTAAAGAGGTAGGTTTTAATGGCAGTGAGGGAACGGTTGTGCTAGGGTACCTCTAGAGAATCCGGCCAGATCGGAAGAGCGTCG	Morc2a_mm10_refGene_NM_001159288	GAATCCGGCC	0	ACTCAGTCCACAAGGCTTAGCTAGTCTTCAGTATACACTGGAATCCTAAAGAGGTAGGTTTTAATGGCAGTGAGGGAACGGTTGTGCTAG	+	chr11:3662430-3662519	1	1	0	276
12304	269	56.4	ACTGGCCGCTTCACTGACTCAGTCCACAAGGCTTAGCTAGTCTTCAGTATACACTGGAATCCTAAAGAGGTAGGTTTTAATGGCAGTGAGGGAACGGTTGTGCTAGGGTACCTCTAGAAATCAAGTTTAGATCGGAAGAGCGTCG	Morc2a_mm10_refGene_NM_001159288	AATCAAGTTT	0	ACTCAGTCCACAAGGCTTAGCTAGTCTTCAGTATACACTGGAATCCTAAAGAGGTAGGTTTTAATGGCAGTGAGGGAACGGTTGTGCTAG	+	chr11:3662430-3662519	1	1	0	276
12305	270	56.5	ACTGGCCGCTTCACTGACTCAGTCCACAAGGCTTAGCTAGTCTTCAGTATACACTGGAATCCTAAAGAGGTAGGTTTTAATGGCAGTGAGGGAACGGTTGTGCTAGGGTACCTCTAGATAGCGAAACGAGATCGGAAGAGCGTCG	Morc2a_mm10_refGene_NM_001159288	TAGCGAAACG	0	ACTCAGTCCACAAGGCTTAGCTAGTCTTCAGTATACACTGGAATCCTAAAGAGGTAGGTTTTAATGGCAGTGAGGGAACGGTTGTGCTAG	+	chr11:3662430-3662519	1	1	0	276
12306	271	57.1	ACTGGCCGCTTCACTGAGGATTGCCTATGTTAACTTAGTTCATTCTCAAATAGGGAGCCCAGAGATGTTAGGGTACTTATTCGGGGTCACCCAGCAAAGCCTTGATGGTACCTCTAGAGAATCCGGCGAGATCGGAAGAGCGTCG	Cdkn1a_mm10_refGene_NM_001111099	GAATCCGGCG	0	AGGATTGCCTATGTTAACTTAGTTCATTCTCAAATAGGGAGCCCAGAGATGTTAGGGTACTTATTCGGGGTCACCCAGCAAAGCCTTGAT	+	chr17:29097603-29097692	1	1	0	148
12307	272	57.2	ACTGGCCGCTTCACTGAGGATTGCCTATGTTAACTTAGTTCATTCTCAAATAGGGAGCCCAGAGATGTTAGGGTACTTATTCGGGGTCACCCAGCAAAGCCTTGATGGTACCTCTAGAACAGGGCTGTAGATCGGAAGAGCGTCG	Cdkn1a_mm10_refGene_NM_001111099	ACAGGGCTGT	0	AGGATTGCCTATGTTAACTTAGTTCATTCTCAAATAGGGAGCCCAGAGATGTTAGGGTACTTATTCGGGGTCACCCAGCAAAGCCTTGAT	+	chr17:29097603-29097692	1	1	0	148
12308	273	57.3	ACTGGCCGCTTCACTGAGGATTGCCTATGTTAACTTAGTTCATTCTCAAATAGGGAGCCCAGAGATGTTAGGGTACTTATTCGGGGTCACCCAGCAAAGCCTTGATGGTACCTCTAGACGGAAATTACAGATCGGAAGAGCGTCG	Cdkn1a_mm10_refGene_NM_001111099	CGGAAATTAC	0	AGGATTGCCTATGTTAACTTAGTTCATTCTCAAATAGGGAGCCCAGAGATGTTAGGGTACTTATTCGGGGTCACCCAGCAAAGCCTTGAT	+	chr17:29097603-29097692	1	1	0	148
12309	274	57.4	ACTGGCCGCTTCACTGAGGATTGCCTATGTTAACTTAGTTCATTCTCAAATAGGGAGCCCAGAGATGTTAGGGTACTTATTCGGGGTCACCCAGCAAAGCCTTGATGGTACCTCTAGAATAACACGCGAGATCGGAAGAGCGTCG	Cdkn1a_mm10_refGene_NM_001111099	ATAACACGCG	0	AGGATTGCCTATGTTAACTTAGTTCATTCTCAAATAGGGAGCCCAGAGATGTTAGGGTACTTATTCGGGGTCACCCAGCAAAGCCTTGAT	+	chr17:29097603-29097692	1	1	0	148
12310	275	57.5	ACTGGCCGCTTCACTGAGGATTGCCTATGTTAACTTAGTTCATTCTCAAATAGGGAGCCCAGAGATGTTAGGGTACTTATTCGGGGTCACCCAGCAAAGCCTTGATGGTACCTCTAGACACAGATGACAGATCGGAAGAGCGTCG	Cdkn1a_mm10_refGene_NM_001111099	CACAGATGAC	0	AGGATTGCCTATGTTAACTTAGTTCATTCTCAAATAGGGAGCCCAGAGATGTTAGGGTACTTATTCGGGGTCACCCAGCAAAGCCTTGAT	+	chr17:29097603-29097692	1	1	0	148
12311	276	58.1	ACTGGCCGCTTCACTGAGAGGTCAAGGGTAGAAACAGAATCAAGAAACATTTAGAACAAACATAGTCCAGGCTTTCTGGAGTCTGTAGATCTGCCCACAGGCACATGGTACCTCTAGAATAACACGCCAGATCGGAAGAGCGTCG	Fendrr_mm10_refGene_NR_045471	ATAACACGCC	0	AGAGGTCAAGGGTAGAAACAGAATCAAGAAACATTTAGAACAAACATAGTCCAGGCTTTCTGGAGTCTGTAGATCTGCCCACAGGCACAT	-	chr8:121065829-121065918	1	1	0	360
12312	277	58.2	ACTGGCCGCTTCACTGAGAGGTCAAGGGTAGAAACAGAATCAAGAAACATTTAGAACAAACATAGTCCAGGCTTTCTGGAGTCTGTAGATCTGCCCACAGGCACATGGTACCTCTAGAACATGTTGGTAGATCGGAAGAGCGTCG	Fendrr_mm10_refGene_NR_045471	ACATGTTGGT	0	AGAGGTCAAGGGTAGAAACAGAATCAAGAAACATTTAGAACAAACATAGTCCAGGCTTTCTGGAGTCTGTAGATCTGCCCACAGGCACAT	-	chr8:121065829-121065918	1	1	0	360
12313	278	58.3	ACTGGCCGCTTCACTGAGAGGTCAAGGGTAGAAACAGAATCAAGAAACATTTAGAACAAACATAGTCCAGGCTTTCTGGAGTCTGTAGATCTGCCCACAGGCACATGGTACCTCTAGACAAGTTTCGGAGATCGGAAGAGCGTCG	Fendrr_mm10_refGene_NR_045471	CAAGTTTCGG	0	AGAGGTCAAGGGTAGAAACAGAATCAAGAAACATTTAGAACAAACATAGTCCAGGCTTTCTGGAGTCTGTAGATCTGCCCACAGGCACAT	-	chr8:121065829-121065918	1	1	0	360
12314	279	58.4	ACTGGCCGCTTCACTGAGAGGTCAAGGGTAGAAACAGAATCAAGAAACATTTAGAACAAACATAGTCCAGGCTTTCTGGAGTCTGTAGATCTGCCCACAGGCACATGGTACCTCTAGATACGCTACATAGATCGGAAGAGCGTCG	Fendrr_mm10_refGene_NR_045471	TACGCTACAT	0	AGAGGTCAAGGGTAGAAACAGAATCAAGAAACATTTAGAACAAACATAGTCCAGGCTTTCTGGAGTCTGTAGATCTGCCCACAGGCACAT	-	chr8:121065829-121065918	1	1	0	360
12315	280	58.5	ACTGGCCGCTTCACTGAGAGGTCAAGGGTAGAAACAGAATCAAGAAACATTTAGAACAAACATAGTCCAGGCTTTCTGGAGTCTGTAGATCTGCCCACAGGCACATGGTACCTCTAGACACAGATGATAGATCGGAAGAGCGTCG	Fendrr_mm10_refGene_NR_045471	CACAGATGAT	0	AGAGGTCAAGGGTAGAAACAGAATCAAGAAACATTTAGAACAAACATAGTCCAGGCTTTCTGGAGTCTGTAGATCTGCCCACAGGCACAT	-	chr8:121065829-121065918	1	1	0	360
12316	281	59.1	ACTGGCCGCTTCACTGTGGGGCCACTGAGGCGTCTGGGGCTTTTTAGAAAAGAGGCCTCCTGATCCAGGATTCCCACCCTTGGCACACTCCAGCCCTGACTCCAGCGGTACCTCTAGAGGAGCTTGCGAGATCGGAAGAGCGTCG	Fendrr_mm10_refGene_NR_045471	GGAGCTTGCG	0	TGGGGCCACTGAGGCGTCTGGGGCTTTTTAGAAAAGAGGCCTCCTGATCCAGGATTCCCACCCTTGGCACACTCCAGCCCTGACTCCAGC	-	chr8:121055800-121055889	1	1	0	559
12317	282	59.2	ACTGGCCGCTTCACTGTGGGGCCACTGAGGCGTCTGGGGCTTTTTAGAAAAGAGGCCTCCTGATCCAGGATTCCCACCCTTGGCACACTCCAGCCCTGACTCCAGCGGTACCTCTAGACGGAAATTATAGATCGGAAGAGCGTCG	Fendrr_mm10_refGene_NR_045471	CGGAAATTAT	0	TGGGGCCACTGAGGCGTCTGGGGCTTTTTAGAAAAGAGGCCTCCTGATCCAGGATTCCCACCCTTGGCACACTCCAGCCCTGACTCCAGC	-	chr8:121055800-121055889	1	1	0	559
12318	283	59.3	ACTGGCCGCTTCACTGTGGGGCCACTGAGGCGTCTGGGGCTTTTTAGAAAAGAGGCCTCCTGATCCAGGATTCCCACCCTTGGCACACTCCAGCCCTGACTCCAGCGGTACCTCTAGACAGTTGCGTGAGATCGGAAGAGCGTCG	Fendrr_mm10_refGene_NR_045471	CAGTTGCGTG	0	TGGGGCCACTGAGGCGTCTGGGGCTTTTTAGAAAAGAGGCCTCCTGATCCAGGATTCCCACCCTTGGCACACTCCAGCCCTGACTCCAGC	-	chr8:121055800-121055889	1	1	0	559
12319	284	59.4	ACTGGCCGCTTCACTGTGGGGCCACTGAGGCGTCTGGGGCTTTTTAGAAAAGAGGCCTCCTGATCCAGGATTCCCACCCTTGGCACACTCCAGCCCTGACTCCAGCGGTACCTCTAGACAGTTGCGTCAGATCGGAAGAGCGTCG	Fendrr_mm10_refGene_NR_045471	CAGTTGCGTC	0	TGGGGCCACTGAGGCGTCTGGGGCTTTTTAGAAAAGAGGCCTCCTGATCCAGGATTCCCACCCTTGGCACACTCCAGCCCTGACTCCAGC	-	chr8:121055800-121055889	1	1	0	559
12320	285	59.5	ACTGGCCGCTTCACTGTGGGGCCACTGAGGCGTCTGGGGCTTTTTAGAAAAGAGGCCTCCTGATCCAGGATTCCCACCCTTGGCACACTCCAGCCCTGACTCCAGCGGTACCTCTAGAGATGCCGTCCAGATCGGAAGAGCGTCG	Fendrr_mm10_refGene_NR_045471	GATGCCGTCC	0	TGGGGCCACTGAGGCGTCTGGGGCTTTTTAGAAAAGAGGCCTCCTGATCCAGGATTCCCACCCTTGGCACACTCCAGCCCTGACTCCAGC	-	chr8:121055800-121055889	1	1	0	559
12321	286	60.1	ACTGGCCGCTTCACTGTTTATAACTTTTCATCCCTCCTCTTCTCCCCCCCTCCCTCCCTCCTCCTCCCCCCCCCCCACCATCTCCACCCACCAAGAACAGGAATTAGGTACCTCTAGACAGTTGCGTTAGATCGGAAGAGCGTCG	Morc2a_mm10_refGene_NM_001159288	CAGTTGCGTT	0	TTTATAACTTTTCATCCCTCCTCTTCTCCCCCCCTCCCTCCCTCCTCCTCCCCCCCCCCCACCATCTCCACCCACCAAGAACAGGAATTA	+	chr11:3682093-3682182	1	1	0	660
12322	287	60.2	ACTGGCCGCTTCACTGTTTATAACTTTTCATCCCTCCTCTTCTCCCCCCCTCCCTCCCTCCTCCTCCCCCCCCCCCACCATCTCCACCCACCAAGAACAGGAATTAGGTACCTCTAGAGATGCCGTCGAGATCGGAAGAGCGTCG	Morc2a_mm10_refGene_NM_001159288	GATGCCGTCG	0	TTTATAACTTTTCATCCCTCCTCTTCTCCCCCCCTCCCTCCCTCCTCCTCCCCCCCCCCCACCATCTCCACCCACCAAGAACAGGAATTA	+	chr11:3682093-3682182	1	1	0	660
12323	288	60.3	ACTGGCCGCTTCACTGTTTATAACTTTTCATCCCTCCTCTTCTCCCCCCCTCCCTCCCTCCTCCTCCCCCCCCCCCACCATCTCCACCCACCAAGAACAGGAATTAGGTACCTCTAGAGCACGATGCGAGATCGGAAGAGCGTCG	Morc2a_mm10_refGene_NM_001159288	GCACGATGCG	0	TTTATAACTTTTCATCCCTCCTCTTCTCCCCCCCTCCCTCCCTCCTCCTCCCCCCCCCCCACCATCTCCACCCACCAAGAACAGGAATTA	+	chr11:3682093-3682182	1	1	0	660
12324	289	60.4	ACTGGCCGCTTCACTGTTTATAACTTTTCATCCCTCCTCTTCTCCCCCCCTCCCTCCCTCCTCCTCCCCCCCCCCCACCATCTCCACCCACCAAGAACAGGAATTAGGTACCTCTAGAGAGACGTATCAGATCGGAAGAGCGTCG	Morc2a_mm10_refGene_NM_001159288	GAGACGTATC	0	TTTATAACTTTTCATCCCTCCTCTTCTCCCCCCCTCCCTCCCTCCTCCTCCCCCCCCCCCACCATCTCCACCCACCAAGAACAGGAATTA	+	chr11:3682093-3682182	1	1	0	660
12325	290	60.5	ACTGGCCGCTTCACTGTTTATAACTTTTCATCCCTCCTCTTCTCCCCCCCTCCCTCCCTCCTCCTCCCCCCCCCCCACCATCTCCACCCACCAAGAACAGGAATTAGGTACCTCTAGAGGCTTACACGAGATCGGAAGAGCGTCG	Morc2a_mm10_refGene_NM_001159288	GGCTTACACG	0	TTTATAACTTTTCATCCCTCCTCTTCTCCCCCCCTCCCTCCCTCCTCCTCCCCCCCCCCCACCATCTCCACCCACCAAGAACAGGAATTA	+	chr11:3682093-3682182	1	1	0	660
12326	291	61.1	ACTGGCCGCTTCACTGGTGTTCTCAGCTTCTCTAGGACCCTCTCACACATCCCAGTCTGAAGTTACAGGCTCCCATTCTCTACCAATCAGTGCCTTCCTTTAACTGGGTACCTCTAGACTTACGCGCGAGATCGGAAGAGCGTCG	Morc2a_mm10_refGene_NM_001159288	CTTACGCGCG	0	GTGTTCTCAGCTTCTCTAGGACCCTCTCACACATCCCAGTCTGAAGTTACAGGCTCCCATTCTCTACCAATCAGTGCCTTCCTTTAACTG	+	chr11:3664606-3664695	1	1	0	319
12327	292	61.2	ACTGGCCGCTTCACTGGTGTTCTCAGCTTCTCTAGGACCCTCTCACACATCCCAGTCTGAAGTTACAGGCTCCCATTCTCTACCAATCAGTGCCTTCCTTTAACTGGGTACCTCTAGATATCGTTTACAGATCGGAAGAGCGTCG	Morc2a_mm10_refGene_NM_001159288	TATCGTTTAC	0	GTGTTCTCAGCTTCTCTAGGACCCTCTCACACATCCCAGTCTGAAGTTACAGGCTCCCATTCTCTACCAATCAGTGCCTTCCTTTAACTG	+	chr11:3664606-3664695	1	1	0	319
12328	293	61.3	ACTGGCCGCTTCACTGGTGTTCTCAGCTTCTCTAGGACCCTCTCACACATCCCAGTCTGAAGTTACAGGCTCCCATTCTCTACCAATCAGTGCCTTCCTTTAACTGGGTACCTCTAGACTTACGCGCCAGATCGGAAGAGCGTCG	Morc2a_mm10_refGene_NM_001159288	CTTACGCGCC	0	GTGTTCTCAGCTTCTCTAGGACCCTCTCACACATCCCAGTCTGAAGTTACAGGCTCCCATTCTCTACCAATCAGTGCCTTCCTTTAACTG	+	chr11:3664606-3664695	1	1	0	319
12329	294	61.4	ACTGGCCGCTTCACTGGTGTTCTCAGCTTCTCTAGGACCCTCTCACACATCCCAGTCTGAAGTTACAGGCTCCCATTCTCTACCAATCAGTGCCTTCCTTTAACTGGGTACCTCTAGAGCGACCTTTGAGATCGGAAGAGCGTCG	Morc2a_mm10_refGene_NM_001159288	GCGACCTTTG	0	GTGTTCTCAGCTTCTCTAGGACCCTCTCACACATCCCAGTCTGAAGTTACAGGCTCCCATTCTCTACCAATCAGTGCCTTCCTTTAACTG	+	chr11:3664606-3664695	1	1	0	319
12330	295	61.5	ACTGGCCGCTTCACTGGTGTTCTCAGCTTCTCTAGGACCCTCTCACACATCCCAGTCTGAAGTTACAGGCTCCCATTCTCTACCAATCAGTGCCTTCCTTTAACTGGGTACCTCTAGAATACTTTTCGAGATCGGAAGAGCGTCG	Morc2a_mm10_refGene_NM_001159288	ATACTTTTCG	0	GTGTTCTCAGCTTCTCTAGGACCCTCTCACACATCCCAGTCTGAAGTTACAGGCTCCCATTCTCTACCAATCAGTGCCTTCCTTTAACTG	+	chr11:3664606-3664695	1	1	0	319
12331	296	62.1	ACTGGCCGCTTCACTGGGTACTGTTCCTTTAAATGGCCGAGAGGGGTCAGGAAAGCAGGAAGAGAGGCGCGCGCCCTCACGTGATGGGGGCGGACCGGCCAAACAAGGTACCTCTAGACTAGCAAGATAGATCGGAAGAGCGTCG	Morc2a_mm10_refGene_NM_001159288	CTAGCAAGAT	0	GGTACTGTTCCTTTAAATGGCCGAGAGGGGTCAGGAAAGCAGGAAGAGAGGCGCGCGCCCTCACGTGATGGGGGCGGACCGGCCAAACAA	+	chr11:3649033-3649122	1	1	0	12
12332	297	62.2	ACTGGCCGCTTCACTGGGTACTGTTCCTTTAAATGGCCGAGAGGGGTCAGGAAAGCAGGAAGAGAGGCGCGCGCCCTCACGTGATGGGGGCGGACCGGCCAAACAAGGTACCTCTAGACAGATTTTTTAGATCGGAAGAGCGTCG	Morc2a_mm10_refGene_NM_001159288	CAGATTTTTT	0	GGTACTGTTCCTTTAAATGGCCGAGAGGGGTCAGGAAAGCAGGAAGAGAGGCGCGCGCCCTCACGTGATGGGGGCGGACCGGCCAAACAA	+	chr11:3649033-3649122	1	1	0	12
12333	298	62.3	ACTGGCCGCTTCACTGGGTACTGTTCCTTTAAATGGCCGAGAGGGGTCAGGAAAGCAGGAAGAGAGGCGCGCGCCCTCACGTGATGGGGGCGGACCGGCCAAACAAGGTACCTCTAGACTGAGTGCATAGATCGGAAGAGCGTCG	Morc2a_mm10_refGene_NM_001159288	CTGAGTGCAT	0	GGTACTGTTCCTTTAAATGGCCGAGAGGGGTCAGGAAAGCAGGAAGAGAGGCGCGCGCCCTCACGTGATGGGGGCGGACCGGCCAAACAA	+	chr11:3649033-3649122	1	1	0	12
12334	299	62.4	ACTGGCCGCTTCACTGGGTACTGTTCCTTTAAATGGCCGAGAGGGGTCAGGAAAGCAGGAAGAGAGGCGCGCGCCCTCACGTGATGGGGGCGGACCGGCCAAACAAGGTACCTCTAGACCAGTTGCGTAGATCGGAAGAGCGTCG	Morc2a_mm10_refGene_NM_001159288	CCAGTTGCGT	0	GGTACTGTTCCTTTAAATGGCCGAGAGGGGTCAGGAAAGCAGGAAGAGAGGCGCGCGCCCTCACGTGATGGGGGCGGACCGGCCAAACAA	+	chr11:3649033-3649122	1	1	0	12
12335	300	62.5	ACTGGCCGCTTCACTGGGTACTGTTCCTTTAAATGGCCGAGAGGGGTCAGGAAAGCAGGAAGAGAGGCGCGCGCCCTCACGTGATGGGGGCGGACCGGCCAAACAAGGTACCTCTAGAGGTTCTATATAGATCGGAAGAGCGTCG	Morc2a_mm10_refGene_NM_001159288	GGTTCTATAT	0	GGTACTGTTCCTTTAAATGGCCGAGAGGGGTCAGGAAAGCAGGAAGAGAGGCGCGCGCCCTCACGTGATGGGGGCGGACCGGCCAAACAA	+	chr11:3649033-3649122	1	1	0	12
12336	301	63.1	ACTGGCCGCTTCACTGCTGCGGTTTCGTTTTCCGCCCGCCCGCGCTCGGCTGGGGCAGTGGCTGCAGCGCGGTTGGGCGAGTCCGAGGAGCGCCGGGCGCCGGCGCGGTACCTCTAGACAGATTTTTGAGATCGGAAGAGCGTCG	Foxf1_mm10_refGene_NM_010426	CAGATTTTTG	0	CTGCGGTTTCGTTTTCCGCCCGCCCGCGCTCGGCTGGGGCAGTGGCTGCAGCGCGGTTGGGCGAGTCCGAGGAGCGCCGGGCGCCGGCGC	+	chr8:121083680-121083769	1	1	0	7
12337	302	63.2	ACTGGCCGCTTCACTGCTGCGGTTTCGTTTTCCGCCCGCCCGCGCTCGGCTGGGGCAGTGGCTGCAGCGCGGTTGGGCGAGTCCGAGGAGCGCCGGGCGCCGGCGCGGTACCTCTAGAAACTATAACGAGATCGGAAGAGCGTCG	Foxf1_mm10_refGene_NM_010426	AACTATAACG	0	CTGCGGTTTCGTTTTCCGCCCGCCCGCGCTCGGCTGGGGCAGTGGCTGCAGCGCGGTTGGGCGAGTCCGAGGAGCGCCGGGCGCCGGCGC	+	chr8:121083680-121083769	1	1	0	7
12338	303	63.3	ACTGGCCGCTTCACTGCTGCGGTTTCGTTTTCCGCCCGCCCGCGCTCGGCTGGGGCAGTGGCTGCAGCGCGGTTGGGCGAGTCCGAGGAGCGCCGGGCGCCGGCGCGGTACCTCTAGAACGATTGCGTAGATCGGAAGAGCGTCG	Foxf1_mm10_refGene_NM_010426	ACGATTGCGT	0	CTGCGGTTTCGTTTTCCGCCCGCCCGCGCTCGGCTGGGGCAGTGGCTGCAGCGCGGTTGGGCGAGTCCGAGGAGCGCCGGGCGCCGGCGC	+	chr8:121083680-121083769	1	1	0	7
12339	304	63.4	ACTGGCCGCTTCACTGCTGCGGTTTCGTTTTCCGCCCGCCCGCGCTCGGCTGGGGCAGTGGCTGCAGCGCGGTTGGGCGAGTCCGAGGAGCGCCGGGCGCCGGCGCGGTACCTCTAGAGTATCTTCCGAGATCGGAAGAGCGTCG	Foxf1_mm10_refGene_NM_010426	GTATCTTCCG	0	CTGCGGTTTCGTTTTCCGCCCGCCCGCGCTCGGCTGGGGCAGTGGCTGCAGCGCGGTTGGGCGAGTCCGAGGAGCGCCGGGCGCCGGCGC	+	chr8:121083680-121083769	1	1	0	7
12340	305	63.5	ACTGGCCGCTTCACTGCTGCGGTTTCGTTTTCCGCCCGCCCGCGCTCGGCTGGGGCAGTGGCTGCAGCGCGGTTGGGCGAGTCCGAGGAGCGCCGGGCGCCGGCGCGGTACCTCTAGATTGGTTACGGAGATCGGAAGAGCGTCG	Foxf1_mm10_refGene_NM_010426	TTGGTTACGG	0	CTGCGGTTTCGTTTTCCGCCCGCCCGCGCTCGGCTGGGGCAGTGGCTGCAGCGCGGTTGGGCGAGTCCGAGGAGCGCCGGGCGCCGGCGC	+	chr8:121083680-121083769	1	1	0	7
12341	306	64.1	ACTGGCCGCTTCACTGACAAATTTGCTCTCCGTTTCTGGATTCAACTTGATTACATTTGGTATTACCTGGAATGAAAATCATAGACCATCTCTTTGAAGTGTTAGGGGTACCTCTAGAATGTACTCTTAGATCGGAAGAGCGTCG	Morc2a_mm10_refGene_NM_001159288	ATGTACTCTT	0	ACAAATTTGCTCTCCGTTTCTGGATTCAACTTGATTACATTTGGTATTACCTGGAATGAAAATCATAGACCATCTCTTTGAAGTGTTAGG	+	chr11:3665469-3665558	1	1	0	334
12342	307	64.2	ACTGGCCGCTTCACTGACAAATTTGCTCTCCGTTTCTGGATTCAACTTGATTACATTTGGTATTACCTGGAATGAAAATCATAGACCATCTCTTTGAAGTGTTAGGGGTACCTCTAGATTCAAATGCGAGATCGGAAGAGCGTCG	Morc2a_mm10_refGene_NM_001159288	TTCAAATGCG	0	ACAAATTTGCTCTCCGTTTCTGGATTCAACTTGATTACATTTGGTATTACCTGGAATGAAAATCATAGACCATCTCTTTGAAGTGTTAGG	+	chr11:3665469-3665558	1	1	0	334
12343	308	64.3	ACTGGCCGCTTCACTGACAAATTTGCTCTCCGTTTCTGGATTCAACTTGATTACATTTGGTATTACCTGGAATGAAAATCATAGACCATCTCTTTGAAGTGTTAGGGGTACCTCTAGATTGGTTACGCAGATCGGAAGAGCGTCG	Morc2a_mm10_refGene_NM_001159288	TTGGTTACGC	0	ACAAATTTGCTCTCCGTTTCTGGATTCAACTTGATTACATTTGGTATTACCTGGAATGAAAATCATAGACCATCTCTTTGAAGTGTTAGG	+	chr11:3665469-3665558	1	1	0	334
12344	309	64.4	ACTGGCCGCTTCACTGACAAATTTGCTCTCCGTTTCTGGATTCAACTTGATTACATTTGGTATTACCTGGAATGAAAATCATAGACCATCTCTTTGAAGTGTTAGGGGTACCTCTAGAAACTTTGGCCAGATCGGAAGAGCGTCG	Morc2a_mm10_refGene_NM_001159288	AACTTTGGCC	0	ACAAATTTGCTCTCCGTTTCTGGATTCAACTTGATTACATTTGGTATTACCTGGAATGAAAATCATAGACCATCTCTTTGAAGTGTTAGG	+	chr11:3665469-3665558	1	1	0	334
12345	310	64.5	ACTGGCCGCTTCACTGACAAATTTGCTCTCCGTTTCTGGATTCAACTTGATTACATTTGGTATTACCTGGAATGAAAATCATAGACCATCTCTTTGAAGTGTTAGGGGTACCTCTAGAAGCGCCTACCAGATCGGAAGAGCGTCG	Morc2a_mm10_refGene_NM_001159288	AGCGCCTACC	0	ACAAATTTGCTCTCCGTTTCTGGATTCAACTTGATTACATTTGGTATTACCTGGAATGAAAATCATAGACCATCTCTTTGAAGTGTTAGG	+	chr11:3665469-3665558	1	1	0	334
12346	311	65.1	ACTGGCCGCTTCACTGGAATTAAGACAGGGAAAATTGATCATACCTTTTAGCGGTGTGTTTTATAAATGCCTGAGTGTGATCTGTACGAGTGAAAAGAGAAAACTAGGTACCTCTAGAAGCGCCTACGAGATCGGAAGAGCGTCG	Morc2a_mm10_refGene_NM_001159288	AGCGCCTACG	0	GAATTAAGACAGGGAAAATTGATCATACCTTTTAGCGGTGTGTTTTATAAATGCCTGAGTGTGATCTGTACGAGTGAAAAGAGAAAACTA	+	chr11:3658050-3658139	1	1	0	189
12347	312	65.2	ACTGGCCGCTTCACTGGAATTAAGACAGGGAAAATTGATCATACCTTTTAGCGGTGTGTTTTATAAATGCCTGAGTGTGATCTGTACGAGTGAAAAGAGAAAACTAGGTACCTCTAGATTGGTTACGTAGATCGGAAGAGCGTCG	Morc2a_mm10_refGene_NM_001159288	TTGGTTACGT	0	GAATTAAGACAGGGAAAATTGATCATACCTTTTAGCGGTGTGTTTTATAAATGCCTGAGTGTGATCTGTACGAGTGAAAAGAGAAAACTA	+	chr11:3658050-3658139	1	1	0	189
12348	313	65.3	ACTGGCCGCTTCACTGGAATTAAGACAGGGAAAATTGATCATACCTTTTAGCGGTGTGTTTTATAAATGCCTGAGTGTGATCTGTACGAGTGAAAAGAGAAAACTAGGTACCTCTAGAAGGTATTCATAGATCGGAAGAGCGTCG	Morc2a_mm10_refGene_NM_001159288	AGGTATTCAT	0	GAATTAAGACAGGGAAAATTGATCATACCTTTTAGCGGTGTGTTTTATAAATGCCTGAGTGTGATCTGTACGAGTGAAAAGAGAAAACTA	+	chr11:3658050-3658139	1	1	0	189
12349	314	65.4	ACTGGCCGCTTCACTGGAATTAAGACAGGGAAAATTGATCATACCTTTTAGCGGTGTGTTTTATAAATGCCTGAGTGTGATCTGTACGAGTGAAAAGAGAAAACTAGGTACCTCTAGAAAGCTACGCGAGATCGGAAGAGCGTCG	Morc2a_mm10_refGene_NM_001159288	AAGCTACGCG	0	GAATTAAGACAGGGAAAATTGATCATACCTTTTAGCGGTGTGTTTTATAAATGCCTGAGTGTGATCTGTACGAGTGAAAAGAGAAAACTA	+	chr11:3658050-3658139	1	1	0	189
12350	315	65.5	ACTGGCCGCTTCACTGGAATTAAGACAGGGAAAATTGATCATACCTTTTAGCGGTGTGTTTTATAAATGCCTGAGTGTGATCTGTACGAGTGAAAAGAGAAAACTAGGTACCTCTAGAAATGCCGTTTAGATCGGAAGAGCGTCG	Morc2a_mm10_refGene_NM_001159288	AATGCCGTTT	0	GAATTAAGACAGGGAAAATTGATCATACCTTTTAGCGGTGTGTTTTATAAATGCCTGAGTGTGATCTGTACGAGTGAAAAGAGAAAACTA	+	chr11:3658050-3658139	1	1	0	189
12351	316	66.1	ACTGGCCGCTTCACTGGAAGGGTTGTGGTCCCCCCAGGAAAGTCTCGAGACAATGGGGACATTGTTGGTAGCTGTTCGGTAGATGCTCTTTGCTATTTATAAGTGAGGTACCTCTAGAGCAAATGTCGAGATCGGAAGAGCGTCG	Enc1_mm10_refGene_NM_007930	GCAAATGTCG	0	GAAGGGTTGTGGTCCCCCCAGGAAAGTCTCGAGACAATGGGGACATTGTTGGTAGCTGTTCGGTAGATGCTCTTTGCTATTTATAAGTGA	+	chr13:97251049-97251138	1	1	0	217
12352	317	66.2	ACTGGCCGCTTCACTGGAAGGGTTGTGGTCCCCCCAGGAAAGTCTCGAGACAATGGGGACATTGTTGGTAGCTGTTCGGTAGATGCTCTTTGCTATTTATAAGTGAGGTACCTCTAGAGCAAATGCATAGATCGGAAGAGCGTCG	Enc1_mm10_refGene_NM_007930	GCAAATGCAT	0	GAAGGGTTGTGGTCCCCCCAGGAAAGTCTCGAGACAATGGGGACATTGTTGGTAGCTGTTCGGTAGATGCTCTTTGCTATTTATAAGTGA	+	chr13:97251049-97251138	1	1	0	217
12353	318	66.3	ACTGGCCGCTTCACTGGAAGGGTTGTGGTCCCCCCAGGAAAGTCTCGAGACAATGGGGACATTGTTGGTAGCTGTTCGGTAGATGCTCTTTGCTATTTATAAGTGAGGTACCTCTAGAACAGTTAGACAGATCGGAAGAGCGTCG	Enc1_mm10_refGene_NM_007930	ACAGTTAGAC	0	GAAGGGTTGTGGTCCCCCCAGGAAAGTCTCGAGACAATGGGGACATTGTTGGTAGCTGTTCGGTAGATGCTCTTTGCTATTTATAAGTGA	+	chr13:97251049-97251138	1	1	0	217
12354	319	66.4	ACTGGCCGCTTCACTGGAAGGGTTGTGGTCCCCCCAGGAAAGTCTCGAGACAATGGGGACATTGTTGGTAGCTGTTCGGTAGATGCTCTTTGCTATTTATAAGTGAGGTACCTCTAGAGCAAATGTCCAGATCGGAAGAGCGTCG	Enc1_mm10_refGene_NM_007930	GCAAATGTCC	0	GAAGGGTTGTGGTCCCCCCAGGAAAGTCTCGAGACAATGGGGACATTGTTGGTAGCTGTTCGGTAGATGCTCTTTGCTATTTATAAGTGA	+	chr13:97251049-97251138	1	1	0	217
12355	320	66.5	ACTGGCCGCTTCACTGGAAGGGTTGTGGTCCCCCCAGGAAAGTCTCGAGACAATGGGGACATTGTTGGTAGCTGTTCGGTAGATGCTCTTTGCTATTTATAAGTGAGGTACCTCTAGAGGGACCGGATAGATCGGAAGAGCGTCG	Enc1_mm10_refGene_NM_007930	GGGACCGGAT	0	GAAGGGTTGTGGTCCCCCCAGGAAAGTCTCGAGACAATGGGGACATTGTTGGTAGCTGTTCGGTAGATGCTCTTTGCTATTTATAAGTGA	+	chr13:97251049-97251138	1	1	0	217
12356	321	67.1	ACTGGCCGCTTCACTGACCCTTTTGCTTCTTAAGTCGAGATTCGATAGCCCTTTGTGAATCCCCATAACCGCCCCAAGTCACACTCTTACAATCCAGTGAACCATGGGTACCTCTAGAAGGTTCGACGAGATCGGAAGAGCGTCG	Lincp21_promoter_mm10_refGene_NR_036469_scrambled	AGGTTCGACG	0	ACCCTTTTGCTTCTTAAGTCGAGATTCGATAGCCCTTTGTGAATCCCCATAACCGCCCCAAGTCACACTCTTACAATCCAGTGAACCATG	-	chr17:29079694-29079783	1	1	0	8
12357	322	67.2	ACTGGCCGCTTCACTGACCCTTTTGCTTCTTAAGTCGAGATTCGATAGCCCTTTGTGAATCCCCATAACCGCCCCAAGTCACACTCTTACAATCCAGTGAACCATGGGTACCTCTAGAAATGCCGTTCAGATCGGAAGAGCGTCG	Lincp21_promoter_mm10_refGene_NR_036469_scrambled	AATGCCGTTC	0	ACCCTTTTGCTTCTTAAGTCGAGATTCGATAGCCCTTTGTGAATCCCCATAACCGCCCCAAGTCACACTCTTACAATCCAGTGAACCATG	-	chr17:29079694-29079783	1	1	0	8
12358	323	67.3	ACTGGCCGCTTCACTGACCCTTTTGCTTCTTAAGTCGAGATTCGATAGCCCTTTGTGAATCCCCATAACCGCCCCAAGTCACACTCTTACAATCCAGTGAACCATGGGTACCTCTAGAAATGCCGTTGAGATCGGAAGAGCGTCG	Lincp21_promoter_mm10_refGene_NR_036469_scrambled	AATGCCGTTG	0	ACCCTTTTGCTTCTTAAGTCGAGATTCGATAGCCCTTTGTGAATCCCCATAACCGCCCCAAGTCACACTCTTACAATCCAGTGAACCATG	-	chr17:29079694-29079783	1	1	0	8
12359	324	67.4	ACTGGCCGCTTCACTGACCCTTTTGCTTCTTAAGTCGAGATTCGATAGCCCTTTGTGAATCCCCATAACCGCCCCAAGTCACACTCTTACAATCCAGTGAACCATGGGTACCTCTAGAGTTCCATTTTAGATCGGAAGAGCGTCG	Lincp21_promoter_mm10_refGene_NR_036469_scrambled	GTTCCATTTT	0	ACCCTTTTGCTTCTTAAGTCGAGATTCGATAGCCCTTTGTGAATCCCCATAACCGCCCCAAGTCACACTCTTACAATCCAGTGAACCATG	-	chr17:29079694-29079783	1	1	0	8
12360	325	67.5	ACTGGCCGCTTCACTGACCCTTTTGCTTCTTAAGTCGAGATTCGATAGCCCTTTGTGAATCCCCATAACCGCCCCAAGTCACACTCTTACAATCCAGTGAACCATGGGTACCTCTAGACGCTTTAACGAGATCGGAAGAGCGTCG	Lincp21_promoter_mm10_refGene_NR_036469_scrambled	CGCTTTAACG	0	ACCCTTTTGCTTCTTAAGTCGAGATTCGATAGCCCTTTGTGAATCCCCATAACCGCCCCAAGTCACACTCTTACAATCCAGTGAACCATG	-	chr17:29079694-29079783	1	1	0	8
12361	326	68.1	ACTGGCCGCTTCACTGAGCCAAGGCTGACTTTGACCTTGTTATCTTTTTGCCTTTACTTCTGAGTTATGGGCATTTGCCATCATACCTAGTTTTATGTTGTACATGGGTACCTCTAGAGACATGTAGTAGATCGGAAGAGCGTCG	Morc2a_mm10_refGene_NM_001159288	GACATGTAGT	0	AGCCAAGGCTGACTTTGACCTTGTTATCTTTTTGCCTTTACTTCTGAGTTATGGGCATTTGCCATCATACCTAGTTTTATGTTGTACATG	+	chr11:3656208-3656297	1	1	0	154
12362	327	68.2	ACTGGCCGCTTCACTGAGCCAAGGCTGACTTTGACCTTGTTATCTTTTTGCCTTTACTTCTGAGTTATGGGCATTTGCCATCATACCTAGTTTTATGTTGTACATGGGTACCTCTAGATACACCGGTGAGATCGGAAGAGCGTCG	Morc2a_mm10_refGene_NM_001159288	TACACCGGTG	0	AGCCAAGGCTGACTTTGACCTTGTTATCTTTTTGCCTTTACTTCTGAGTTATGGGCATTTGCCATCATACCTAGTTTTATGTTGTACATG	+	chr11:3656208-3656297	1	1	0	154
12363	328	68.3	ACTGGCCGCTTCACTGAGCCAAGGCTGACTTTGACCTTGTTATCTTTTTGCCTTTACTTCTGAGTTATGGGCATTTGCCATCATACCTAGTTTTATGTTGTACATGGGTACCTCTAGACACTCGGTCCAGATCGGAAGAGCGTCG	Morc2a_mm10_refGene_NM_001159288	CACTCGGTCC	0	AGCCAAGGCTGACTTTGACCTTGTTATCTTTTTGCCTTTACTTCTGAGTTATGGGCATTTGCCATCATACCTAGTTTTATGTTGTACATG	+	chr11:3656208-3656297	1	1	0	154
12364	329	68.4	ACTGGCCGCTTCACTGAGCCAAGGCTGACTTTGACCTTGTTATCTTTTTGCCTTTACTTCTGAGTTATGGGCATTTGCCATCATACCTAGTTTTATGTTGTACATGGGTACCTCTAGACACTCGGTCGAGATCGGAAGAGCGTCG	Morc2a_mm10_refGene_NM_001159288	CACTCGGTCG	0	AGCCAAGGCTGACTTTGACCTTGTTATCTTTTTGCCTTTACTTCTGAGTTATGGGCATTTGCCATCATACCTAGTTTTATGTTGTACATG	+	chr11:3656208-3656297	1	1	0	154
12365	330	68.5	ACTGGCCGCTTCACTGAGCCAAGGCTGACTTTGACCTTGTTATCTTTTTGCCTTTACTTCTGAGTTATGGGCATTTGCCATCATACCTAGTTTTATGTTGTACATGGGTACCTCTAGAATCACTTCGCAGATCGGAAGAGCGTCG	Morc2a_mm10_refGene_NM_001159288	ATCACTTCGC	0	AGCCAAGGCTGACTTTGACCTTGTTATCTTTTTGCCTTTACTTCTGAGTTATGGGCATTTGCCATCATACCTAGTTTTATGTTGTACATG	+	chr11:3656208-3656297	1	1	0	154
12366	331	69.1	ACTGGCCGCTTCACTGTTTTTTTCTTTCCATGTGTAAAGGTAAAACTTCCCTCCACTTTATTAAGCACTTGGCTCAGTGCATGTGTCTTTATCCTCATGGTATCCCGGTACCTCTAGAACCGATTGTTAGATCGGAAGAGCGTCG	Morc2a_mm10_refGene_NM_001159288	ACCGATTGTT	0	TTTTTTTCTTTCCATGTGTAAAGGTAAAACTTCCCTCCACTTTATTAAGCACTTGGCTCAGTGCATGTGTCTTTATCCTCATGGTATCCC	+	chr11:3687893-3687982	1	1	0	775
12367	332	69.2	ACTGGCCGCTTCACTGTTTTTTTCTTTCCATGTGTAAAGGTAAAACTTCCCTCCACTTTATTAAGCACTTGGCTCAGTGCATGTGTCTTTATCCTCATGGTATCCCGGTACCTCTAGAATCACTTCGGAGATCGGAAGAGCGTCG	Morc2a_mm10_refGene_NM_001159288	ATCACTTCGG	0	TTTTTTTCTTTCCATGTGTAAAGGTAAAACTTCCCTCCACTTTATTAAGCACTTGGCTCAGTGCATGTGTCTTTATCCTCATGGTATCCC	+	chr11:3687893-3687982	1	1	0	775
12368	333	69.3	ACTGGCCGCTTCACTGTTTTTTTCTTTCCATGTGTAAAGGTAAAACTTCCCTCCACTTTATTAAGCACTTGGCTCAGTGCATGTGTCTTTATCCTCATGGTATCCCGGTACCTCTAGATTTGGCTACGAGATCGGAAGAGCGTCG	Morc2a_mm10_refGene_NM_001159288	TTTGGCTACG	0	TTTTTTTCTTTCCATGTGTAAAGGTAAAACTTCCCTCCACTTTATTAAGCACTTGGCTCAGTGCATGTGTCTTTATCCTCATGGTATCCC	+	chr11:3687893-3687982	1	1	0	775
12369	334	69.4	ACTGGCCGCTTCACTGTTTTTTTCTTTCCATGTGTAAAGGTAAAACTTCCCTCCACTTTATTAAGCACTTGGCTCAGTGCATGTGTCTTTATCCTCATGGTATCCCGGTACCTCTAGAGACGTTGTGGAGATCGGAAGAGCGTCG	Morc2a_mm10_refGene_NM_001159288	GACGTTGTGG	0	TTTTTTTCTTTCCATGTGTAAAGGTAAAACTTCCCTCCACTTTATTAAGCACTTGGCTCAGTGCATGTGTCTTTATCCTCATGGTATCCC	+	chr11:3687893-3687982	1	1	0	775
12370	335	69.5	ACTGGCCGCTTCACTGTTTTTTTCTTTCCATGTGTAAAGGTAAAACTTCCCTCCACTTTATTAAGCACTTGGCTCAGTGCATGTGTCTTTATCCTCATGGTATCCCGGTACCTCTAGAGGAACATAGCAGATCGGAAGAGCGTCG	Morc2a_mm10_refGene_NM_001159288	GGAACATAGC	0	TTTTTTTCTTTCCATGTGTAAAGGTAAAACTTCCCTCCACTTTATTAAGCACTTGGCTCAGTGCATGTGTCTTTATCCTCATGGTATCCC	+	chr11:3687893-3687982	1	1	0	775
12371	336	70.1	ACTGGCCGCTTCACTGGGATTAAACCAGACGGTGTTGAATCGTGCGGACGTTTTGGCTAAAGACCCGAAAATGTTGCGGAGCCAGTCTCAGCTAGACCTGTGCAAAGGTACCTCTAGAACTGGTAATTAGATCGGAAGAGCGTCG	Irx5_mm10_refGene_NM_018826	ACTGGTAATT	0	GGATTAAACCAGACGGTGTTGAATCGTGCGGACGTTTTGGCTAAAGACCCGAAAATGTTGCGGAGCCAGTCTCAGCTAGACCTGTGCAAA	+	chr8:92360765-92360854	1	1	0	82
12372	337	70.2	ACTGGCCGCTTCACTGGGATTAAACCAGACGGTGTTGAATCGTGCGGACGTTTTGGCTAAAGACCCGAAAATGTTGCGGAGCCAGTCTCAGCTAGACCTGTGCAAAGGTACCTCTAGAACCGATTGTCAGATCGGAAGAGCGTCG	Irx5_mm10_refGene_NM_018826	ACCGATTGTC	0	GGATTAAACCAGACGGTGTTGAATCGTGCGGACGTTTTGGCTAAAGACCCGAAAATGTTGCGGAGCCAGTCTCAGCTAGACCTGTGCAAA	+	chr8:92360765-92360854	1	1	0	82
12373	338	70.3	ACTGGCCGCTTCACTGGGATTAAACCAGACGGTGTTGAATCGTGCGGACGTTTTGGCTAAAGACCCGAAAATGTTGCGGAGCCAGTCTCAGCTAGACCTGTGCAAAGGTACCTCTAGAACCCGCGATTAGATCGGAAGAGCGTCG	Irx5_mm10_refGene_NM_018826	ACCCGCGATT	0	GGATTAAACCAGACGGTGTTGAATCGTGCGGACGTTTTGGCTAAAGACCCGAAAATGTTGCGGAGCCAGTCTCAGCTAGACCTGTGCAAA	+	chr8:92360765-92360854	1	1	0	82
12374	339	70.4	ACTGGCCGCTTCACTGGGATTAAACCAGACGGTGTTGAATCGTGCGGACGTTTTGGCTAAAGACCCGAAAATGTTGCGGAGCCAGTCTCAGCTAGACCTGTGCAAAGGTACCTCTAGAACCGATTGTGAGATCGGAAGAGCGTCG	Irx5_mm10_refGene_NM_018826	ACCGATTGTG	0	GGATTAAACCAGACGGTGTTGAATCGTGCGGACGTTTTGGCTAAAGACCCGAAAATGTTGCGGAGCCAGTCTCAGCTAGACCTGTGCAAA	+	chr8:92360765-92360854	1	1	0	82
12375	340	70.5	ACTGGCCGCTTCACTGGGATTAAACCAGACGGTGTTGAATCGTGCGGACGTTTTGGCTAAAGACCCGAAAATGTTGCGGAGCCAGTCTCAGCTAGACCTGTGCAAAGGTACCTCTAGAGCCCCGAATTAGATCGGAAGAGCGTCG	Irx5_mm10_refGene_NM_018826	GCCCCGAATT	0	GGATTAAACCAGACGGTGTTGAATCGTGCGGACGTTTTGGCTAAAGACCCGAAAATGTTGCGGAGCCAGTCTCAGCTAGACCTGTGCAAA	+	chr8:92360765-92360854	1	1	0	82
12376	341	71.1	ACTGGCCGCTTCACTGGGCGGCGGCGGCGGCGGCGGCAGCGGCAGCGGAGGCAGCACATGGTTCCAAGAGCGCGCTGCGGTGGTTGAGTTCCAATTCCACGGGGAGGGTACCTCTAGACAATGGGAGGAGATCGGAAGAGCGTCG	Morc2a_mm10_refGene_NM_001159288	CAATGGGAGG	0	GGCGGCGGCGGCGGCGGCGGCAGCGGCAGCGGAGGCAGCACATGGTTCCAAGAGCGCGCTGCGGTGGTTGAGTTCCAATTCCACGGGGAG	+	chr11:3649423-3649512	1	1	0	19
12377	342	71.2	ACTGGCCGCTTCACTGGGCGGCGGCGGCGGCGGCGGCAGCGGCAGCGGAGGCAGCACATGGTTCCAAGAGCGCGCTGCGGTGGTTGAGTTCCAATTCCACGGGGAGGGTACCTCTAGAATTGTTATTCAGATCGGAAGAGCGTCG	Morc2a_mm10_refGene_NM_001159288	ATTGTTATTC	0	GGCGGCGGCGGCGGCGGCGGCAGCGGCAGCGGAGGCAGCACATGGTTCCAAGAGCGCGCTGCGGTGGTTGAGTTCCAATTCCACGGGGAG	+	chr11:3649423-3649512	1	1	0	19
12378	343	71.3	ACTGGCCGCTTCACTGGGCGGCGGCGGCGGCGGCGGCAGCGGCAGCGGAGGCAGCACATGGTTCCAAGAGCGCGCTGCGGTGGTTGAGTTCCAATTCCACGGGGAGGGTACCTCTAGAAAGGAGGTCCAGATCGGAAGAGCGTCG	Morc2a_mm10_refGene_NM_001159288	AAGGAGGTCC	0	GGCGGCGGCGGCGGCGGCGGCAGCGGCAGCGGAGGCAGCACATGGTTCCAAGAGCGCGCTGCGGTGGTTGAGTTCCAATTCCACGGGGAG	+	chr11:3649423-3649512	1	1	0	19
12379	344	71.4	ACTGGCCGCTTCACTGGGCGGCGGCGGCGGCGGCGGCAGCGGCAGCGGAGGCAGCACATGGTTCCAAGAGCGCGCTGCGGTGGTTGAGTTCCAATTCCACGGGGAGGGTACCTCTAGAACACGGCCGTAGATCGGAAGAGCGTCG	Morc2a_mm10_refGene_NM_001159288	ACACGGCCGT	0	GGCGGCGGCGGCGGCGGCGGCAGCGGCAGCGGAGGCAGCACATGGTTCCAAGAGCGCGCTGCGGTGGTTGAGTTCCAATTCCACGGGGAG	+	chr11:3649423-3649512	1	1	0	19
12380	345	71.5	ACTGGCCGCTTCACTGGGCGGCGGCGGCGGCGGCGGCAGCGGCAGCGGAGGCAGCACATGGTTCCAAGAGCGCGCTGCGGTGGTTGAGTTCCAATTCCACGGGGAGGGTACCTCTAGATTAGTTAAACAGATCGGAAGAGCGTCG	Morc2a_mm10_refGene_NM_001159288	TTAGTTAAAC	0	GGCGGCGGCGGCGGCGGCGGCAGCGGCAGCGGAGGCAGCACATGGTTCCAAGAGCGCGCTGCGGTGGTTGAGTTCCAATTCCACGGGGAG	+	chr11:3649423-3649512	1	1	0	19
12381	346	72.1	ACTGGCCGCTTCACTGGCTCTTCAGGTATGTGACTGTGGGCAAGTGAGCACAGCCAGCCTGTGTCAGCAGTCTGTCCAGGACAGGAGTCTTCGGTGGCTTTCCTGTGGTACCTCTAGAACCGCGAGGTAGATCGGAAGAGCGTCG	Morc2a_mm10_refGene_NM_001159288	ACCGCGAGGT	0	GCTCTTCAGGTATGTGACTGTGGGCAAGTGAGCACAGCCAGCCTGTGTCAGCAGTCTGTCCAGGACAGGAGTCTTCGGTGGCTTTCCTGT	+	chr11:3681799-3681888	1	1	0	654
12382	347	72.2	ACTGGCCGCTTCACTGGCTCTTCAGGTATGTGACTGTGGGCAAGTGAGCACAGCCAGCCTGTGTCAGCAGTCTGTCCAGGACAGGAGTCTTCGGTGGCTTTCCTGTGGTACCTCTAGAATGTTTTCATAGATCGGAAGAGCGTCG	Morc2a_mm10_refGene_NM_001159288	ATGTTTTCAT	0	GCTCTTCAGGTATGTGACTGTGGGCAAGTGAGCACAGCCAGCCTGTGTCAGCAGTCTGTCCAGGACAGGAGTCTTCGGTGGCTTTCCTGT	+	chr11:3681799-3681888	1	1	0	654
12383	348	72.3	ACTGGCCGCTTCACTGGCTCTTCAGGTATGTGACTGTGGGCAAGTGAGCACAGCCAGCCTGTGTCAGCAGTCTGTCCAGGACAGGAGTCTTCGGTGGCTTTCCTGTGGTACCTCTAGATGCGGATTCCAGATCGGAAGAGCGTCG	Morc2a_mm10_refGene_NM_001159288	TGCGGATTCC	0	GCTCTTCAGGTATGTGACTGTGGGCAAGTGAGCACAGCCAGCCTGTGTCAGCAGTCTGTCCAGGACAGGAGTCTTCGGTGGCTTTCCTGT	+	chr11:3681799-3681888	1	1	0	654
12384	349	72.4	ACTGGCCGCTTCACTGGCTCTTCAGGTATGTGACTGTGGGCAAGTGAGCACAGCCAGCCTGTGTCAGCAGTCTGTCCAGGACAGGAGTCTTCGGTGGCTTTCCTGTGGTACCTCTAGATTCGTACTTCAGATCGGAAGAGCGTCG	Morc2a_mm10_refGene_NM_001159288	TTCGTACTTC	0	GCTCTTCAGGTATGTGACTGTGGGCAAGTGAGCACAGCCAGCCTGTGTCAGCAGTCTGTCCAGGACAGGAGTCTTCGGTGGCTTTCCTGT	+	chr11:3681799-3681888	1	1	0	654
12385	350	72.5	ACTGGCCGCTTCACTGGCTCTTCAGGTATGTGACTGTGGGCAAGTGAGCACAGCCAGCCTGTGTCAGCAGTCTGTCCAGGACAGGAGTCTTCGGTGGCTTTCCTGTGGTACCTCTAGAGACTAACGCGAGATCGGAAGAGCGTCG	Morc2a_mm10_refGene_NM_001159288	GACTAACGCG	0	GCTCTTCAGGTATGTGACTGTGGGCAAGTGAGCACAGCCAGCCTGTGTCAGCAGTCTGTCCAGGACAGGAGTCTTCGGTGGCTTTCCTGT	+	chr11:3681799-3681888	1	1	0	654
12386	351	73.1	ACTGGCCGCTTCACTGTCCGCAGCGAAACGACAGCTGCGGAAAAAAACCACCAATCCCATCCAAATTAACGCAAAAACCGTGATGCCGACTAGAAAACTTTTATGAGGTACCTCTAGAGACTAACGCCAGATCGGAAGAGCGTCG	Sox2_mm10_refGene_NM_011443	GACTAACGCC	0	TCCGCAGCGAAACGACAGCTGCGGAAAAAAACCACCAATCCCATCCAAATTAACGCAAAAACCGTGATGCCGACTAGAAAACTTTTATGA	+	chr3:34651494-34651583	1	1	0	52
12387	352	73.2	ACTGGCCGCTTCACTGTCCGCAGCGAAACGACAGCTGCGGAAAAAAACCACCAATCCCATCCAAATTAACGCAAAAACCGTGATGCCGACTAGAAAACTTTTATGAGGTACCTCTAGACGGGAGGGATAGATCGGAAGAGCGTCG	Sox2_mm10_refGene_NM_011443	CGGGAGGGAT	0	TCCGCAGCGAAACGACAGCTGCGGAAAAAAACCACCAATCCCATCCAAATTAACGCAAAAACCGTGATGCCGACTAGAAAACTTTTATGA	+	chr3:34651494-34651583	1	1	0	52
12388	353	73.3	ACTGGCCGCTTCACTGTCCGCAGCGAAACGACAGCTGCGGAAAAAAACCACCAATCCCATCCAAATTAACGCAAAAACCGTGATGCCGACTAGAAAACTTTTATGAGGTACCTCTAGAACGATATGCGAGATCGGAAGAGCGTCG	Sox2_mm10_refGene_NM_011443	ACGATATGCG	0	TCCGCAGCGAAACGACAGCTGCGGAAAAAAACCACCAATCCCATCCAAATTAACGCAAAAACCGTGATGCCGACTAGAAAACTTTTATGA	+	chr3:34651494-34651583	1	1	0	52
12389	354	73.4	ACTGGCCGCTTCACTGTCCGCAGCGAAACGACAGCTGCGGAAAAAAACCACCAATCCCATCCAAATTAACGCAAAAACCGTGATGCCGACTAGAAAACTTTTATGAGGTACCTCTAGAGCAATATCACAGATCGGAAGAGCGTCG	Sox2_mm10_refGene_NM_011443	GCAATATCAC	0	TCCGCAGCGAAACGACAGCTGCGGAAAAAAACCACCAATCCCATCCAAATTAACGCAAAAACCGTGATGCCGACTAGAAAACTTTTATGA	+	chr3:34651494-34651583	1	1	0	52
12390	355	73.5	ACTGGCCGCTTCACTGTCCGCAGCGAAACGACAGCTGCGGAAAAAAACCACCAATCCCATCCAAATTAACGCAAAAACCGTGATGCCGACTAGAAAACTTTTATGAGGTACCTCTAGAGATGTACTTCAGATCGGAAGAGCGTCG	Sox2_mm10_refGene_NM_011443	GATGTACTTC	0	TCCGCAGCGAAACGACAGCTGCGGAAAAAAACCACCAATCCCATCCAAATTAACGCAAAAACCGTGATGCCGACTAGAAAACTTTTATGA	+	chr3:34651494-34651583	1	1	0	52
12391	356	74.1	ACTGGCCGCTTCACTGAGCATCTTGGCAGGACCTTTGCAAAGCCAAAAGCAGAGCCCCCCGGTGCAAAGAGCGAGGGAGGGGGGTGGGGGGAGAGAAAGCCTAGCCGGTACCTCTAGATACTCAATCGAGATCGGAAGAGCGTCG	Irx5_mm10_refGene_NM_018826	TACTCAATCG	0	AGCATCTTGGCAGGACCTTTGCAAAGCCAAAAGCAGAGCCCCCCGGTGCAAAGAGCGAGGGAGGGGGGTGGGGGGAGAGAAAGCCTAGCC	+	chr8:92357874-92357963	1	1	0	23
12392	357	74.2	ACTGGCCGCTTCACTGAGCATCTTGGCAGGACCTTTGCAAAGCCAAAAGCAGAGCCCCCCGGTGCAAAGAGCGAGGGAGGGGGGTGGGGGGAGAGAAAGCCTAGCCGGTACCTCTAGATATATTTCGGAGATCGGAAGAGCGTCG	Irx5_mm10_refGene_NM_018826	TATATTTCGG	0	AGCATCTTGGCAGGACCTTTGCAAAGCCAAAAGCAGAGCCCCCCGGTGCAAAGAGCGAGGGAGGGGGGTGGGGGGAGAGAAAGCCTAGCC	+	chr8:92357874-92357963	1	1	0	23
12393	358	74.3	ACTGGCCGCTTCACTGAGCATCTTGGCAGGACCTTTGCAAAGCCAAAAGCAGAGCCCCCCGGTGCAAAGAGCGAGGGAGGGGGGTGGGGGGAGAGAAAGCCTAGCCGGTACCTCTAGAGAGAAGTAACAGATCGGAAGAGCGTCG	Irx5_mm10_refGene_NM_018826	GAGAAGTAAC	0	AGCATCTTGGCAGGACCTTTGCAAAGCCAAAAGCAGAGCCCCCCGGTGCAAAGAGCGAGGGAGGGGGGTGGGGGGAGAGAAAGCCTAGCC	+	chr8:92357874-92357963	1	1	0	23
12394	359	74.4	ACTGGCCGCTTCACTGAGCATCTTGGCAGGACCTTTGCAAAGCCAAAAGCAGAGCCCCCCGGTGCAAAGAGCGAGGGAGGGGGGTGGGGGGAGAGAAAGCCTAGCCGGTACCTCTAGATATATTTCGCAGATCGGAAGAGCGTCG	Irx5_mm10_refGene_NM_018826	TATATTTCGC	0	AGCATCTTGGCAGGACCTTTGCAAAGCCAAAAGCAGAGCCCCCCGGTGCAAAGAGCGAGGGAGGGGGGTGGGGGGAGAGAAAGCCTAGCC	+	chr8:92357874-92357963	1	1	0	23
12395	360	74.5	ACTGGCCGCTTCACTGAGCATCTTGGCAGGACCTTTGCAAAGCCAAAAGCAGAGCCCCCCGGTGCAAAGAGCGAGGGAGGGGGGTGGGGGGAGAGAAAGCCTAGCCGGTACCTCTAGACGCACTCGATAGATCGGAAGAGCGTCG	Irx5_mm10_refGene_NM_018826	CGCACTCGAT	0	AGCATCTTGGCAGGACCTTTGCAAAGCCAAAAGCAGAGCCCCCCGGTGCAAAGAGCGAGGGAGGGGGGTGGGGGGAGAGAAAGCCTAGCC	+	chr8:92357874-92357963	1	1	0	23
12396	361	75.1	ACTGGCCGCTTCACTGAGTTTCCCAGCAGCCCTTTCTCCTGCCCGTTTCTGAGAAGTGCCGGGAGCGGGTGGAGTGGGGCTGGCTGACCACCTCTGGAGCAGCAGCGGTACCTCTAGAGCAATATCATAGATCGGAAGAGCGTCG	Fendrr_mm10_refGene_NR_045471	GCAATATCAT	0	AGTTTCCCAGCAGCCCTTTCTCCTGCCCGTTTCTGAGAAGTGCCGGGAGCGGGTGGAGTGGGGCTGGCTGACCACCTCTGGAGCAGCAGC	-	chr8:121076156-121076245	1	1	0	156
12397	362	75.2	ACTGGCCGCTTCACTGAGTTTCCCAGCAGCCCTTTCTCCTGCCCGTTTCTGAGAAGTGCCGGGAGCGGGTGGAGTGGGGCTGGCTGACCACCTCTGGAGCAGCAGCGGTACCTCTAGATGGGTCTATTAGATCGGAAGAGCGTCG	Fendrr_mm10_refGene_NR_045471	TGGGTCTATT	0	AGTTTCCCAGCAGCCCTTTCTCCTGCCCGTTTCTGAGAAGTGCCGGGAGCGGGTGGAGTGGGGCTGGCTGACCACCTCTGGAGCAGCAGC	-	chr8:121076156-121076245	1	1	0	156
12398	363	75.3	ACTGGCCGCTTCACTGAGTTTCCCAGCAGCCCTTTCTCCTGCCCGTTTCTGAGAAGTGCCGGGAGCGGGTGGAGTGGGGCTGGCTGACCACCTCTGGAGCAGCAGCGGTACCTCTAGATGGAGTCGGCAGATCGGAAGAGCGTCG	Fendrr_mm10_refGene_NR_045471	TGGAGTCGGC	0	AGTTTCCCAGCAGCCCTTTCTCCTGCCCGTTTCTGAGAAGTGCCGGGAGCGGGTGGAGTGGGGCTGGCTGACCACCTCTGGAGCAGCAGC	-	chr8:121076156-121076245	1	1	0	156
12399	364	75.4	ACTGGCCGCTTCACTGAGTTTCCCAGCAGCCCTTTCTCCTGCCCGTTTCTGAGAAGTGCCGGGAGCGGGTGGAGTGGGGCTGGCTGACCACCTCTGGAGCAGCAGCGGTACCTCTAGATGGAGTCGGGAGATCGGAAGAGCGTCG	Fendrr_mm10_refGene_NR_045471	TGGAGTCGGG	0	AGTTTCCCAGCAGCCCTTTCTCCTGCCCGTTTCTGAGAAGTGCCGGGAGCGGGTGGAGTGGGGCTGGCTGACCACCTCTGGAGCAGCAGC	-	chr8:121076156-121076245	1	1	0	156
12400	365	75.5	ACTGGCCGCTTCACTGAGTTTCCCAGCAGCCCTTTCTCCTGCCCGTTTCTGAGAAGTGCCGGGAGCGGGTGGAGTGGGGCTGGCTGACCACCTCTGGAGCAGCAGCGGTACCTCTAGATTGGTGAGACAGATCGGAAGAGCGTCG	Fendrr_mm10_refGene_NR_045471	TTGGTGAGAC	0	AGTTTCCCAGCAGCCCTTTCTCCTGCCCGTTTCTGAGAAGTGCCGGGAGCGGGTGGAGTGGGGCTGGCTGACCACCTCTGGAGCAGCAGC	-	chr8:121076156-121076245	1	1	0	156
12401	366	76.1	ACTGGCCGCTTCACTGCCCAGTGTTTGCAGTGGAACTGGGGCGGGGGCGAGCGAGGGTGGAAGGCGACTTAGTGGAACAAAAGGGGCGAGACCCCACACCCTCCGGGGTACCTCTAGATGGAGTCGGTAGATCGGAAGAGCGTCG	Irx5_mm10_refGene_NM_018826	TGGAGTCGGT	0	CCCAGTGTTTGCAGTGGAACTGGGGCGGGGGCGAGCGAGGGTGGAAGGCGACTTAGTGGAACAAAAGGGGCGAGACCCCACACCCTCCGG	+	chr8:92356796-92356885	1	1	0	1
12402	367	76.2	ACTGGCCGCTTCACTGCCCAGTGTTTGCAGTGGAACTGGGGCGGGGGCGAGCGAGGGTGGAAGGCGACTTAGTGGAACAAAAGGGGCGAGACCCCACACCCTCCGGGGTACCTCTAGAAGGAATGTGCAGATCGGAAGAGCGTCG	Irx5_mm10_refGene_NM_018826	AGGAATGTGC	0	CCCAGTGTTTGCAGTGGAACTGGGGCGGGGGCGAGCGAGGGTGGAAGGCGACTTAGTGGAACAAAAGGGGCGAGACCCCACACCCTCCGG	+	chr8:92356796-92356885	1	1	0	1
12403	368	76.3	ACTGGCCGCTTCACTGCCCAGTGTTTGCAGTGGAACTGGGGCGGGGGCGAGCGAGGGTGGAAGGCGACTTAGTGGAACAAAAGGGGCGAGACCCCACACCCTCCGGGGTACCTCTAGAGCATACTAACAGATCGGAAGAGCGTCG	Irx5_mm10_refGene_NM_018826	GCATACTAAC	0	CCCAGTGTTTGCAGTGGAACTGGGGCGGGGGCGAGCGAGGGTGGAAGGCGACTTAGTGGAACAAAAGGGGCGAGACCCCACACCCTCCGG	+	chr8:92356796-92356885	1	1	0	1
12404	369	76.4	ACTGGCCGCTTCACTGCCCAGTGTTTGCAGTGGAACTGGGGCGGGGGCGAGCGAGGGTGGAAGGCGACTTAGTGGAACAAAAGGGGCGAGACCCCACACCCTCCGGGGTACCTCTAGATGAACTGTGCAGATCGGAAGAGCGTCG	Irx5_mm10_refGene_NM_018826	TGAACTGTGC	0	CCCAGTGTTTGCAGTGGAACTGGGGCGGGGGCGAGCGAGGGTGGAAGGCGACTTAGTGGAACAAAAGGGGCGAGACCCCACACCCTCCGG	+	chr8:92356796-92356885	1	1	0	1
12405	370	76.5	ACTGGCCGCTTCACTGCCCAGTGTTTGCAGTGGAACTGGGGCGGGGGCGAGCGAGGGTGGAAGGCGACTTAGTGGAACAAAAGGGGCGAGACCCCACACCCTCCGGGGTACCTCTAGACAGAATGCGTAGATCGGAAGAGCGTCG	Irx5_mm10_refGene_NM_018826	CAGAATGCGT	0	CCCAGTGTTTGCAGTGGAACTGGGGCGGGGGCGAGCGAGGGTGGAAGGCGACTTAGTGGAACAAAAGGGGCGAGACCCCACACCCTCCGG	+	chr8:92356796-92356885	1	1	0	1
12406	371	77.1	ACTGGCCGCTTCACTGCAGCTACAGTATACTTATTTATAATAATAAATCCTAAAAAAAAAGACATGAATTAAGACAGGGAAAATTGATCATACCTTTTAGCGGTGTGGTACCTCTAGACGCATAGATTAGATCGGAAGAGCGTCG	Morc2a_mm10_refGene_NM_001159288	CGCATAGATT	0	CAGCTACAGTATACTTATTTATAATAATAAATCCTAAAAAAAAAGACATGAATTAAGACAGGGAAAATTGATCATACCTTTTAGCGGTGT	+	chr11:3658001-3658090	1	1	0	188
12407	372	77.2	ACTGGCCGCTTCACTGCAGCTACAGTATACTTATTTATAATAATAAATCCTAAAAAAAAAGACATGAATTAAGACAGGGAAAATTGATCATACCTTTTAGCGGTGTGGTACCTCTAGAGCAATCGAGGAGATCGGAAGAGCGTCG	Morc2a_mm10_refGene_NM_001159288	GCAATCGAGG	0	CAGCTACAGTATACTTATTTATAATAATAAATCCTAAAAAAAAAGACATGAATTAAGACAGGGAAAATTGATCATACCTTTTAGCGGTGT	+	chr11:3658001-3658090	1	1	0	188
12408	373	77.3	ACTGGCCGCTTCACTGCAGCTACAGTATACTTATTTATAATAATAAATCCTAAAAAAAAAGACATGAATTAAGACAGGGAAAATTGATCATACCTTTTAGCGGTGTGGTACCTCTAGAGGATGCGCATAGATCGGAAGAGCGTCG	Morc2a_mm10_refGene_NM_001159288	GGATGCGCAT	0	CAGCTACAGTATACTTATTTATAATAATAAATCCTAAAAAAAAAGACATGAATTAAGACAGGGAAAATTGATCATACCTTTTAGCGGTGT	+	chr11:3658001-3658090	1	1	0	188
12409	374	77.4	ACTGGCCGCTTCACTGCAGCTACAGTATACTTATTTATAATAATAAATCCTAAAAAAAAAGACATGAATTAAGACAGGGAAAATTGATCATACCTTTTAGCGGTGTGGTACCTCTAGACGAAGATAGCAGATCGGAAGAGCGTCG	Morc2a_mm10_refGene_NM_001159288	CGAAGATAGC	0	CAGCTACAGTATACTTATTTATAATAATAAATCCTAAAAAAAAAGACATGAATTAAGACAGGGAAAATTGATCATACCTTTTAGCGGTGT	+	chr11:3658001-3658090	1	1	0	188
12410	375	77.5	ACTGGCCGCTTCACTGCAGCTACAGTATACTTATTTATAATAATAAATCCTAAAAAAAAAGACATGAATTAAGACAGGGAAAATTGATCATACCTTTTAGCGGTGTGGTACCTCTAGATAATTTCGACAGATCGGAAGAGCGTCG	Morc2a_mm10_refGene_NM_001159288	TAATTTCGAC	0	CAGCTACAGTATACTTATTTATAATAATAAATCCTAAAAAAAAAGACATGAATTAAGACAGGGAAAATTGATCATACCTTTTAGCGGTGT	+	chr11:3658001-3658090	1	1	0	188
12411	376	78.1	ACTGGCCGCTTCACTGTTCCAGCCTGTAATTGCTTAGAGTGGAAACTATGGATTATCAGTACCTTTGCTCTCAGAGGACTTAAGAGAAAGACATTTTTTTTGTTGTGGTACCTCTAGAAATTAAGACCAGATCGGAAGAGCGTCG	Morc2a_mm10_refGene_NM_001159288	AATTAAGACC	0	TTCCAGCCTGTAATTGCTTAGAGTGGAAACTATGGATTATCAGTACCTTTGCTCTCAGAGGACTTAAGAGAAAGACATTTTTTTTGTTGT	+	chr11:3658736-3658825	1	1	0	203
12412	377	78.2	ACTGGCCGCTTCACTGTTCCAGCCTGTAATTGCTTAGAGTGGAAACTATGGATTATCAGTACCTTTGCTCTCAGAGGACTTAAGAGAAAGACATTTTTTTTGTTGTGGTACCTCTAGACAGAATGCGGAGATCGGAAGAGCGTCG	Morc2a_mm10_refGene_NM_001159288	CAGAATGCGG	0	TTCCAGCCTGTAATTGCTTAGAGTGGAAACTATGGATTATCAGTACCTTTGCTCTCAGAGGACTTAAGAGAAAGACATTTTTTTTGTTGT	+	chr11:3658736-3658825	1	1	0	203
12413	378	78.3	ACTGGCCGCTTCACTGTTCCAGCCTGTAATTGCTTAGAGTGGAAACTATGGATTATCAGTACCTTTGCTCTCAGAGGACTTAAGAGAAAGACATTTTTTTTGTTGTGGTACCTCTAGACGCATAGATCAGATCGGAAGAGCGTCG	Morc2a_mm10_refGene_NM_001159288	CGCATAGATC	0	TTCCAGCCTGTAATTGCTTAGAGTGGAAACTATGGATTATCAGTACCTTTGCTCTCAGAGGACTTAAGAGAAAGACATTTTTTTTGTTGT	+	chr11:3658736-3658825	1	1	0	203
12414	379	78.4	ACTGGCCGCTTCACTGTTCCAGCCTGTAATTGCTTAGAGTGGAAACTATGGATTATCAGTACCTTTGCTCTCAGAGGACTTAAGAGAAAGACATTTTTTTTGTTGTGGTACCTCTAGAAATTAAGACGAGATCGGAAGAGCGTCG	Morc2a_mm10_refGene_NM_001159288	AATTAAGACG	0	TTCCAGCCTGTAATTGCTTAGAGTGGAAACTATGGATTATCAGTACCTTTGCTCTCAGAGGACTTAAGAGAAAGACATTTTTTTTGTTGT	+	chr11:3658736-3658825	1	1	0	203
12415	380	78.5	ACTGGCCGCTTCACTGTTCCAGCCTGTAATTGCTTAGAGTGGAAACTATGGATTATCAGTACCTTTGCTCTCAGAGGACTTAAGAGAAAGACATTTTTTTTGTTGTGGTACCTCTAGACAGAATGCGCAGATCGGAAGAGCGTCG	Morc2a_mm10_refGene_NM_001159288	CAGAATGCGC	0	TTCCAGCCTGTAATTGCTTAGAGTGGAAACTATGGATTATCAGTACCTTTGCTCTCAGAGGACTTAAGAGAAAGACATTTTTTTTGTTGT	+	chr11:3658736-3658825	1	1	0	203
12431	396	82.1	ACTGGCCGCTTCACTGGTACAGGACAGTGGGGTGAGAGAGGAAACTGGAAGGGGGTGACTTGGAATCTCTTCTGCTCAGCCCAGGCTGGAGCTGAGGGAGGCAACCGGTACCTCTAGATTTTCTAGGGAGATCGGAAGAGCGTCG	Fendrr_mm10_refGene_NR_045471	TTTTCTAGGG	0	GTACAGGACAGTGGGGTGAGAGAGGAAACTGGAAGGGGGTGACTTGGAATCTCTTCTGCTCAGCCCAGGCTGGAGCTGAGGGAGGCAACC	-	chr8:121069145-121069234	1	1	0	294
12432	397	82.2	ACTGGCCGCTTCACTGGTACAGGACAGTGGGGTGAGAGAGGAAACTGGAAGGGGGTGACTTGGAATCTCTTCTGCTCAGCCCAGGCTGGAGCTGAGGGAGGCAACCGGTACCTCTAGAAGTACCGACCAGATCGGAAGAGCGTCG	Fendrr_mm10_refGene_NR_045471	AGTACCGACC	0	GTACAGGACAGTGGGGTGAGAGAGGAAACTGGAAGGGGGTGACTTGGAATCTCTTCTGCTCAGCCCAGGCTGGAGCTGAGGGAGGCAACC	-	chr8:121069145-121069234	1	1	0	294
12433	398	82.3	ACTGGCCGCTTCACTGGTACAGGACAGTGGGGTGAGAGAGGAAACTGGAAGGGGGTGACTTGGAATCTCTTCTGCTCAGCCCAGGCTGGAGCTGAGGGAGGCAACCGGTACCTCTAGACCATATGGCGAGATCGGAAGAGCGTCG	Fendrr_mm10_refGene_NR_045471	CCATATGGCG	0	GTACAGGACAGTGGGGTGAGAGAGGAAACTGGAAGGGGGTGACTTGGAATCTCTTCTGCTCAGCCCAGGCTGGAGCTGAGGGAGGCAACC	-	chr8:121069145-121069234	1	1	0	294
12434	399	82.4	ACTGGCCGCTTCACTGGTACAGGACAGTGGGGTGAGAGAGGAAACTGGAAGGGGGTGACTTGGAATCTCTTCTGCTCAGCCCAGGCTGGAGCTGAGGGAGGCAACCGGTACCTCTAGACTGGAGGTTTAGATCGGAAGAGCGTCG	Fendrr_mm10_refGene_NR_045471	CTGGAGGTTT	0	GTACAGGACAGTGGGGTGAGAGAGGAAACTGGAAGGGGGTGACTTGGAATCTCTTCTGCTCAGCCCAGGCTGGAGCTGAGGGAGGCAACC	-	chr8:121069145-121069234	1	1	0	294
12435	400	82.5	ACTGGCCGCTTCACTGGTACAGGACAGTGGGGTGAGAGAGGAAACTGGAAGGGGGTGACTTGGAATCTCTTCTGCTCAGCCCAGGCTGGAGCTGAGGGAGGCAACCGGTACCTCTAGATGATTCCGCGAGATCGGAAGAGCGTCG	Fendrr_mm10_refGene_NR_045471	TGATTCCGCG	0	GTACAGGACAGTGGGGTGAGAGAGGAAACTGGAAGGGGGTGACTTGGAATCTCTTCTGCTCAGCCCAGGCTGGAGCTGAGGGAGGCAACC	-	chr8:121069145-121069234	1	1	0	294
12436	401	83.1	ACTGGCCGCTTCACTGTTTACCAGGCTTCACTTTGGGTCACCTTTTGTTTATATCTAGGCTGTGGCCCTATTAGTGGTAACAGCTGAGTAATGGCGGCCTCTTCTTGGTACCTCTAGATGAATGCCGCAGATCGGAAGAGCGTCG	Morc2a_mm10_refGene_NM_001159288	TGAATGCCGC	0	TTTACCAGGCTTCACTTTGGGTCACCTTTTGTTTATATCTAGGCTGTGGCCCTATTAGTGGTAACAGCTGAGTAATGGCGGCCTCTTCTT	+	chr11:3668675-3668764	1	1	0	397
12437	402	83.2	ACTGGCCGCTTCACTGTTTACCAGGCTTCACTTTGGGTCACCTTTTGTTTATATCTAGGCTGTGGCCCTATTAGTGGTAACAGCTGAGTAATGGCGGCCTCTTCTTGGTACCTCTAGACACGGATGCGAGATCGGAAGAGCGTCG	Morc2a_mm10_refGene_NM_001159288	CACGGATGCG	0	TTTACCAGGCTTCACTTTGGGTCACCTTTTGTTTATATCTAGGCTGTGGCCCTATTAGTGGTAACAGCTGAGTAATGGCGGCCTCTTCTT	+	chr11:3668675-3668764	1	1	0	397
12438	403	83.3	ACTGGCCGCTTCACTGTTTACCAGGCTTCACTTTGGGTCACCTTTTGTTTATATCTAGGCTGTGGCCCTATTAGTGGTAACAGCTGAGTAATGGCGGCCTCTTCTTGGTACCTCTAGACAAAGACTCGAGATCGGAAGAGCGTCG	Morc2a_mm10_refGene_NM_001159288	CAAAGACTCG	0	TTTACCAGGCTTCACTTTGGGTCACCTTTTGTTTATATCTAGGCTGTGGCCCTATTAGTGGTAACAGCTGAGTAATGGCGGCCTCTTCTT	+	chr11:3668675-3668764	1	1	0	397
12439	404	83.4	ACTGGCCGCTTCACTGTTTACCAGGCTTCACTTTGGGTCACCTTTTGTTTATATCTAGGCTGTGGCCCTATTAGTGGTAACAGCTGAGTAATGGCGGCCTCTTCTTGGTACCTCTAGATTGATTGACGAGATCGGAAGAGCGTCG	Morc2a_mm10_refGene_NM_001159288	TTGATTGACG	0	TTTACCAGGCTTCACTTTGGGTCACCTTTTGTTTATATCTAGGCTGTGGCCCTATTAGTGGTAACAGCTGAGTAATGGCGGCCTCTTCTT	+	chr11:3668675-3668764	1	1	0	397
12440	405	83.5	ACTGGCCGCTTCACTGTTTACCAGGCTTCACTTTGGGTCACCTTTTGTTTATATCTAGGCTGTGGCCCTATTAGTGGTAACAGCTGAGTAATGGCGGCCTCTTCTTGGTACCTCTAGATTTTCTAGGTAGATCGGAAGAGCGTCG	Morc2a_mm10_refGene_NM_001159288	TTTTCTAGGT	0	TTTACCAGGCTTCACTTTGGGTCACCTTTTGTTTATATCTAGGCTGTGGCCCTATTAGTGGTAACAGCTGAGTAATGGCGGCCTCTTCTT	+	chr11:3668675-3668764	1	1	0	397
12441	406	85.1	ACTGGCCGCTTCACTGGCTCTGGGGCATGAGGCCATGACGGACGGACGGGCCGCCTCCTAGGCCTTCCCCTTCCGCATCAAAGAAGCCCTCTGCCAGGCAAGGAGTGGTACCTCTAGAGGACGCTCGGAGATCGGAAGAGCGTCG	Foxf1_mm10_refGene_NM_010426	GGACGCTCGG	0	GCTCTGGGGCATGAGGCCATGACGGACGGACGGGCCGCCTCCTAGGCCTTCCCCTTCCGCATCAAAGAAGCCCTCTGCCAGGCAAGGAGT	+	chr8:121086298-121086387	1	1	0	59
12442	407	85.2	ACTGGCCGCTTCACTGGCTCTGGGGCATGAGGCCATGACGGACGGACGGGCCGCCTCCTAGGCCTTCCCCTTCCGCATCAAAGAAGCCCTCTGCCAGGCAAGGAGTGGTACCTCTAGATTTCGGCAATAGATCGGAAGAGCGTCG	Foxf1_mm10_refGene_NM_010426	TTTCGGCAAT	0	GCTCTGGGGCATGAGGCCATGACGGACGGACGGGCCGCCTCCTAGGCCTTCCCCTTCCGCATCAAAGAAGCCCTCTGCCAGGCAAGGAGT	+	chr8:121086298-121086387	1	1	0	59
12443	408	85.3	ACTGGCCGCTTCACTGGCTCTGGGGCATGAGGCCATGACGGACGGACGGGCCGCCTCCTAGGCCTTCCCCTTCCGCATCAAAGAAGCCCTCTGCCAGGCAAGGAGTGGTACCTCTAGACGTATCATTTAGATCGGAAGAGCGTCG	Foxf1_mm10_refGene_NM_010426	CGTATCATTT	0	GCTCTGGGGCATGAGGCCATGACGGACGGACGGGCCGCCTCCTAGGCCTTCCCCTTCCGCATCAAAGAAGCCCTCTGCCAGGCAAGGAGT	+	chr8:121086298-121086387	1	1	0	59
12444	409	85.4	ACTGGCCGCTTCACTGGCTCTGGGGCATGAGGCCATGACGGACGGACGGGCCGCCTCCTAGGCCTTCCCCTTCCGCATCAAAGAAGCCCTCTGCCAGGCAAGGAGTGGTACCTCTAGAGTGGAGCCGTAGATCGGAAGAGCGTCG	Foxf1_mm10_refGene_NM_010426	GTGGAGCCGT	0	GCTCTGGGGCATGAGGCCATGACGGACGGACGGGCCGCCTCCTAGGCCTTCCCCTTCCGCATCAAAGAAGCCCTCTGCCAGGCAAGGAGT	+	chr8:121086298-121086387	1	1	0	59
12445	410	85.5	ACTGGCCGCTTCACTGGCTCTGGGGCATGAGGCCATGACGGACGGACGGGCCGCCTCCTAGGCCTTCCCCTTCCGCATCAAAGAAGCCCTCTGCCAGGCAAGGAGTGGTACCTCTAGATACGCATGGTAGATCGGAAGAGCGTCG	Foxf1_mm10_refGene_NM_010426	TACGCATGGT	0	GCTCTGGGGCATGAGGCCATGACGGACGGACGGGCCGCCTCCTAGGCCTTCCCCTTCCGCATCAAAGAAGCCCTCTGCCAGGCAAGGAGT	+	chr8:121086298-121086387	1	1	0	59
12446	411	86.1	ACTGGCCGCTTCACTGCTGGGCAGGTGCTAAGACAATGCTGCCATCATGCTCTGTACCTTACCTAGTTCCAGTCTTCATGTGACACTGCTTTTTATAGATGGGAAAGGTACCTCTAGAGTAAGGTACGAGATCGGAAGAGCGTCG	Morc2a_mm10_refGene_NM_001159288	GTAAGGTACG	0	CTGGGCAGGTGCTAAGACAATGCTGCCATCATGCTCTGTACCTTACCTAGTTCCAGTCTTCATGTGACACTGCTTTTTATAGATGGGAAA	+	chr11:3667234-3667323	1	1	0	369
12447	412	86.2	ACTGGCCGCTTCACTGCTGGGCAGGTGCTAAGACAATGCTGCCATCATGCTCTGTACCTTACCTAGTTCCAGTCTTCATGTGACACTGCTTTTTATAGATGGGAAAGGTACCTCTAGAAACGGAAGATAGATCGGAAGAGCGTCG	Morc2a_mm10_refGene_NM_001159288	AACGGAAGAT	0	CTGGGCAGGTGCTAAGACAATGCTGCCATCATGCTCTGTACCTTACCTAGTTCCAGTCTTCATGTGACACTGCTTTTTATAGATGGGAAA	+	chr11:3667234-3667323	1	1	0	369
12448	413	86.3	ACTGGCCGCTTCACTGCTGGGCAGGTGCTAAGACAATGCTGCCATCATGCTCTGTACCTTACCTAGTTCCAGTCTTCATGTGACACTGCTTTTTATAGATGGGAAAGGTACCTCTAGAGGACGCTCGTAGATCGGAAGAGCGTCG	Morc2a_mm10_refGene_NM_001159288	GGACGCTCGT	0	CTGGGCAGGTGCTAAGACAATGCTGCCATCATGCTCTGTACCTTACCTAGTTCCAGTCTTCATGTGACACTGCTTTTTATAGATGGGAAA	+	chr11:3667234-3667323	1	1	0	369
12449	414	86.4	ACTGGCCGCTTCACTGCTGGGCAGGTGCTAAGACAATGCTGCCATCATGCTCTGTACCTTACCTAGTTCCAGTCTTCATGTGACACTGCTTTTTATAGATGGGAAAGGTACCTCTAGAAGTGTCAACGAGATCGGAAGAGCGTCG	Morc2a_mm10_refGene_NM_001159288	AGTGTCAACG	0	CTGGGCAGGTGCTAAGACAATGCTGCCATCATGCTCTGTACCTTACCTAGTTCCAGTCTTCATGTGACACTGCTTTTTATAGATGGGAAA	+	chr11:3667234-3667323	1	1	0	369
12450	415	86.5	ACTGGCCGCTTCACTGCTGGGCAGGTGCTAAGACAATGCTGCCATCATGCTCTGTACCTTACCTAGTTCCAGTCTTCATGTGACACTGCTTTTTATAGATGGGAAAGGTACCTCTAGACTCGGCGTATAGATCGGAAGAGCGTCG	Morc2a_mm10_refGene_NM_001159288	CTCGGCGTAT	0	CTGGGCAGGTGCTAAGACAATGCTGCCATCATGCTCTGTACCTTACCTAGTTCCAGTCTTCATGTGACACTGCTTTTTATAGATGGGAAA	+	chr11:3667234-3667323	1	1	0	369
12451	416	87.1	ACTGGCCGCTTCACTGTGTGTGTGTGTGTGTGTGTGTGTGTGTGTGTGTTTGTGTGAGTCTATATGTGTGTGTGGGCCTATGTGTGTGGTGTGTGCATGCATGTGTGGTACCTCTAGATACGCATGGGAGATCGGAAGAGCGTCG	Cdkn1a_mm10_refGene_NM_001111099	TACGCATGGG	0	TGTGTGTGTGTGTGTGTGTGTGTGTGTGTGTGTTTGTGTGAGTCTATATGTGTGTGTGGGCCTATGTGTGTGGTGTGTGCATGCATGTGT	+	chr17:29090175-29090264	1	1	0	5
12452	417	87.2	ACTGGCCGCTTCACTGTGTGTGTGTGTGTGTGTGTGTGTGTGTGTGTGTTTGTGTGAGTCTATATGTGTGTGTGGGCCTATGTGTGTGGTGTGTGCATGCATGTGTGGTACCTCTAGATTTCGGCAACAGATCGGAAGAGCGTCG	Cdkn1a_mm10_refGene_NM_001111099	TTTCGGCAAC	0	TGTGTGTGTGTGTGTGTGTGTGTGTGTGTGTGTTTGTGTGAGTCTATATGTGTGTGTGGGCCTATGTGTGTGGTGTGTGCATGCATGTGT	+	chr17:29090175-29090264	1	1	0	5
12453	418	87.3	ACTGGCCGCTTCACTGTGTGTGTGTGTGTGTGTGTGTGTGTGTGTGTGTTTGTGTGAGTCTATATGTGTGTGTGGGCCTATGTGTGTGGTGTGTGCATGCATGTGTGGTACCTCTAGATAGCATCACGAGATCGGAAGAGCGTCG	Cdkn1a_mm10_refGene_NM_001111099	TAGCATCACG	0	TGTGTGTGTGTGTGTGTGTGTGTGTGTGTGTGTTTGTGTGAGTCTATATGTGTGTGTGGGCCTATGTGTGTGGTGTGTGCATGCATGTGT	+	chr17:29090175-29090264	1	1	0	5
12454	419	87.4	ACTGGCCGCTTCACTGTGTGTGTGTGTGTGTGTGTGTGTGTGTGTGTGTTTGTGTGAGTCTATATGTGTGTGTGGGCCTATGTGTGTGGTGTGTGCATGCATGTGTGGTACCTCTAGACAATCTCGATAGATCGGAAGAGCGTCG	Cdkn1a_mm10_refGene_NM_001111099	CAATCTCGAT	0	TGTGTGTGTGTGTGTGTGTGTGTGTGTGTGTGTTTGTGTGAGTCTATATGTGTGTGTGGGCCTATGTGTGTGGTGTGTGCATGCATGTGT	+	chr17:29090175-29090264	1	1	0	5
12455	420	87.5	ACTGGCCGCTTCACTGTGTGTGTGTGTGTGTGTGTGTGTGTGTGTGTGTTTGTGTGAGTCTATATGTGTGTGTGGGCCTATGTGTGTGGTGTGTGCATGCATGTGTGGTACCTCTAGAGACTAACTTCAGATCGGAAGAGCGTCG	Cdkn1a_mm10_refGene_NM_001111099	GACTAACTTC	0	TGTGTGTGTGTGTGTGTGTGTGTGTGTGTGTGTTTGTGTGAGTCTATATGTGTGTGTGGGCCTATGTGTGTGGTGTGTGCATGCATGTGT	+	chr17:29090175-29090264	1	1	0	5
12456	421	88.1	ACTGGCCGCTTCACTGCTCAGCGACTCGGATTTTAAGGAGTCGTCCTCCGAAGGCCGCCACGATGAGCTGCCCAGGCCCCCGCGCGCGGGCGAGTCCTCCCCGGCTGGTACCTCTAGAGACTAACTTGAGATCGGAAGAGCGTCG	Irx5_mm10_refGene_NM_018826	GACTAACTTG	0	CTCAGCGACTCGGATTTTAAGGAGTCGTCCTCCGAAGGCCGCCACGATGAGCTGCCCAGGCCCCCGCGCGCGGGCGAGTCCTCCCCGGCT	+	chr8:92360177-92360266	1	1	0	70
12457	422	88.2	ACTGGCCGCTTCACTGCTCAGCGACTCGGATTTTAAGGAGTCGTCCTCCGAAGGCCGCCACGATGAGCTGCCCAGGCCCCCGCGCGCGGGCGAGTCCTCCCCGGCTGGTACCTCTAGATGGCATGTGTAGATCGGAAGAGCGTCG	Irx5_mm10_refGene_NM_018826	TGGCATGTGT	0	CTCAGCGACTCGGATTTTAAGGAGTCGTCCTCCGAAGGCCGCCACGATGAGCTGCCCAGGCCCCCGCGCGCGGGCGAGTCCTCCCCGGCT	+	chr8:92360177-92360266	1	1	0	70
12458	423	88.3	ACTGGCCGCTTCACTGCTCAGCGACTCGGATTTTAAGGAGTCGTCCTCCGAAGGCCGCCACGATGAGCTGCCCAGGCCCCCGCGCGCGGGCGAGTCCTCCCCGGCTGGTACCTCTAGACATTAAGGCGAGATCGGAAGAGCGTCG	Irx5_mm10_refGene_NM_018826	CATTAAGGCG	0	CTCAGCGACTCGGATTTTAAGGAGTCGTCCTCCGAAGGCCGCCACGATGAGCTGCCCAGGCCCCCGCGCGCGGGCGAGTCCTCCCCGGCT	+	chr8:92360177-92360266	1	1	0	70
12459	424	88.4	ACTGGCCGCTTCACTGCTCAGCGACTCGGATTTTAAGGAGTCGTCCTCCGAAGGCCGCCACGATGAGCTGCCCAGGCCCCCGCGCGCGGGCGAGTCCTCCCCGGCTGGTACCTCTAGACAATCTCGACAGATCGGAAGAGCGTCG	Irx5_mm10_refGene_NM_018826	CAATCTCGAC	0	CTCAGCGACTCGGATTTTAAGGAGTCGTCCTCCGAAGGCCGCCACGATGAGCTGCCCAGGCCCCCGCGCGCGGGCGAGTCCTCCCCGGCT	+	chr8:92360177-92360266	1	1	0	70
12460	425	88.5	ACTGGCCGCTTCACTGCTCAGCGACTCGGATTTTAAGGAGTCGTCCTCCGAAGGCCGCCACGATGAGCTGCCCAGGCCCCCGCGCGCGGGCGAGTCCTCCCCGGCTGGTACCTCTAGAAGTATGGGCGAGATCGGAAGAGCGTCG	Irx5_mm10_refGene_NM_018826	AGTATGGGCG	0	CTCAGCGACTCGGATTTTAAGGAGTCGTCCTCCGAAGGCCGCCACGATGAGCTGCCCAGGCCCCCGCGCGCGGGCGAGTCCTCCCCGGCT	+	chr8:92360177-92360266	1	1	0	70
12461	426	89.1	ACTGGCCGCTTCACTGTGGGCTTATCTGGGATGGGGACCCCAGTTGGGGTTCTCAGTGACTTCTCCCATTTCTTAGTAGCAGTTGTACAAGGAGCCAGGCCAAGATGGTACCTCTAGACGCACGTGACAGATCGGAAGAGCGTCG	Cdkn1a_mm10_refGene_NM_001111099	CGCACGTGAC	0	TGGGCTTATCTGGGATGGGGACCCCAGTTGGGGTTCTCAGTGACTTCTCCCATTTCTTAGTAGCAGTTGTACAAGGAGCCAGGCCAAGAT	+	chr17:29100329-29100418	1	1	0	202
12462	427	89.2	ACTGGCCGCTTCACTGTGGGCTTATCTGGGATGGGGACCCCAGTTGGGGTTCTCAGTGACTTCTCCCATTTCTTAGTAGCAGTTGTACAAGGAGCCAGGCCAAGATGGTACCTCTAGATGGCATGTGGAGATCGGAAGAGCGTCG	Cdkn1a_mm10_refGene_NM_001111099	TGGCATGTGG	0	TGGGCTTATCTGGGATGGGGACCCCAGTTGGGGTTCTCAGTGACTTCTCCCATTTCTTAGTAGCAGTTGTACAAGGAGCCAGGCCAAGAT	+	chr17:29100329-29100418	1	1	0	202
12463	428	89.3	ACTGGCCGCTTCACTGTGGGCTTATCTGGGATGGGGACCCCAGTTGGGGTTCTCAGTGACTTCTCCCATTTCTTAGTAGCAGTTGTACAAGGAGCCAGGCCAAGATGGTACCTCTAGACTAGTGGGCGAGATCGGAAGAGCGTCG	Cdkn1a_mm10_refGene_NM_001111099	CTAGTGGGCG	0	TGGGCTTATCTGGGATGGGGACCCCAGTTGGGGTTCTCAGTGACTTCTCCCATTTCTTAGTAGCAGTTGTACAAGGAGCCAGGCCAAGAT	+	chr17:29100329-29100418	1	1	0	202
12464	429	89.4	ACTGGCCGCTTCACTGTGGGCTTATCTGGGATGGGGACCCCAGTTGGGGTTCTCAGTGACTTCTCCCATTTCTTAGTAGCAGTTGTACAAGGAGCCAGGCCAAGATGGTACCTCTAGATGGCATGTGCAGATCGGAAGAGCGTCG	Cdkn1a_mm10_refGene_NM_001111099	TGGCATGTGC	0	TGGGCTTATCTGGGATGGGGACCCCAGTTGGGGTTCTCAGTGACTTCTCCCATTTCTTAGTAGCAGTTGTACAAGGAGCCAGGCCAAGAT	+	chr17:29100329-29100418	1	1	0	202
12465	430	89.5	ACTGGCCGCTTCACTGTGGGCTTATCTGGGATGGGGACCCCAGTTGGGGTTCTCAGTGACTTCTCCCATTTCTTAGTAGCAGTTGTACAAGGAGCCAGGCCAAGATGGTACCTCTAGAAACGTTGACGAGATCGGAAGAGCGTCG	Cdkn1a_mm10_refGene_NM_001111099	AACGTTGACG	0	TGGGCTTATCTGGGATGGGGACCCCAGTTGGGGTTCTCAGTGACTTCTCCCATTTCTTAGTAGCAGTTGTACAAGGAGCCAGGCCAAGAT	+	chr17:29100329-29100418	1	1	0	202
12466	431	90.1	ACTGGCCGCTTCACTGCTAGGTTGATCTTGCTACATACACAGTCTAGGCAGACCTTGAGTTCATCATATTACTATGTCTTGAACAATACAAAGAGATTACAGGCTTGGTACCTCTAGATTGCGATTGGAGATCGGAAGAGCGTCG	Morc2a_mm10_refGene_NM_001159288	TTGCGATTGG	0	CTAGGTTGATCTTGCTACATACACAGTCTAGGCAGACCTTGAGTTCATCATATTACTATGTCTTGAACAATACAAAGAGATTACAGGCTT	+	chr11:3656992-3657081	1	1	0	170
12467	432	90.2	ACTGGCCGCTTCACTGCTAGGTTGATCTTGCTACATACACAGTCTAGGCAGACCTTGAGTTCATCATATTACTATGTCTTGAACAATACAAAGAGATTACAGGCTTGGTACCTCTAGACTTACCCGGCAGATCGGAAGAGCGTCG	Morc2a_mm10_refGene_NM_001159288	CTTACCCGGC	0	CTAGGTTGATCTTGCTACATACACAGTCTAGGCAGACCTTGAGTTCATCATATTACTATGTCTTGAACAATACAAAGAGATTACAGGCTT	+	chr11:3656992-3657081	1	1	0	170
12468	433	90.3	ACTGGCCGCTTCACTGCTAGGTTGATCTTGCTACATACACAGTCTAGGCAGACCTTGAGTTCATCATATTACTATGTCTTGAACAATACAAAGAGATTACAGGCTTGGTACCTCTAGATGTTACCTGTAGATCGGAAGAGCGTCG	Morc2a_mm10_refGene_NM_001159288	TGTTACCTGT	0	CTAGGTTGATCTTGCTACATACACAGTCTAGGCAGACCTTGAGTTCATCATATTACTATGTCTTGAACAATACAAAGAGATTACAGGCTT	+	chr11:3656992-3657081	1	1	0	170
12469	434	90.4	ACTGGCCGCTTCACTGCTAGGTTGATCTTGCTACATACACAGTCTAGGCAGACCTTGAGTTCATCATATTACTATGTCTTGAACAATACAAAGAGATTACAGGCTTGGTACCTCTAGATTGCGATTGCAGATCGGAAGAGCGTCG	Morc2a_mm10_refGene_NM_001159288	TTGCGATTGC	0	CTAGGTTGATCTTGCTACATACACAGTCTAGGCAGACCTTGAGTTCATCATATTACTATGTCTTGAACAATACAAAGAGATTACAGGCTT	+	chr11:3656992-3657081	1	1	0	170
12470	435	90.5	ACTGGCCGCTTCACTGCTAGGTTGATCTTGCTACATACACAGTCTAGGCAGACCTTGAGTTCATCATATTACTATGTCTTGAACAATACAAAGAGATTACAGGCTTGGTACCTCTAGATACGTTTGTCAGATCGGAAGAGCGTCG	Morc2a_mm10_refGene_NM_001159288	TACGTTTGTC	0	CTAGGTTGATCTTGCTACATACACAGTCTAGGCAGACCTTGAGTTCATCATATTACTATGTCTTGAACAATACAAAGAGATTACAGGCTT	+	chr11:3656992-3657081	1	1	0	170
12471	436	91.1	ACTGGCCGCTTCACTGTAAACTCCCAGAAGCTGGCTTGTGAGGCTAAGTACGAACAGGTAGCCCCTCCTCGAGATATAGTTCAGTCCTCTGCTTCCAATTTGGTTCGGTACCTCTAGATGTTACCTGCAGATCGGAAGAGCGTCG	CMV_promoter_scramble1	TGTTACCTGC	0	TAAACTCCCAGAAGCTGGCTTGTGAGGCTAAGTACGAACAGGTAGCCCCTCCTCGAGATATAGTTCAGTCCTCTGCTTCCAATTTGGTTC	NA	NA:not-genomic	1	1	0	6
12472	437	91.2	ACTGGCCGCTTCACTGTAAACTCCCAGAAGCTGGCTTGTGAGGCTAAGTACGAACAGGTAGCCCCTCCTCGAGATATAGTTCAGTCCTCTGCTTCCAATTTGGTTCGGTACCTCTAGACTTACCCGGTAGATCGGAAGAGCGTCG	CMV_promoter_scramble1	CTTACCCGGT	0	TAAACTCCCAGAAGCTGGCTTGTGAGGCTAAGTACGAACAGGTAGCCCCTCCTCGAGATATAGTTCAGTCCTCTGCTTCCAATTTGGTTC	NA	NA:not-genomic	1	1	0	6
12473	438	91.3	ACTGGCCGCTTCACTGTAAACTCCCAGAAGCTGGCTTGTGAGGCTAAGTACGAACAGGTAGCCCCTCCTCGAGATATAGTTCAGTCCTCTGCTTCCAATTTGGTTCGGTACCTCTAGACCCGGCAGTTAGATCGGAAGAGCGTCG	CMV_promoter_scramble1	CCCGGCAGTT	0	TAAACTCCCAGAAGCTGGCTTGTGAGGCTAAGTACGAACAGGTAGCCCCTCCTCGAGATATAGTTCAGTCCTCTGCTTCCAATTTGGTTC	NA	NA:not-genomic	1	1	0	6
12474	439	91.4	ACTGGCCGCTTCACTGTAAACTCCCAGAAGCTGGCTTGTGAGGCTAAGTACGAACAGGTAGCCCCTCCTCGAGATATAGTTCAGTCCTCTGCTTCCAATTTGGTTCGGTACCTCTAGATGTATACGCCAGATCGGAAGAGCGTCG	CMV_promoter_scramble1	TGTATACGCC	0	TAAACTCCCAGAAGCTGGCTTGTGAGGCTAAGTACGAACAGGTAGCCCCTCCTCGAGATATAGTTCAGTCCTCTGCTTCCAATTTGGTTC	NA	NA:not-genomic	1	1	0	6
12475	440	91.5	ACTGGCCGCTTCACTGTAAACTCCCAGAAGCTGGCTTGTGAGGCTAAGTACGAACAGGTAGCCCCTCCTCGAGATATAGTTCAGTCCTCTGCTTCCAATTTGGTTCGGTACCTCTAGATGTATACGCGAGATCGGAAGAGCGTCG	CMV_promoter_scramble1	TGTATACGCG	0	TAAACTCCCAGAAGCTGGCTTGTGAGGCTAAGTACGAACAGGTAGCCCCTCCTCGAGATATAGTTCAGTCCTCTGCTTCCAATTTGGTTC	NA	NA:not-genomic	1	1	0	6
12476	441	93.1	ACTGGCCGCTTCACTGTCCAAAGGCATGTATACAGGTAATATTGACTGAGGTTCCCTCCCCTCAAATGGCTCTAGCTTTTGTCAAGTTGACAAAACAACAACAAAAGGTACCTCTAGACGCGATCTTTAGATCGGAAGAGCGTCG	Enc1_mm10_refGene_NM_007930	CGCGATCTTT	0	TCCAAAGGCATGTATACAGGTAATATTGACTGAGGTTCCCTCCCCTCAAATGGCTCTAGCTTTTGTCAAGTTGACAAAACAACAACAAAA	+	chr13:97248158-97248247	1	1	0	158
12477	442	93.2	ACTGGCCGCTTCACTGTCCAAAGGCATGTATACAGGTAATATTGACTGAGGTTCCCTCCCCTCAAATGGCTCTAGCTTTTGTCAAGTTGACAAAACAACAACAAAAGGTACCTCTAGAGTAGGCTCTTAGATCGGAAGAGCGTCG	Enc1_mm10_refGene_NM_007930	GTAGGCTCTT	0	TCCAAAGGCATGTATACAGGTAATATTGACTGAGGTTCCCTCCCCTCAAATGGCTCTAGCTTTTGTCAAGTTGACAAAACAACAACAAAA	+	chr13:97248158-97248247	1	1	0	158
12478	443	93.3	ACTGGCCGCTTCACTGTCCAAAGGCATGTATACAGGTAATATTGACTGAGGTTCCCTCCCCTCAAATGGCTCTAGCTTTTGTCAAGTTGACAAAACAACAACAAAAGGTACCTCTAGAACGGCGTTATAGATCGGAAGAGCGTCG	Enc1_mm10_refGene_NM_007930	ACGGCGTTAT	0	TCCAAAGGCATGTATACAGGTAATATTGACTGAGGTTCCCTCCCCTCAAATGGCTCTAGCTTTTGTCAAGTTGACAAAACAACAACAAAA	+	chr13:97248158-97248247	1	1	0	158
12479	444	93.4	ACTGGCCGCTTCACTGTCCAAAGGCATGTATACAGGTAATATTGACTGAGGTTCCCTCCCCTCAAATGGCTCTAGCTTTTGTCAAGTTGACAAAACAACAACAAAAGGTACCTCTAGAAAGTAGTCATAGATCGGAAGAGCGTCG	Enc1_mm10_refGene_NM_007930	AAGTAGTCAT	0	TCCAAAGGCATGTATACAGGTAATATTGACTGAGGTTCCCTCCCCTCAAATGGCTCTAGCTTTTGTCAAGTTGACAAAACAACAACAAAA	+	chr13:97248158-97248247	1	1	0	158
12480	445	93.5	ACTGGCCGCTTCACTGTCCAAAGGCATGTATACAGGTAATATTGACTGAGGTTCCCTCCCCTCAAATGGCTCTAGCTTTTGTCAAGTTGACAAAACAACAACAAAAGGTACCTCTAGACGATTTAATCAGATCGGAAGAGCGTCG	Enc1_mm10_refGene_NM_007930	CGATTTAATC	0	TCCAAAGGCATGTATACAGGTAATATTGACTGAGGTTCCCTCCCCTCAAATGGCTCTAGCTTTTGTCAAGTTGACAAAACAACAACAAAA	+	chr13:97248158-97248247	1	1	0	158
12481	446	94.1	ACTGGCCGCTTCACTGGCCTTGGCTACTCCACTGAGCATTCTTAGGATCCCGGCACCCTCGAGCGCAGGAAAGCGCCTAGGGCTGCTTTCCCCTGAGTTGGGTGCCGGTACCTCTAGAATTTTCCGACAGATCGGAAGAGCGTCG	Enc1_mm10_refGene_NM_007930	ATTTTCCGAC	0	GCCTTGGCTACTCCACTGAGCATTCTTAGGATCCCGGCACCCTCGAGCGCAGGAAAGCGCCTAGGGCTGCTTTCCCCTGAGTTGGGTGCC	+	chr13:97240693-97240782	1	1	0	13
12482	447	94.2	ACTGGCCGCTTCACTGGCCTTGGCTACTCCACTGAGCATTCTTAGGATCCCGGCACCCTCGAGCGCAGGAAAGCGCCTAGGGCTGCTTTCCCCTGAGTTGGGTGCCGGTACCTCTAGATGTATCGCTCAGATCGGAAGAGCGTCG	Enc1_mm10_refGene_NM_007930	TGTATCGCTC	0	GCCTTGGCTACTCCACTGAGCATTCTTAGGATCCCGGCACCCTCGAGCGCAGGAAAGCGCCTAGGGCTGCTTTCCCCTGAGTTGGGTGCC	+	chr13:97240693-97240782	1	1	0	13
12483	448	94.3	ACTGGCCGCTTCACTGGCCTTGGCTACTCCACTGAGCATTCTTAGGATCCCGGCACCCTCGAGCGCAGGAAAGCGCCTAGGGCTGCTTTCCCCTGAGTTGGGTGCCGGTACCTCTAGAGCAATGGATTAGATCGGAAGAGCGTCG	Enc1_mm10_refGene_NM_007930	GCAATGGATT	0	GCCTTGGCTACTCCACTGAGCATTCTTAGGATCCCGGCACCCTCGAGCGCAGGAAAGCGCCTAGGGCTGCTTTCCCCTGAGTTGGGTGCC	+	chr13:97240693-97240782	1	1	0	13
12484	449	94.4	ACTGGCCGCTTCACTGGCCTTGGCTACTCCACTGAGCATTCTTAGGATCCCGGCACCCTCGAGCGCAGGAAAGCGCCTAGGGCTGCTTTCCCCTGAGTTGGGTGCCGGTACCTCTAGACCGAGTAATCAGATCGGAAGAGCGTCG	Enc1_mm10_refGene_NM_007930	CCGAGTAATC	0	GCCTTGGCTACTCCACTGAGCATTCTTAGGATCCCGGCACCCTCGAGCGCAGGAAAGCGCCTAGGGCTGCTTTCCCCTGAGTTGGGTGCC	+	chr13:97240693-97240782	1	1	0	13
12485	450	94.5	ACTGGCCGCTTCACTGGCCTTGGCTACTCCACTGAGCATTCTTAGGATCCCGGCACCCTCGAGCGCAGGAAAGCGCCTAGGGCTGCTTTCCCCTGAGTTGGGTGCCGGTACCTCTAGAAGCGTGGGGTAGATCGGAAGAGCGTCG	Enc1_mm10_refGene_NM_007930	AGCGTGGGGT	0	GCCTTGGCTACTCCACTGAGCATTCTTAGGATCCCGGCACCCTCGAGCGCAGGAAAGCGCCTAGGGCTGCTTTCCCCTGAGTTGGGTGCC	+	chr13:97240693-97240782	1	1	0	13
12486	451	95.1	ACTGGCCGCTTCACTGTAACCCAATGTCCACTTGCGCAACCTGCAGTGTTCCCCGAGGTCCAGACCTAGGCTTCTTCCCTTGCTCCTGCGGGAACTAGGCTCTGCCGGTACCTCTAGACCTGCAATCCAGATCGGAAGAGCGTCG	Enc1_mm10_refGene_NM_007930	CCTGCAATCC	0	TAACCCAATGTCCACTTGCGCAACCTGCAGTGTTCCCCGAGGTCCAGACCTAGGCTTCTTCCCTTGCTCCTGCGGGAACTAGGCTCTGCC	+	chr13:97240546-97240635	1	1	0	10
12487	452	95.2	ACTGGCCGCTTCACTGTAACCCAATGTCCACTTGCGCAACCTGCAGTGTTCCCCGAGGTCCAGACCTAGGCTTCTTCCCTTGCTCCTGCGGGAACTAGGCTCTGCCGGTACCTCTAGAAAGTAGTCACAGATCGGAAGAGCGTCG	Enc1_mm10_refGene_NM_007930	AAGTAGTCAC	0	TAACCCAATGTCCACTTGCGCAACCTGCAGTGTTCCCCGAGGTCCAGACCTAGGCTTCTTCCCTTGCTCCTGCGGGAACTAGGCTCTGCC	+	chr13:97240546-97240635	1	1	0	10
12488	453	95.3	ACTGGCCGCTTCACTGTAACCCAATGTCCACTTGCGCAACCTGCAGTGTTCCCCGAGGTCCAGACCTAGGCTTCTTCCCTTGCTCCTGCGGGAACTAGGCTCTGCCGGTACCTCTAGATGTATCGCTTAGATCGGAAGAGCGTCG	Enc1_mm10_refGene_NM_007930	TGTATCGCTT	0	TAACCCAATGTCCACTTGCGCAACCTGCAGTGTTCCCCGAGGTCCAGACCTAGGCTTCTTCCCTTGCTCCTGCGGGAACTAGGCTCTGCC	+	chr13:97240546-97240635	1	1	0	10
12489	454	95.4	ACTGGCCGCTTCACTGTAACCCAATGTCCACTTGCGCAACCTGCAGTGTTCCCCGAGGTCCAGACCTAGGCTTCTTCCCTTGCTCCTGCGGGAACTAGGCTCTGCCGGTACCTCTAGAATTTTCCGATAGATCGGAAGAGCGTCG	Enc1_mm10_refGene_NM_007930	ATTTTCCGAT	0	TAACCCAATGTCCACTTGCGCAACCTGCAGTGTTCCCCGAGGTCCAGACCTAGGCTTCTTCCCTTGCTCCTGCGGGAACTAGGCTCTGCC	+	chr13:97240546-97240635	1	1	0	10
12490	455	95.5	ACTGGCCGCTTCACTGTAACCCAATGTCCACTTGCGCAACCTGCAGTGTTCCCCGAGGTCCAGACCTAGGCTTCTTCCCTTGCTCCTGCGGGAACTAGGCTCTGCCGGTACCTCTAGAGATGAGTCCGAGATCGGAAGAGCGTCG	Enc1_mm10_refGene_NM_007930	GATGAGTCCG	0	TAACCCAATGTCCACTTGCGCAACCTGCAGTGTTCCCCGAGGTCCAGACCTAGGCTTCTTCCCTTGCTCCTGCGGGAACTAGGCTCTGCC	+	chr13:97240546-97240635	1	1	0	10
12491	456	96.1	ACTGGCCGCTTCACTGACGTGGCCTTGTCGCTGTCTTGCACTCTGGTGTCTGAGCGGCCTGAAGATTCCCCGGGTGGGCCCGGAACATCTCAGGGCCGAAAACGGAGGTACCTCTAGATTTTGTACGCAGATCGGAAGAGCGTCG	Cdkn1a_mm10_refGene_NM_001111099	TTTTGTACGC	0	ACGTGGCCTTGTCGCTGTCTTGCACTCTGGTGTCTGAGCGGCCTGAAGATTCCCCGGGTGGGCCCGGAACATCTCAGGGCCGAAAACGGA	+	chr17:29098730-29098819	1	1	0	171
12492	457	96.2	ACTGGCCGCTTCACTGACGTGGCCTTGTCGCTGTCTTGCACTCTGGTGTCTGAGCGGCCTGAAGATTCCCCGGGTGGGCCCGGAACATCTCAGGGCCGAAAACGGAGGTACCTCTAGAGGTTAATACGAGATCGGAAGAGCGTCG	Cdkn1a_mm10_refGene_NM_001111099	GGTTAATACG	0	ACGTGGCCTTGTCGCTGTCTTGCACTCTGGTGTCTGAGCGGCCTGAAGATTCCCCGGGTGGGCCCGGAACATCTCAGGGCCGAAAACGGA	+	chr17:29098730-29098819	1	1	0	171
12493	458	96.3	ACTGGCCGCTTCACTGACGTGGCCTTGTCGCTGTCTTGCACTCTGGTGTCTGAGCGGCCTGAAGATTCCCCGGGTGGGCCCGGAACATCTCAGGGCCGAAAACGGAGGTACCTCTAGAGGTAGATCGGAGATCGGAAGAGCGTCG	Cdkn1a_mm10_refGene_NM_001111099	GGTAGATCGG	0	ACGTGGCCTTGTCGCTGTCTTGCACTCTGGTGTCTGAGCGGCCTGAAGATTCCCCGGGTGGGCCCGGAACATCTCAGGGCCGAAAACGGA	+	chr17:29098730-29098819	1	1	0	171
12494	459	96.4	ACTGGCCGCTTCACTGACGTGGCCTTGTCGCTGTCTTGCACTCTGGTGTCTGAGCGGCCTGAAGATTCCCCGGGTGGGCCCGGAACATCTCAGGGCCGAAAACGGAGGTACCTCTAGAGGTAGATCGCAGATCGGAAGAGCGTCG	Cdkn1a_mm10_refGene_NM_001111099	GGTAGATCGC	0	ACGTGGCCTTGTCGCTGTCTTGCACTCTGGTGTCTGAGCGGCCTGAAGATTCCCCGGGTGGGCCCGGAACATCTCAGGGCCGAAAACGGA	+	chr17:29098730-29098819	1	1	0	171
12495	460	96.5	ACTGGCCGCTTCACTGACGTGGCCTTGTCGCTGTCTTGCACTCTGGTGTCTGAGCGGCCTGAAGATTCCCCGGGTGGGCCCGGAACATCTCAGGGCCGAAAACGGAGGTACCTCTAGACCGATCAAACAGATCGGAAGAGCGTCG	Cdkn1a_mm10_refGene_NM_001111099	CCGATCAAAC	0	ACGTGGCCTTGTCGCTGTCTTGCACTCTGGTGTCTGAGCGGCCTGAAGATTCCCCGGGTGGGCCCGGAACATCTCAGGGCCGAAAACGGA	+	chr17:29098730-29098819	1	1	0	171
12496	461	97.1	ACTGGCCGCTTCACTGCTAGCGAGTCTCTTTGCATACGCGCCCCCTCCCGGGCGCAACTTATAGGCCGGCGCACGGTGGCCCGGCGCAGTCAGCTCCCGCAGCCTCGGTACCTCTAGAATACAGCTTGAGATCGGAAGAGCGTCG	Enc1_mm10_refGene_NM_007930	ATACAGCTTG	0	CTAGCGAGTCTCTTTGCATACGCGCCCCCTCCCGGGCGCAACTTATAGGCCGGCGCACGGTGGCCCGGCGCAGTCAGCTCCCGCAGCCTC	+	chr13:97241036-97241125	1	1	0	20
12497	462	97.2	ACTGGCCGCTTCACTGCTAGCGAGTCTCTTTGCATACGCGCCCCCTCCCGGGCGCAACTTATAGGCCGGCGCACGGTGGCCCGGCGCAGTCAGCTCCCGCAGCCTCGGTACCTCTAGATTTTGTACGTAGATCGGAAGAGCGTCG	Enc1_mm10_refGene_NM_007930	TTTTGTACGT	0	CTAGCGAGTCTCTTTGCATACGCGCCCCCTCCCGGGCGCAACTTATAGGCCGGCGCACGGTGGCCCGGCGCAGTCAGCTCCCGCAGCCTC	+	chr13:97241036-97241125	1	1	0	20
12498	463	97.3	ACTGGCCGCTTCACTGCTAGCGAGTCTCTTTGCATACGCGCCCCCTCCCGGGCGCAACTTATAGGCCGGCGCACGGTGGCCCGGCGCAGTCAGCTCCCGCAGCCTCGGTACCTCTAGAGGTAGATCGTAGATCGGAAGAGCGTCG	Enc1_mm10_refGene_NM_007930	GGTAGATCGT	0	CTAGCGAGTCTCTTTGCATACGCGCCCCCTCCCGGGCGCAACTTATAGGCCGGCGCACGGTGGCCCGGCGCAGTCAGCTCCCGCAGCCTC	+	chr13:97241036-97241125	1	1	0	20
12499	464	97.4	ACTGGCCGCTTCACTGCTAGCGAGTCTCTTTGCATACGCGCCCCCTCCCGGGCGCAACTTATAGGCCGGCGCACGGTGGCCCGGCGCAGTCAGCTCCCGCAGCCTCGGTACCTCTAGAAGCTCGCCATAGATCGGAAGAGCGTCG	Enc1_mm10_refGene_NM_007930	AGCTCGCCAT	0	CTAGCGAGTCTCTTTGCATACGCGCCCCCTCCCGGGCGCAACTTATAGGCCGGCGCACGGTGGCCCGGCGCAGTCAGCTCCCGCAGCCTC	+	chr13:97241036-97241125	1	1	0	20
12500	465	97.5	ACTGGCCGCTTCACTGCTAGCGAGTCTCTTTGCATACGCGCCCCCTCCCGGGCGCAACTTATAGGCCGGCGCACGGTGGCCCGGCGCAGTCAGCTCCCGCAGCCTCGGTACCTCTAGAAAAGTTTCGCAGATCGGAAGAGCGTCG	Enc1_mm10_refGene_NM_007930	AAAGTTTCGC	0	CTAGCGAGTCTCTTTGCATACGCGCCCCCTCCCGGGCGCAACTTATAGGCCGGCGCACGGTGGCCCGGCGCAGTCAGCTCCCGCAGCCTC	+	chr13:97241036-97241125	1	1	0	20
12501	466	98.1	ACTGGCCGCTTCACTGCTGTGAGCTACCGTCTGGGGAAGGGCACCAAACTTGTTTTTCGGCTCAGTTTGTCTGGGGAAATGAGCCAATCTATATTTCTATATCTATGGTACCTCTAGAGTAAGCTTTGAGATCGGAAGAGCGTCG	Cdkn1a_mm10_refGene_NM_001111099	GTAAGCTTTG	0	CTGTGAGCTACCGTCTGGGGAAGGGCACCAAACTTGTTTTTCGGCTCAGTTTGTCTGGGGAAATGAGCCAATCTATATTTCTATATCTAT	+	chr17:29095925-29096014	1	1	0	117
12502	467	98.2	ACTGGCCGCTTCACTGCTGTGAGCTACCGTCTGGGGAAGGGCACCAAACTTGTTTTTCGGCTCAGTTTGTCTGGGGAAATGAGCCAATCTATATTTCTATATCTATGGTACCTCTAGACCTGTCAAGTAGATCGGAAGAGCGTCG	Cdkn1a_mm10_refGene_NM_001111099	CCTGTCAAGT	0	CTGTGAGCTACCGTCTGGGGAAGGGCACCAAACTTGTTTTTCGGCTCAGTTTGTCTGGGGAAATGAGCCAATCTATATTTCTATATCTAT	+	chr17:29095925-29096014	1	1	0	117
12503	468	98.3	ACTGGCCGCTTCACTGCTGTGAGCTACCGTCTGGGGAAGGGCACCAAACTTGTTTTTCGGCTCAGTTTGTCTGGGGAAATGAGCCAATCTATATTTCTATATCTATGGTACCTCTAGAAGCTCGCCACAGATCGGAAGAGCGTCG	Cdkn1a_mm10_refGene_NM_001111099	AGCTCGCCAC	0	CTGTGAGCTACCGTCTGGGGAAGGGCACCAAACTTGTTTTTCGGCTCAGTTTGTCTGGGGAAATGAGCCAATCTATATTTCTATATCTAT	+	chr17:29095925-29096014	1	1	0	117
12504	469	98.4	ACTGGCCGCTTCACTGCTGTGAGCTACCGTCTGGGGAAGGGCACCAAACTTGTTTTTCGGCTCAGTTTGTCTGGGGAAATGAGCCAATCTATATTTCTATATCTATGGTACCTCTAGAATACTAGGCGAGATCGGAAGAGCGTCG	Cdkn1a_mm10_refGene_NM_001111099	ATACTAGGCG	0	CTGTGAGCTACCGTCTGGGGAAGGGCACCAAACTTGTTTTTCGGCTCAGTTTGTCTGGGGAAATGAGCCAATCTATATTTCTATATCTAT	+	chr17:29095925-29096014	1	1	0	117
12505	470	98.5	ACTGGCCGCTTCACTGCTGTGAGCTACCGTCTGGGGAAGGGCACCAAACTTGTTTTTCGGCTCAGTTTGTCTGGGGAAATGAGCCAATCTATATTTCTATATCTATGGTACCTCTAGAAGGGTAGACCAGATCGGAAGAGCGTCG	Cdkn1a_mm10_refGene_NM_001111099	AGGGTAGACC	0	CTGTGAGCTACCGTCTGGGGAAGGGCACCAAACTTGTTTTTCGGCTCAGTTTGTCTGGGGAAATGAGCCAATCTATATTTCTATATCTAT	+	chr17:29095925-29096014	1	1	0	117
12506	471	99.1	ACTGGCCGCTTCACTGCATTTCACTCCCCTCTCCCAGCCTCTAGCTTTGATGTTCTTTCTGCTTCCTCTCCCATAATGTCCCCTGAGCTTCACAGGGGATAGGTGGGGTACCTCTAGACTTGGACTACAGATCGGAAGAGCGTCG	Fendrr_mm10_refGene_NR_045471	CTTGGACTAC	0	CATTTCACTCCCCTCTCCCAGCCTCTAGCTTTGATGTTCTTTCTGCTTCCTCTCCCATAATGTCCCCTGAGCTTCACAGGGGATAGGTGG	-	chr8:121060010-121060099	1	1	0	476
12507	472	99.2	ACTGGCCGCTTCACTGCATTTCACTCCCCTCTCCCAGCCTCTAGCTTTGATGTTCTTTCTGCTTCCTCTCCCATAATGTCCCCTGAGCTTCACAGGGGATAGGTGGGGTACCTCTAGACATAGGTGATAGATCGGAAGAGCGTCG	Fendrr_mm10_refGene_NR_045471	CATAGGTGAT	0	CATTTCACTCCCCTCTCCCAGCCTCTAGCTTTGATGTTCTTTCTGCTTCCTCTCCCATAATGTCCCCTGAGCTTCACAGGGGATAGGTGG	-	chr8:121060010-121060099	1	1	0	476
12508	473	99.3	ACTGGCCGCTTCACTGCATTTCACTCCCCTCTCCCAGCCTCTAGCTTTGATGTTCTTTCTGCTTCCTCTCCCATAATGTCCCCTGAGCTTCACAGGGGATAGGTGGGGTACCTCTAGACTCGGAATACAGATCGGAAGAGCGTCG	Fendrr_mm10_refGene_NR_045471	CTCGGAATAC	0	CATTTCACTCCCCTCTCCCAGCCTCTAGCTTTGATGTTCTTTCTGCTTCCTCTCCCATAATGTCCCCTGAGCTTCACAGGGGATAGGTGG	-	chr8:121060010-121060099	1	1	0	476
12509	474	99.4	ACTGGCCGCTTCACTGCATTTCACTCCCCTCTCCCAGCCTCTAGCTTTGATGTTCTTTCTGCTTCCTCTCCCATAATGTCCCCTGAGCTTCACAGGGGATAGGTGGGGTACCTCTAGACGAGCTTATTAGATCGGAAGAGCGTCG	Fendrr_mm10_refGene_NR_045471	CGAGCTTATT	0	CATTTCACTCCCCTCTCCCAGCCTCTAGCTTTGATGTTCTTTCTGCTTCCTCTCCCATAATGTCCCCTGAGCTTCACAGGGGATAGGTGG	-	chr8:121060010-121060099	1	1	0	476
12510	475	99.5	ACTGGCCGCTTCACTGCATTTCACTCCCCTCTCCCAGCCTCTAGCTTTGATGTTCTTTCTGCTTCCTCTCCCATAATGTCCCCTGAGCTTCACAGGGGATAGGTGGGGTACCTCTAGACGGGATTGATAGATCGGAAGAGCGTCG	Fendrr_mm10_refGene_NR_045471	CGGGATTGAT	0	CATTTCACTCCCCTCTCCCAGCCTCTAGCTTTGATGTTCTTTCTGCTTCCTCTCCCATAATGTCCCCTGAGCTTCACAGGGGATAGGTGG	-	chr8:121060010-121060099	1	1	0	476
12511	476	100.1	ACTGGCCGCTTCACTGATGCAAAATCCTCAGAAGACACATCAAGAGGGGGTATTGTTATATCGAGGCTTAGCCTGAGCCAGTGGCAAGGCCGGCTTCCCGCTTCACGGTACCTCTAGACCGAGTACGGAGATCGGAAGAGCGTCG	Fendrr_mm10_refGene_NR_045471	CCGAGTACGG	0	ATGCAAAATCCTCAGAAGACACATCAAGAGGGGGTATTGTTATATCGAGGCTTAGCCTGAGCCAGTGGCAAGGCCGGCTTCCCGCTTCAC	-	chr8:121074122-121074211	1	1	0	196
12512	477	100.2	ACTGGCCGCTTCACTGATGCAAAATCCTCAGAAGACACATCAAGAGGGGGTATTGTTATATCGAGGCTTAGCCTGAGCCAGTGGCAAGGCCGGCTTCCCGCTTCACGGTACCTCTAGACGCCACCGTTAGATCGGAAGAGCGTCG	Fendrr_mm10_refGene_NR_045471	CGCCACCGTT	0	ATGCAAAATCCTCAGAAGACACATCAAGAGGGGGTATTGTTATATCGAGGCTTAGCCTGAGCCAGTGGCAAGGCCGGCTTCCCGCTTCAC	-	chr8:121074122-121074211	1	1	0	196
12513	478	100.3	ACTGGCCGCTTCACTGATGCAAAATCCTCAGAAGACACATCAAGAGGGGGTATTGTTATATCGAGGCTTAGCCTGAGCCAGTGGCAAGGCCGGCTTCCCGCTTCACGGTACCTCTAGACCGAGTACGCAGATCGGAAGAGCGTCG	Fendrr_mm10_refGene_NR_045471	CCGAGTACGC	0	ATGCAAAATCCTCAGAAGACACATCAAGAGGGGGTATTGTTATATCGAGGCTTAGCCTGAGCCAGTGGCAAGGCCGGCTTCCCGCTTCAC	-	chr8:121074122-121074211	1	1	0	196
12514	479	100.4	ACTGGCCGCTTCACTGATGCAAAATCCTCAGAAGACACATCAAGAGGGGGTATTGTTATATCGAGGCTTAGCCTGAGCCAGTGGCAAGGCCGGCTTCCCGCTTCACGGTACCTCTAGACTCGGAATATAGATCGGAAGAGCGTCG	Fendrr_mm10_refGene_NR_045471	CTCGGAATAT	0	ATGCAAAATCCTCAGAAGACACATCAAGAGGGGGTATTGTTATATCGAGGCTTAGCCTGAGCCAGTGGCAAGGCCGGCTTCCCGCTTCAC	-	chr8:121074122-121074211	1	1	0	196
12515	480	100.5	ACTGGCCGCTTCACTGATGCAAAATCCTCAGAAGACACATCAAGAGGGGGTATTGTTATATCGAGGCTTAGCCTGAGCCAGTGGCAAGGCCGGCTTCCCGCTTCACGGTACCTCTAGAGATCGGCTCGAGATCGGAAGAGCGTCG	Fendrr_mm10_refGene_NR_045471	GATCGGCTCG	0	ATGCAAAATCCTCAGAAGACACATCAAGAGGGGGTATTGTTATATCGAGGCTTAGCCTGAGCCAGTGGCAAGGCCGGCTTCCCGCTTCAC	-	chr8:121074122-121074211	1	1	0	196
12516	481	101.1	ACTGGCCGCTTCACTGTATGTGAAATCACAGAAGGATGCTGTGTTCATGGTCTTGAGTAAGTGAAGAGATTAACATCATTACCATTTGGTATGGAATATTTTAGGGGGTACCTCTAGAAAAGAAACTTAGATCGGAAGAGCGTCG	Morc2a_mm10_refGene_NM_001159288	AAAGAAACTT	0	TATGTGAAATCACAGAAGGATGCTGTGTTCATGGTCTTGAGTAAGTGAAGAGATTAACATCATTACCATTTGGTATGGAATATTTTAGGG	+	chr11:3651025-3651114	1	1	0	50
12517	482	101.2	ACTGGCCGCTTCACTGTATGTGAAATCACAGAAGGATGCTGTGTTCATGGTCTTGAGTAAGTGAAGAGATTAACATCATTACCATTTGGTATGGAATATTTTAGGGGGTACCTCTAGAAAGGCGTCGCAGATCGGAAGAGCGTCG	Morc2a_mm10_refGene_NM_001159288	AAGGCGTCGC	0	TATGTGAAATCACAGAAGGATGCTGTGTTCATGGTCTTGAGTAAGTGAAGAGATTAACATCATTACCATTTGGTATGGAATATTTTAGGG	+	chr11:3651025-3651114	1	1	0	50
12518	483	101.3	ACTGGCCGCTTCACTGTATGTGAAATCACAGAAGGATGCTGTGTTCATGGTCTTGAGTAAGTGAAGAGATTAACATCATTACCATTTGGTATGGAATATTTTAGGGGGTACCTCTAGACCGAGTACGTAGATCGGAAGAGCGTCG	Morc2a_mm10_refGene_NM_001159288	CCGAGTACGT	0	TATGTGAAATCACAGAAGGATGCTGTGTTCATGGTCTTGAGTAAGTGAAGAGATTAACATCATTACCATTTGGTATGGAATATTTTAGGG	+	chr11:3651025-3651114	1	1	0	50
12519	484	101.4	ACTGGCCGCTTCACTGTATGTGAAATCACAGAAGGATGCTGTGTTCATGGTCTTGAGTAAGTGAAGAGATTAACATCATTACCATTTGGTATGGAATATTTTAGGGGGTACCTCTAGAACGGATTTTTAGATCGGAAGAGCGTCG	Morc2a_mm10_refGene_NM_001159288	ACGGATTTTT	0	TATGTGAAATCACAGAAGGATGCTGTGTTCATGGTCTTGAGTAAGTGAAGAGATTAACATCATTACCATTTGGTATGGAATATTTTAGGG	+	chr11:3651025-3651114	1	1	0	50
12520	485	101.5	ACTGGCCGCTTCACTGTATGTGAAATCACAGAAGGATGCTGTGTTCATGGTCTTGAGTAAGTGAAGAGATTAACATCATTACCATTTGGTATGGAATATTTTAGGGGGTACCTCTAGACGGGATTGACAGATCGGAAGAGCGTCG	Morc2a_mm10_refGene_NM_001159288	CGGGATTGAC	0	TATGTGAAATCACAGAAGGATGCTGTGTTCATGGTCTTGAGTAAGTGAAGAGATTAACATCATTACCATTTGGTATGGAATATTTTAGGG	+	chr11:3651025-3651114	1	1	0	50
12521	486	102.1	ACTGGCCGCTTCACTGCCCAGGCGGCAGTGCAATTGGGTTTACAGAGGAGAAAAACCTCGTTAAAGACCCAAAGGGCTCTTTCTAAAAGGGCCCTGGGAGGGCCTCGGTACCTCTAGACGCCACCGTGAGATCGGAAGAGCGTCG	Fendrr_mm10_refGene_NR_045471	CGCCACCGTG	0	CCCAGGCGGCAGTGCAATTGGGTTTACAGAGGAGAAAAACCTCGTTAAAGACCCAAAGGGCTCTTTCTAAAAGGGCCCTGGGAGGGCCTC	-	chr8:121073191-121073280	1	1	0	215
12522	487	102.2	ACTGGCCGCTTCACTGCCCAGGCGGCAGTGCAATTGGGTTTACAGAGGAGAAAAACCTCGTTAAAGACCCAAAGGGCTCTTTCTAAAAGGGCCCTGGGAGGGCCTCGGTACCTCTAGAAGTAATTATCAGATCGGAAGAGCGTCG	Fendrr_mm10_refGene_NR_045471	AGTAATTATC	0	CCCAGGCGGCAGTGCAATTGGGTTTACAGAGGAGAAAAACCTCGTTAAAGACCCAAAGGGCTCTTTCTAAAAGGGCCCTGGGAGGGCCTC	-	chr8:121073191-121073280	1	1	0	215
12523	488	102.3	ACTGGCCGCTTCACTGCCCAGGCGGCAGTGCAATTGGGTTTACAGAGGAGAAAAACCTCGTTAAAGACCCAAAGGGCTCTTTCTAAAAGGGCCCTGGGAGGGCCTCGGTACCTCTAGACGATTTTGTCAGATCGGAAGAGCGTCG	Fendrr_mm10_refGene_NR_045471	CGATTTTGTC	0	CCCAGGCGGCAGTGCAATTGGGTTTACAGAGGAGAAAAACCTCGTTAAAGACCCAAAGGGCTCTTTCTAAAAGGGCCCTGGGAGGGCCTC	-	chr8:121073191-121073280	1	1	0	215
12524	489	102.4	ACTGGCCGCTTCACTGCCCAGGCGGCAGTGCAATTGGGTTTACAGAGGAGAAAAACCTCGTTAAAGACCCAAAGGGCTCTTTCTAAAAGGGCCCTGGGAGGGCCTCGGTACCTCTAGACCGTTGCCATAGATCGGAAGAGCGTCG	Fendrr_mm10_refGene_NR_045471	CCGTTGCCAT	0	CCCAGGCGGCAGTGCAATTGGGTTTACAGAGGAGAAAAACCTCGTTAAAGACCCAAAGGGCTCTTTCTAAAAGGGCCCTGGGAGGGCCTC	-	chr8:121073191-121073280	1	1	0	215
12525	490	102.5	ACTGGCCGCTTCACTGCCCAGGCGGCAGTGCAATTGGGTTTACAGAGGAGAAAAACCTCGTTAAAGACCCAAAGGGCTCTTTCTAAAAGGGCCCTGGGAGGGCCTCGGTACCTCTAGAACTTGTCTTCAGATCGGAAGAGCGTCG	Fendrr_mm10_refGene_NR_045471	ACTTGTCTTC	0	CCCAGGCGGCAGTGCAATTGGGTTTACAGAGGAGAAAAACCTCGTTAAAGACCCAAAGGGCTCTTTCTAAAAGGGCCCTGGGAGGGCCTC	-	chr8:121073191-121073280	1	1	0	215
12526	491	103.1	ACTGGCCGCTTCACTGGCGCCGGCAGACGCTTGGCCCGGCCGGGGCGCCAGGTCCGTAGCAGCAGATCCGGAGACCGAGGTCAGCTGCCTGCCGAAACCAGCCCGGGGTACCTCTAGAGGCTATCGCGAGATCGGAAGAGCGTCG	Enc1_mm10_refGene_NM_007930	GGCTATCGCG	0	GCGCCGGCAGACGCTTGGCCCGGCCGGGGCGCCAGGTCCGTAGCAGCAGATCCGGAGACCGAGGTCAGCTGCCTGCCGAAACCAGCCCGG	+	chr13:97241281-97241370	1	1	0	25
12527	492	103.2	ACTGGCCGCTTCACTGGCGCCGGCAGACGCTTGGCCCGGCCGGGGCGCCAGGTCCGTAGCAGCAGATCCGGAGACCGAGGTCAGCTGCCTGCCGAAACCAGCCCGGGGTACCTCTAGACAGGACAGTTAGATCGGAAGAGCGTCG	Enc1_mm10_refGene_NM_007930	CAGGACAGTT	0	GCGCCGGCAGACGCTTGGCCCGGCCGGGGCGCCAGGTCCGTAGCAGCAGATCCGGAGACCGAGGTCAGCTGCCTGCCGAAACCAGCCCGG	+	chr13:97241281-97241370	1	1	0	25
12528	493	103.3	ACTGGCCGCTTCACTGGCGCCGGCAGACGCTTGGCCCGGCCGGGGCGCCAGGTCCGTAGCAGCAGATCCGGAGACCGAGGTCAGCTGCCTGCCGAAACCAGCCCGGGGTACCTCTAGAACTTGTCTTGAGATCGGAAGAGCGTCG	Enc1_mm10_refGene_NM_007930	ACTTGTCTTG	0	GCGCCGGCAGACGCTTGGCCCGGCCGGGGCGCCAGGTCCGTAGCAGCAGATCCGGAGACCGAGGTCAGCTGCCTGCCGAAACCAGCCCGG	+	chr13:97241281-97241370	1	1	0	25
12529	494	103.4	ACTGGCCGCTTCACTGGCGCCGGCAGACGCTTGGCCCGGCCGGGGCGCCAGGTCCGTAGCAGCAGATCCGGAGACCGAGGTCAGCTGCCTGCCGAAACCAGCCCGGGGTACCTCTAGAGGCTATCGCCAGATCGGAAGAGCGTCG	Enc1_mm10_refGene_NM_007930	GGCTATCGCC	0	GCGCCGGCAGACGCTTGGCCCGGCCGGGGCGCCAGGTCCGTAGCAGCAGATCCGGAGACCGAGGTCAGCTGCCTGCCGAAACCAGCCCGG	+	chr13:97241281-97241370	1	1	0	25
12530	495	103.5	ACTGGCCGCTTCACTGGCGCCGGCAGACGCTTGGCCCGGCCGGGGCGCCAGGTCCGTAGCAGCAGATCCGGAGACCGAGGTCAGCTGCCTGCCGAAACCAGCCCGGGGTACCTCTAGACGGGATTTCGAGATCGGAAGAGCGTCG	Enc1_mm10_refGene_NM_007930	CGGGATTTCG	0	GCGCCGGCAGACGCTTGGCCCGGCCGGGGCGCCAGGTCCGTAGCAGCAGATCCGGAGACCGAGGTCAGCTGCCTGCCGAAACCAGCCCGG	+	chr13:97241281-97241370	1	1	0	25
12531	496	104.1	ACTGGCCGCTTCACTGCTGGATGGTTCTTTGTGGACCTGTTCTTCTTTATGTTTAATGAAGACTATTATAAGAAAATACATGAAGGGCTGGTGAGATGGCTCAGCGGGTACCTCTAGACCGTTGCCACAGATCGGAAGAGCGTCG	Morc2a_mm10_refGene_NM_001159288	CCGTTGCCAC	0	CTGGATGGTTCTTTGTGGACCTGTTCTTCTTTATGTTTAATGAAGACTATTATAAGAAAATACATGAAGGGCTGGTGAGATGGCTCAGCG	+	chr11:3657805-3657894	1	1	0	184
12532	497	104.2	ACTGGCCGCTTCACTGCTGGATGGTTCTTTGTGGACCTGTTCTTCTTTATGTTTAATGAAGACTATTATAAGAAAATACATGAAGGGCTGGTGAGATGGCTCAGCGGGTACCTCTAGATACTACTTGGAGATCGGAAGAGCGTCG	Morc2a_mm10_refGene_NM_001159288	TACTACTTGG	0	CTGGATGGTTCTTTGTGGACCTGTTCTTCTTTATGTTTAATGAAGACTATTATAAGAAAATACATGAAGGGCTGGTGAGATGGCTCAGCG	+	chr11:3657805-3657894	1	1	0	184
12533	498	104.3	ACTGGCCGCTTCACTGCTGGATGGTTCTTTGTGGACCTGTTCTTCTTTATGTTTAATGAAGACTATTATAAGAAAATACATGAAGGGCTGGTGAGATGGCTCAGCGGGTACCTCTAGACGCAGGAGGTAGATCGGAAGAGCGTCG	Morc2a_mm10_refGene_NM_001159288	CGCAGGAGGT	0	CTGGATGGTTCTTTGTGGACCTGTTCTTCTTTATGTTTAATGAAGACTATTATAAGAAAATACATGAAGGGCTGGTGAGATGGCTCAGCG	+	chr11:3657805-3657894	1	1	0	184
12534	499	104.4	ACTGGCCGCTTCACTGCTGGATGGTTCTTTGTGGACCTGTTCTTCTTTATGTTTAATGAAGACTATTATAAGAAAATACATGAAGGGCTGGTGAGATGGCTCAGCGGGTACCTCTAGACCTACAAGGTAGATCGGAAGAGCGTCG	Morc2a_mm10_refGene_NM_001159288	CCTACAAGGT	0	CTGGATGGTTCTTTGTGGACCTGTTCTTCTTTATGTTTAATGAAGACTATTATAAGAAAATACATGAAGGGCTGGTGAGATGGCTCAGCG	+	chr11:3657805-3657894	1	1	0	184
12535	500	104.5	ACTGGCCGCTTCACTGCTGGATGGTTCTTTGTGGACCTGTTCTTCTTTATGTTTAATGAAGACTATTATAAGAAAATACATGAAGGGCTGGTGAGATGGCTCAGCGGGTACCTCTAGACACTTGAATTAGATCGGAAGAGCGTCG	Morc2a_mm10_refGene_NM_001159288	CACTTGAATT	0	CTGGATGGTTCTTTGTGGACCTGTTCTTCTTTATGTTTAATGAAGACTATTATAAGAAAATACATGAAGGGCTGGTGAGATGGCTCAGCG	+	chr11:3657805-3657894	1	1	0	184
12536	501	105.1	ACTGGCCGCTTCACTGAAAGCGGTGAAGCCAGAAGTAGCCTCCACTCCACTGCACTGTCCAGTAGAGCACTCTTTTGAGGAGCCTGGTGTCTTCGGTGGTGACAAAGGTACCTCTAGACCGAGTAATTAGATCGGAAGAGCGTCG	Morc2a_mm10_refGene_NM_001159288	CCGAGTAATT	0	AAAGCGGTGAAGCCAGAAGTAGCCTCCACTCCACTGCACTGTCCAGTAGAGCACTCTTTTGAGGAGCCTGGTGTCTTCGGTGGTGACAAA	+	chr11:3649864-3649953	1	1	0	28
12537	502	105.2	ACTGGCCGCTTCACTGAAAGCGGTGAAGCCAGAAGTAGCCTCCACTCCACTGCACTGTCCAGTAGAGCACTCTTTTGAGGAGCCTGGTGTCTTCGGTGGTGACAAAGGTACCTCTAGATATGCGTTACAGATCGGAAGAGCGTCG	Morc2a_mm10_refGene_NM_001159288	TATGCGTTAC	0	AAAGCGGTGAAGCCAGAAGTAGCCTCCACTCCACTGCACTGTCCAGTAGAGCACTCTTTTGAGGAGCCTGGTGTCTTCGGTGGTGACAAA	+	chr11:3649864-3649953	1	1	0	28
12538	503	105.3	ACTGGCCGCTTCACTGAAAGCGGTGAAGCCAGAAGTAGCCTCCACTCCACTGCACTGTCCAGTAGAGCACTCTTTTGAGGAGCCTGGTGTCTTCGGTGGTGACAAAGGTACCTCTAGAAGCTAAAAGCAGATCGGAAGAGCGTCG	Morc2a_mm10_refGene_NM_001159288	AGCTAAAAGC	0	AAAGCGGTGAAGCCAGAAGTAGCCTCCACTCCACTGCACTGTCCAGTAGAGCACTCTTTTGAGGAGCCTGGTGTCTTCGGTGGTGACAAA	+	chr11:3649864-3649953	1	1	0	28
12539	504	105.4	ACTGGCCGCTTCACTGAAAGCGGTGAAGCCAGAAGTAGCCTCCACTCCACTGCACTGTCCAGTAGAGCACTCTTTTGAGGAGCCTGGTGTCTTCGGTGGTGACAAAGGTACCTCTAGATAACAGAAATAGATCGGAAGAGCGTCG	Morc2a_mm10_refGene_NM_001159288	TAACAGAAAT	0	AAAGCGGTGAAGCCAGAAGTAGCCTCCACTCCACTGCACTGTCCAGTAGAGCACTCTTTTGAGGAGCCTGGTGTCTTCGGTGGTGACAAA	+	chr11:3649864-3649953	1	1	0	28
12540	505	105.5	ACTGGCCGCTTCACTGAAAGCGGTGAAGCCAGAAGTAGCCTCCACTCCACTGCACTGTCCAGTAGAGCACTCTTTTGAGGAGCCTGGTGTCTTCGGTGGTGACAAAGGTACCTCTAGACACGGCCATTAGATCGGAAGAGCGTCG	Morc2a_mm10_refGene_NM_001159288	CACGGCCATT	0	AAAGCGGTGAAGCCAGAAGTAGCCTCCACTCCACTGCACTGTCCAGTAGAGCACTCTTTTGAGGAGCCTGGTGTCTTCGGTGGTGACAAA	+	chr11:3649864-3649953	1	1	0	28
12541	506	106.1	ACTGGCCGCTTCACTGTCTGCAAGCAGAGTACTCTGGGCAGCTTGCCAGAGGTCAGCAGGTAGCCATTAGTGTGGTCCCAGTCAGGTCTTGATGCTCTCACTTGCAGGTACCTCTAGACGTGACTAGCAGATCGGAAGAGCGTCG	Cdkn1a_mm10_refGene_NM_001111099	CGTGACTAGC	0	TCTGCAAGCAGAGTACTCTGGGCAGCTTGCCAGAGGTCAGCAGGTAGCCATTAGTGTGGTCCCAGTCAGGTCTTGATGCTCTCACTTGCA	+	chr17:29092673-29092762	1	1	0	52
12542	507	106.2	ACTGGCCGCTTCACTGTCTGCAAGCAGAGTACTCTGGGCAGCTTGCCAGAGGTCAGCAGGTAGCCATTAGTGTGGTCCCAGTCAGGTCTTGATGCTCTCACTTGCAGGTACCTCTAGAATCCTCGGTGAGATCGGAAGAGCGTCG	Cdkn1a_mm10_refGene_NM_001111099	ATCCTCGGTG	0	TCTGCAAGCAGAGTACTCTGGGCAGCTTGCCAGAGGTCAGCAGGTAGCCATTAGTGTGGTCCCAGTCAGGTCTTGATGCTCTCACTTGCA	+	chr17:29092673-29092762	1	1	0	52
12543	508	106.3	ACTGGCCGCTTCACTGTCTGCAAGCAGAGTACTCTGGGCAGCTTGCCAGAGGTCAGCAGGTAGCCATTAGTGTGGTCCCAGTCAGGTCTTGATGCTCTCACTTGCAGGTACCTCTAGATAGAGGGTCCAGATCGGAAGAGCGTCG	Cdkn1a_mm10_refGene_NM_001111099	TAGAGGGTCC	0	TCTGCAAGCAGAGTACTCTGGGCAGCTTGCCAGAGGTCAGCAGGTAGCCATTAGTGTGGTCCCAGTCAGGTCTTGATGCTCTCACTTGCA	+	chr17:29092673-29092762	1	1	0	52
12544	509	106.4	ACTGGCCGCTTCACTGTCTGCAAGCAGAGTACTCTGGGCAGCTTGCCAGAGGTCAGCAGGTAGCCATTAGTGTGGTCCCAGTCAGGTCTTGATGCTCTCACTTGCAGGTACCTCTAGACTATAGTCGCAGATCGGAAGAGCGTCG	Cdkn1a_mm10_refGene_NM_001111099	CTATAGTCGC	0	TCTGCAAGCAGAGTACTCTGGGCAGCTTGCCAGAGGTCAGCAGGTAGCCATTAGTGTGGTCCCAGTCAGGTCTTGATGCTCTCACTTGCA	+	chr17:29092673-29092762	1	1	0	52
12545	510	106.5	ACTGGCCGCTTCACTGTCTGCAAGCAGAGTACTCTGGGCAGCTTGCCAGAGGTCAGCAGGTAGCCATTAGTGTGGTCCCAGTCAGGTCTTGATGCTCTCACTTGCAGGTACCTCTAGATAGAGGGTCGAGATCGGAAGAGCGTCG	Cdkn1a_mm10_refGene_NM_001111099	TAGAGGGTCG	0	TCTGCAAGCAGAGTACTCTGGGCAGCTTGCCAGAGGTCAGCAGGTAGCCATTAGTGTGGTCCCAGTCAGGTCTTGATGCTCTCACTTGCA	+	chr17:29092673-29092762	1	1	0	52
12546	511	107.1	ACTGGCCGCTTCACTGCGTTCCGGGGGGGATATGACAGTCATCGACGCGGGCTCCGCCGAATCTACGGCTTTTTTGGAGACCGTCTAAATCCTGTCGAAGCTTACCGGTACCTCTAGACCTTTGCATCAGATCGGAAGAGCGTCG	CMV_promoter_scramble4	CCTTTGCATC	0	CGTTCCGGGGGGGATATGACAGTCATCGACGCGGGCTCCGCCGAATCTACGGCTTTTTTGGAGACCGTCTAAATCCTGTCGAAGCTTACC	NA	NA:not-genomic	1	1	0	6
12547	512	107.2	ACTGGCCGCTTCACTGCGTTCCGGGGGGGATATGACAGTCATCGACGCGGGCTCCGCCGAATCTACGGCTTTTTTGGAGACCGTCTAAATCCTGTCGAAGCTTACCGGTACCTCTAGACACGGCCATCAGATCGGAAGAGCGTCG	CMV_promoter_scramble4	CACGGCCATC	0	CGTTCCGGGGGGGATATGACAGTCATCGACGCGGGCTCCGCCGAATCTACGGCTTTTTTGGAGACCGTCTAAATCCTGTCGAAGCTTACC	NA	NA:not-genomic	1	1	0	6
12548	513	107.3	ACTGGCCGCTTCACTGCGTTCCGGGGGGGATATGACAGTCATCGACGCGGGCTCCGCCGAATCTACGGCTTTTTTGGAGACCGTCTAAATCCTGTCGAAGCTTACCGGTACCTCTAGATACGGTTACGAGATCGGAAGAGCGTCG	CMV_promoter_scramble4	TACGGTTACG	0	CGTTCCGGGGGGGATATGACAGTCATCGACGCGGGCTCCGCCGAATCTACGGCTTTTTTGGAGACCGTCTAAATCCTGTCGAAGCTTACC	NA	NA:not-genomic	1	1	0	6
12549	514	107.4	ACTGGCCGCTTCACTGCGTTCCGGGGGGGATATGACAGTCATCGACGCGGGCTCCGCCGAATCTACGGCTTTTTTGGAGACCGTCTAAATCCTGTCGAAGCTTACCGGTACCTCTAGATAACAGAAACAGATCGGAAGAGCGTCG	CMV_promoter_scramble4	TAACAGAAAC	0	CGTTCCGGGGGGGATATGACAGTCATCGACGCGGGCTCCGCCGAATCTACGGCTTTTTTGGAGACCGTCTAAATCCTGTCGAAGCTTACC	NA	NA:not-genomic	1	1	0	6
12550	515	107.5	ACTGGCCGCTTCACTGCGTTCCGGGGGGGATATGACAGTCATCGACGCGGGCTCCGCCGAATCTACGGCTTTTTTGGAGACCGTCTAAATCCTGTCGAAGCTTACCGGTACCTCTAGAAGCTAAAAGTAGATCGGAAGAGCGTCG	CMV_promoter_scramble4	AGCTAAAAGT	0	CGTTCCGGGGGGGATATGACAGTCATCGACGCGGGCTCCGCCGAATCTACGGCTTTTTTGGAGACCGTCTAAATCCTGTCGAAGCTTACC	NA	NA:not-genomic	1	1	0	6
12551	516	108.1	ACTGGCCGCTTCACTGAAAGCACACTCCCATGTCGCCACAATTATAAACCAAAGTTAAGAGAAGTCCCTTAGGAACACCTGGCCGATGTCATCCTTAGTGTGCCGCGGTACCTCTAGATACGGTTACCAGATCGGAAGAGCGTCG	Morc2a_mm10_refGene_NM_001159288	TACGGTTACC	0	AAAGCACACTCCCATGTCGCCACAATTATAAACCAAAGTTAAGAGAAGTCCCTTAGGAACACCTGGCCGATGTCATCCTTAGTGTGCCGC	+	chr11:3675113-3675202	1	1	0	526
12552	517	108.2	ACTGGCCGCTTCACTGAAAGCACACTCCCATGTCGCCACAATTATAAACCAAAGTTAAGAGAAGTCCCTTAGGAACACCTGGCCGATGTCATCCTTAGTGTGCCGCGGTACCTCTAGACTATAGTCGTAGATCGGAAGAGCGTCG	Morc2a_mm10_refGene_NM_001159288	CTATAGTCGT	0	AAAGCACACTCCCATGTCGCCACAATTATAAACCAAAGTTAAGAGAAGTCCCTTAGGAACACCTGGCCGATGTCATCCTTAGTGTGCCGC	+	chr11:3675113-3675202	1	1	0	526
12553	518	108.3	ACTGGCCGCTTCACTGAAAGCACACTCCCATGTCGCCACAATTATAAACCAAAGTTAAGAGAAGTCCCTTAGGAACACCTGGCCGATGTCATCCTTAGTGTGCCGCGGTACCTCTAGACGTGACTAGTAGATCGGAAGAGCGTCG	Morc2a_mm10_refGene_NM_001159288	CGTGACTAGT	0	AAAGCACACTCCCATGTCGCCACAATTATAAACCAAAGTTAAGAGAAGTCCCTTAGGAACACCTGGCCGATGTCATCCTTAGTGTGCCGC	+	chr11:3675113-3675202	1	1	0	526
12554	519	108.4	ACTGGCCGCTTCACTGAAAGCACACTCCCATGTCGCCACAATTATAAACCAAAGTTAAGAGAAGTCCCTTAGGAACACCTGGCCGATGTCATCCTTAGTGTGCCGCGGTACCTCTAGAATACGCTTTGAGATCGGAAGAGCGTCG	Morc2a_mm10_refGene_NM_001159288	ATACGCTTTG	0	AAAGCACACTCCCATGTCGCCACAATTATAAACCAAAGTTAAGAGAAGTCCCTTAGGAACACCTGGCCGATGTCATCCTTAGTGTGCCGC	+	chr11:3675113-3675202	1	1	0	526
12555	520	108.5	ACTGGCCGCTTCACTGAAAGCACACTCCCATGTCGCCACAATTATAAACCAAAGTTAAGAGAAGTCCCTTAGGAACACCTGGCCGATGTCATCCTTAGTGTGCCGCGGTACCTCTAGATGTCGATAGTAGATCGGAAGAGCGTCG	Morc2a_mm10_refGene_NM_001159288	TGTCGATAGT	0	AAAGCACACTCCCATGTCGCCACAATTATAAACCAAAGTTAAGAGAAGTCCCTTAGGAACACCTGGCCGATGTCATCCTTAGTGTGCCGC	+	chr11:3675113-3675202	1	1	0	526
12556	521	109.1	ACTGGCCGCTTCACTGAATGGCACACATACCTGGAGCCACTGTTTGTCTTTTTAAAAAGGAAACAGTGTCACAGAAGTTGCTCCAGCCTTCAGCCATCTATTTTTTGGTACCTCTAGAAGGGCGCTACAGATCGGAAGAGCGTCG	Foxf1_mm10_refGene_NM_010426	AGGGCGCTAC	0	AATGGCACACATACCTGGAGCCACTGTTTGTCTTTTTAAAAAGGAAACAGTGTCACAGAAGTTGCTCCAGCCTTCAGCCATCTATTTTTT	+	chr8:121087474-121087563	1	1	0	83
12557	522	109.2	ACTGGCCGCTTCACTGAATGGCACACATACCTGGAGCCACTGTTTGTCTTTTTAAAAAGGAAACAGTGTCACAGAAGTTGCTCCAGCCTTCAGCCATCTATTTTTTGGTACCTCTAGACAAGTTCCACAGATCGGAAGAGCGTCG	Foxf1_mm10_refGene_NM_010426	CAAGTTCCAC	0	AATGGCACACATACCTGGAGCCACTGTTTGTCTTTTTAAAAAGGAAACAGTGTCACAGAAGTTGCTCCAGCCTTCAGCCATCTATTTTTT	+	chr8:121087474-121087563	1	1	0	83
12558	523	109.3	ACTGGCCGCTTCACTGAATGGCACACATACCTGGAGCCACTGTTTGTCTTTTTAAAAAGGAAACAGTGTCACAGAAGTTGCTCCAGCCTTCAGCCATCTATTTTTTGGTACCTCTAGATGATGAGCTTAGATCGGAAGAGCGTCG	Foxf1_mm10_refGene_NM_010426	TGATGAGCTT	0	AATGGCACACATACCTGGAGCCACTGTTTGTCTTTTTAAAAAGGAAACAGTGTCACAGAAGTTGCTCCAGCCTTCAGCCATCTATTTTTT	+	chr8:121087474-121087563	1	1	0	83
12559	524	109.4	ACTGGCCGCTTCACTGAATGGCACACATACCTGGAGCCACTGTTTGTCTTTTTAAAAAGGAAACAGTGTCACAGAAGTTGCTCCAGCCTTCAGCCATCTATTTTTTGGTACCTCTAGAAGGGCGCTATAGATCGGAAGAGCGTCG	Foxf1_mm10_refGene_NM_010426	AGGGCGCTAT	0	AATGGCACACATACCTGGAGCCACTGTTTGTCTTTTTAAAAAGGAAACAGTGTCACAGAAGTTGCTCCAGCCTTCAGCCATCTATTTTTT	+	chr8:121087474-121087563	1	1	0	83
12560	525	109.5	ACTGGCCGCTTCACTGAATGGCACACATACCTGGAGCCACTGTTTGTCTTTTTAAAAAGGAAACAGTGTCACAGAAGTTGCTCCAGCCTTCAGCCATCTATTTTTTGGTACCTCTAGATGTCGATAGCAGATCGGAAGAGCGTCG	Foxf1_mm10_refGene_NM_010426	TGTCGATAGC	0	AATGGCACACATACCTGGAGCCACTGTTTGTCTTTTTAAAAAGGAAACAGTGTCACAGAAGTTGCTCCAGCCTTCAGCCATCTATTTTTT	+	chr8:121087474-121087563	1	1	0	83
12561	526	110.1	ACTGGCCGCTTCACTGGGAACCCGCCCAGCATGGGGTGGTGCTGCAGGAACCCCCCCCCCCCCCACTCCAACTCGTGCATCCGTCTGGCTCTCCCGACTAGAAAACGGTACCTCTAGAATACGCTTTTAGATCGGAAGAGCGTCG	Fendrr_mm10_refGene_NR_045471	ATACGCTTTT	0	GGAACCCGCCCAGCATGGGGTGGTGCTGCAGGAACCCCCCCCCCCCCCACTCCAACTCGTGCATCCGTCTGGCTCTCCCGACTAGAAAAC	-	chr8:121073289-121073378	1	1	0	213
12562	527	110.2	ACTGGCCGCTTCACTGGGAACCCGCCCAGCATGGGGTGGTGCTGCAGGAACCCCCCCCCCCCCCACTCCAACTCGTGCATCCGTCTGGCTCTCCCGACTAGAAAACGGTACCTCTAGAATTAGCGGTGAGATCGGAAGAGCGTCG	Fendrr_mm10_refGene_NR_045471	ATTAGCGGTG	0	GGAACCCGCCCAGCATGGGGTGGTGCTGCAGGAACCCCCCCCCCCCCCACTCCAACTCGTGCATCCGTCTGGCTCTCCCGACTAGAAAAC	-	chr8:121073289-121073378	1	1	0	213
12563	528	110.3	ACTGGCCGCTTCACTGGGAACCCGCCCAGCATGGGGTGGTGCTGCAGGAACCCCCCCCCCCCCCACTCCAACTCGTGCATCCGTCTGGCTCTCCCGACTAGAAAACGGTACCTCTAGACAAGTTCCATAGATCGGAAGAGCGTCG	Fendrr_mm10_refGene_NR_045471	CAAGTTCCAT	0	GGAACCCGCCCAGCATGGGGTGGTGCTGCAGGAACCCCCCCCCCCCCCACTCCAACTCGTGCATCCGTCTGGCTCTCCCGACTAGAAAAC	-	chr8:121073289-121073378	1	1	0	213
12564	529	110.4	ACTGGCCGCTTCACTGGGAACCCGCCCAGCATGGGGTGGTGCTGCAGGAACCCCCCCCCCCCCCACTCCAACTCGTGCATCCGTCTGGCTCTCCCGACTAGAAAACGGTACCTCTAGACGTTACGCTTAGATCGGAAGAGCGTCG	Fendrr_mm10_refGene_NR_045471	CGTTACGCTT	0	GGAACCCGCCCAGCATGGGGTGGTGCTGCAGGAACCCCCCCCCCCCCCACTCCAACTCGTGCATCCGTCTGGCTCTCCCGACTAGAAAAC	-	chr8:121073289-121073378	1	1	0	213
12565	530	110.5	ACTGGCCGCTTCACTGGGAACCCGCCCAGCATGGGGTGGTGCTGCAGGAACCCCCCCCCCCCCCACTCCAACTCGTGCATCCGTCTGGCTCTCCCGACTAGAAAACGGTACCTCTAGAGTACCTCGTGAGATCGGAAGAGCGTCG	Fendrr_mm10_refGene_NR_045471	GTACCTCGTG	0	GGAACCCGCCCAGCATGGGGTGGTGCTGCAGGAACCCCCCCCCCCCCCACTCCAACTCGTGCATCCGTCTGGCTCTCCCGACTAGAAAAC	-	chr8:121073289-121073378	1	1	0	213
12571	536	112.1	ACTGGCCGCTTCACTGTGATCTCTGGGGACAGGCTGATGAAGGAGCTGGAGCTATGAATGGGGTAGTACTGAAATAAATAATGAGAGATGGAATCCTGGGGGAAGCGGTACCTCTAGAATCAGCGGCCAGATCGGAAGAGCGTCG	Morc2a_mm10_refGene_NM_001159288	ATCAGCGGCC	0	TGATCTCTGGGGACAGGCTGATGAAGGAGCTGGAGCTATGAATGGGGTAGTACTGAAATAAATAATGAGAGATGGAATCCTGGGGGAAGC	+	chr11:3688606-3688695	1	1	0	788
12572	537	112.2	ACTGGCCGCTTCACTGTGATCTCTGGGGACAGGCTGATGAAGGAGCTGGAGCTATGAATGGGGTAGTACTGAAATAAATAATGAGAGATGGAATCCTGGGGGAAGCGGTACCTCTAGATGTTGTCGATAGATCGGAAGAGCGTCG	Morc2a_mm10_refGene_NM_001159288	TGTTGTCGAT	0	TGATCTCTGGGGACAGGCTGATGAAGGAGCTGGAGCTATGAATGGGGTAGTACTGAAATAAATAATGAGAGATGGAATCCTGGGGGAAGC	+	chr11:3688606-3688695	1	1	0	788
12573	538	112.3	ACTGGCCGCTTCACTGTGATCTCTGGGGACAGGCTGATGAAGGAGCTGGAGCTATGAATGGGGTAGTACTGAAATAAATAATGAGAGATGGAATCCTGGGGGAAGCGGTACCTCTAGAAAGTTTGGCGAGATCGGAAGAGCGTCG	Morc2a_mm10_refGene_NM_001159288	AAGTTTGGCG	0	TGATCTCTGGGGACAGGCTGATGAAGGAGCTGGAGCTATGAATGGGGTAGTACTGAAATAAATAATGAGAGATGGAATCCTGGGGGAAGC	+	chr11:3688606-3688695	1	1	0	788
12574	539	112.4	ACTGGCCGCTTCACTGTGATCTCTGGGGACAGGCTGATGAAGGAGCTGGAGCTATGAATGGGGTAGTACTGAAATAAATAATGAGAGATGGAATCCTGGGGGAAGCGGTACCTCTAGAGTTTTACATTAGATCGGAAGAGCGTCG	Morc2a_mm10_refGene_NM_001159288	GTTTTACATT	0	TGATCTCTGGGGACAGGCTGATGAAGGAGCTGGAGCTATGAATGGGGTAGTACTGAAATAAATAATGAGAGATGGAATCCTGGGGGAAGC	+	chr11:3688606-3688695	1	1	0	788
12575	540	112.5	ACTGGCCGCTTCACTGTGATCTCTGGGGACAGGCTGATGAAGGAGCTGGAGCTATGAATGGGGTAGTACTGAAATAAATAATGAGAGATGGAATCCTGGGGGAAGCGGTACCTCTAGATAGGATCACCAGATCGGAAGAGCGTCG	Morc2a_mm10_refGene_NM_001159288	TAGGATCACC	0	TGATCTCTGGGGACAGGCTGATGAAGGAGCTGGAGCTATGAATGGGGTAGTACTGAAATAAATAATGAGAGATGGAATCCTGGGGGAAGC	+	chr11:3688606-3688695	1	1	0	788
12576	541	113.1	ACTGGCCGCTTCACTGCGCGCGCCGGCGCCTCAAGAAAGAGAACAAGATGACGTGGACGCCACGGAACCGCAGCGAGGACGAGGAGGAGGAGGAGAACATCGATCTGGTACCTCTAGAAACGGTCTATAGATCGGAAGAGCGTCG	Irx5_mm10_refGene_NM_018826	AACGGTCTAT	0	CGCGCGCCGGCGCCTCAAGAAAGAGAACAAGATGACGTGGACGCCACGGAACCGCAGCGAGGACGAGGAGGAGGAGGAGAACATCGATCT	+	chr8:92359785-92359874	1	1	0	62
12577	542	113.2	ACTGGCCGCTTCACTGCGCGCGCCGGCGCCTCAAGAAAGAGAACAAGATGACGTGGACGCCACGGAACCGCAGCGAGGACGAGGAGGAGGAGGAGAACATCGATCTGGTACCTCTAGAATGGAGCCGCAGATCGGAAGAGCGTCG	Irx5_mm10_refGene_NM_018826	ATGGAGCCGC	0	CGCGCGCCGGCGCCTCAAGAAAGAGAACAAGATGACGTGGACGCCACGGAACCGCAGCGAGGACGAGGAGGAGGAGGAGAACATCGATCT	+	chr8:92359785-92359874	1	1	0	62
12578	543	113.3	ACTGGCCGCTTCACTGCGCGCGCCGGCGCCTCAAGAAAGAGAACAAGATGACGTGGACGCCACGGAACCGCAGCGAGGACGAGGAGGAGGAGGAGAACATCGATCTGGTACCTCTAGAAGTAAGCATCAGATCGGAAGAGCGTCG	Irx5_mm10_refGene_NM_018826	AGTAAGCATC	0	CGCGCGCCGGCGCCTCAAGAAAGAGAACAAGATGACGTGGACGCCACGGAACCGCAGCGAGGACGAGGAGGAGGAGGAGAACATCGATCT	+	chr8:92359785-92359874	1	1	0	62
12579	544	113.4	ACTGGCCGCTTCACTGCGCGCGCCGGCGCCTCAAGAAAGAGAACAAGATGACGTGGACGCCACGGAACCGCAGCGAGGACGAGGAGGAGGAGGAGAACATCGATCTGGTACCTCTAGAATTGCGAATCAGATCGGAAGAGCGTCG	Irx5_mm10_refGene_NM_018826	ATTGCGAATC	0	CGCGCGCCGGCGCCTCAAGAAAGAGAACAAGATGACGTGGACGCCACGGAACCGCAGCGAGGACGAGGAGGAGGAGGAGAACATCGATCT	+	chr8:92359785-92359874	1	1	0	62
12580	545	113.5	ACTGGCCGCTTCACTGCGCGCGCCGGCGCCTCAAGAAAGAGAACAAGATGACGTGGACGCCACGGAACCGCAGCGAGGACGAGGAGGAGGAGGAGAACATCGATCTGGTACCTCTAGAATGGAGCCGGAGATCGGAAGAGCGTCG	Irx5_mm10_refGene_NM_018826	ATGGAGCCGG	0	CGCGCGCCGGCGCCTCAAGAAAGAGAACAAGATGACGTGGACGCCACGGAACCGCAGCGAGGACGAGGAGGAGGAGGAGAACATCGATCT	+	chr8:92359785-92359874	1	1	0	62
12581	546	114.1	ACTGGCCGCTTCACTGTTATCAAATACTTTGATTTTTTTTTTTGGTTGAGTATTTATCTTTTAGTTTTTAACTTTTTGAAAGAATGTCTTGAAATGCACACATCTCGGTACCTCTAGAGGTCCTATGTAGATCGGAAGAGCGTCG	Foxf1_mm10_refGene_NM_010426	GGTCCTATGT	0	TTATCAAATACTTTGATTTTTTTTTTTGGTTGAGTATTTATCTTTTAGTTTTTAACTTTTTGAAAGAATGTCTTGAAATGCACACATCTC	+	chr8:121087278-121087367	1	1	0	79
12582	547	114.2	ACTGGCCGCTTCACTGTTATCAAATACTTTGATTTTTTTTTTTGGTTGAGTATTTATCTTTTAGTTTTTAACTTTTTGAAAGAATGTCTTGAAATGCACACATCTCGGTACCTCTAGAAGGATGCTATAGATCGGAAGAGCGTCG	Foxf1_mm10_refGene_NM_010426	AGGATGCTAT	0	TTATCAAATACTTTGATTTTTTTTTTTGGTTGAGTATTTATCTTTTAGTTTTTAACTTTTTGAAAGAATGTCTTGAAATGCACACATCTC	+	chr8:121087278-121087367	1	1	0	79
12583	548	114.3	ACTGGCCGCTTCACTGTTATCAAATACTTTGATTTTTTTTTTTGGTTGAGTATTTATCTTTTAGTTTTTAACTTTTTGAAAGAATGTCTTGAAATGCACACATCTCGGTACCTCTAGAGATTCGGACGAGATCGGAAGAGCGTCG	Foxf1_mm10_refGene_NM_010426	GATTCGGACG	0	TTATCAAATACTTTGATTTTTTTTTTTGGTTGAGTATTTATCTTTTAGTTTTTAACTTTTTGAAAGAATGTCTTGAAATGCACACATCTC	+	chr8:121087278-121087367	1	1	0	79
12584	549	114.4	ACTGGCCGCTTCACTGTTATCAAATACTTTGATTTTTTTTTTTGGTTGAGTATTTATCTTTTAGTTTTTAACTTTTTGAAAGAATGTCTTGAAATGCACACATCTCGGTACCTCTAGACGATCCGCTTAGATCGGAAGAGCGTCG	Foxf1_mm10_refGene_NM_010426	CGATCCGCTT	0	TTATCAAATACTTTGATTTTTTTTTTTGGTTGAGTATTTATCTTTTAGTTTTTAACTTTTTGAAAGAATGTCTTGAAATGCACACATCTC	+	chr8:121087278-121087367	1	1	0	79
12585	550	114.5	ACTGGCCGCTTCACTGTTATCAAATACTTTGATTTTTTTTTTTGGTTGAGTATTTATCTTTTAGTTTTTAACTTTTTGAAAGAATGTCTTGAAATGCACACATCTCGGTACCTCTAGAGTGTTCACGGAGATCGGAAGAGCGTCG	Foxf1_mm10_refGene_NM_010426	GTGTTCACGG	0	TTATCAAATACTTTGATTTTTTTTTTTGGTTGAGTATTTATCTTTTAGTTTTTAACTTTTTGAAAGAATGTCTTGAAATGCACACATCTC	+	chr8:121087278-121087367	1	1	0	79
12586	551	115.1	ACTGGCCGCTTCACTGTTTGTTTTTGTTTTAGAGGCAGGATGTCATGTAACCTTGATGAATTATTGGTCCTCCTGTTTCTGTCTCCTGAGTGCCGGGATTACAGATGGTACCTCTAGAATGGAGCCGTAGATCGGAAGAGCGTCG	Cdkn1a_mm10_refGene_NM_001111099	ATGGAGCCGT	0	TTTGTTTTTGTTTTAGAGGCAGGATGTCATGTAACCTTGATGAATTATTGGTCCTCCTGTTTCTGTCTCCTGAGTGCCGGGATTACAGAT	+	chr17:29091994-29092083	1	1	0	41
12587	552	115.2	ACTGGCCGCTTCACTGTTTGTTTTTGTTTTAGAGGCAGGATGTCATGTAACCTTGATGAATTATTGGTCCTCCTGTTTCTGTCTCCTGAGTGCCGGGATTACAGATGGTACCTCTAGAGTGTTCACGCAGATCGGAAGAGCGTCG	Cdkn1a_mm10_refGene_NM_001111099	GTGTTCACGC	0	TTTGTTTTTGTTTTAGAGGCAGGATGTCATGTAACCTTGATGAATTATTGGTCCTCCTGTTTCTGTCTCCTGAGTGCCGGGATTACAGAT	+	chr17:29091994-29092083	1	1	0	41
12588	553	115.3	ACTGGCCGCTTCACTGTTTGTTTTTGTTTTAGAGGCAGGATGTCATGTAACCTTGATGAATTATTGGTCCTCCTGTTTCTGTCTCCTGAGTGCCGGGATTACAGATGGTACCTCTAGACGATCCGCTCAGATCGGAAGAGCGTCG	Cdkn1a_mm10_refGene_NM_001111099	CGATCCGCTC	0	TTTGTTTTTGTTTTAGAGGCAGGATGTCATGTAACCTTGATGAATTATTGGTCCTCCTGTTTCTGTCTCCTGAGTGCCGGGATTACAGAT	+	chr17:29091994-29092083	1	1	0	41
12589	554	115.4	ACTGGCCGCTTCACTGTTTGTTTTTGTTTTAGAGGCAGGATGTCATGTAACCTTGATGAATTATTGGTCCTCCTGTTTCTGTCTCCTGAGTGCCGGGATTACAGATGGTACCTCTAGAGGATCGACATAGATCGGAAGAGCGTCG	Cdkn1a_mm10_refGene_NM_001111099	GGATCGACAT	0	TTTGTTTTTGTTTTAGAGGCAGGATGTCATGTAACCTTGATGAATTATTGGTCCTCCTGTTTCTGTCTCCTGAGTGCCGGGATTACAGAT	+	chr17:29091994-29092083	1	1	0	41
12590	555	115.5	ACTGGCCGCTTCACTGTTTGTTTTTGTTTTAGAGGCAGGATGTCATGTAACCTTGATGAATTATTGGTCCTCCTGTTTCTGTCTCCTGAGTGCCGGGATTACAGATGGTACCTCTAGAACTTTTGCGTAGATCGGAAGAGCGTCG	Cdkn1a_mm10_refGene_NM_001111099	ACTTTTGCGT	0	TTTGTTTTTGTTTTAGAGGCAGGATGTCATGTAACCTTGATGAATTATTGGTCCTCCTGTTTCTGTCTCCTGAGTGCCGGGATTACAGAT	+	chr17:29091994-29092083	1	1	0	41
12591	556	116.1	ACTGGCCGCTTCACTGACACATGGACCGACAATGTAGAAATTCACTTGTATCTCTTTCAGATAATACTGTGTTTATGAGATCCATTCATATTTGTGGCTGTACCTCGGTACCTCTAGAAAGTGCCGGCAGATCGGAAGAGCGTCG	Morc2a_mm10_refGene_NM_001159288	AAGTGCCGGC	0	ACACATGGACCGACAATGTAGAAATTCACTTGTATCTCTTTCAGATAATACTGTGTTTATGAGATCCATTCATATTTGTGGCTGTACCTC	+	chr11:3675309-3675398	1	1	0	530
12592	557	116.2	ACTGGCCGCTTCACTGACACATGGACCGACAATGTAGAAATTCACTTGTATCTCTTTCAGATAATACTGTGTTTATGAGATCCATTCATATTTGTGGCTGTACCTCGGTACCTCTAGATGAGCTATCCAGATCGGAAGAGCGTCG	Morc2a_mm10_refGene_NM_001159288	TGAGCTATCC	0	ACACATGGACCGACAATGTAGAAATTCACTTGTATCTCTTTCAGATAATACTGTGTTTATGAGATCCATTCATATTTGTGGCTGTACCTC	+	chr11:3675309-3675398	1	1	0	530
12593	558	116.3	ACTGGCCGCTTCACTGACACATGGACCGACAATGTAGAAATTCACTTGTATCTCTTTCAGATAATACTGTGTTTATGAGATCCATTCATATTTGTGGCTGTACCTCGGTACCTCTAGAGTGTAAAAACAGATCGGAAGAGCGTCG	Morc2a_mm10_refGene_NM_001159288	GTGTAAAAAC	0	ACACATGGACCGACAATGTAGAAATTCACTTGTATCTCTTTCAGATAATACTGTGTTTATGAGATCCATTCATATTTGTGGCTGTACCTC	+	chr11:3675309-3675398	1	1	0	530
12594	559	116.4	ACTGGCCGCTTCACTGACACATGGACCGACAATGTAGAAATTCACTTGTATCTCTTTCAGATAATACTGTGTTTATGAGATCCATTCATATTTGTGGCTGTACCTCGGTACCTCTAGAAAGTGCCGGGAGATCGGAAGAGCGTCG	Morc2a_mm10_refGene_NM_001159288	AAGTGCCGGG	0	ACACATGGACCGACAATGTAGAAATTCACTTGTATCTCTTTCAGATAATACTGTGTTTATGAGATCCATTCATATTTGTGGCTGTACCTC	+	chr11:3675309-3675398	1	1	0	530
12595	560	116.5	ACTGGCCGCTTCACTGACACATGGACCGACAATGTAGAAATTCACTTGTATCTCTTTCAGATAATACTGTGTTTATGAGATCCATTCATATTTGTGGCTGTACCTCGGTACCTCTAGATTAAATATCGAGATCGGAAGAGCGTCG	Morc2a_mm10_refGene_NM_001159288	TTAAATATCG	0	ACACATGGACCGACAATGTAGAAATTCACTTGTATCTCTTTCAGATAATACTGTGTTTATGAGATCCATTCATATTTGTGGCTGTACCTC	+	chr11:3675309-3675398	1	1	0	530
12596	561	117.1	ACTGGCCGCTTCACTGGCCCACACAGCACGCACACAGTCATCAGGAACACCCCGAGGGGAAGCGATTCGAGTCATCCAGAGAGGCTGCAGCCATGAGCTGAAACGGGGTACCTCTAGATTACGCAGGGAGATCGGAAGAGCGTCG	Fendrr_mm10_refGene_NR_045471	TTACGCAGGG	0	GCCCACACAGCACGCACACAGTCATCAGGAACACCCCGAGGGGAAGCGATTCGAGTCATCCAGAGAGGCTGCAGCCATGAGCTGAAACGG	-	chr8:121078851-121078940	1	1	0	101
12597	562	117.2	ACTGGCCGCTTCACTGGCCCACACAGCACGCACACAGTCATCAGGAACACCCCGAGGGGAAGCGATTCGAGTCATCCAGAGAGGCTGCAGCCATGAGCTGAAACGGGGTACCTCTAGATAATCAGTTTAGATCGGAAGAGCGTCG	Fendrr_mm10_refGene_NR_045471	TAATCAGTTT	0	GCCCACACAGCACGCACACAGTCATCAGGAACACCCCGAGGGGAAGCGATTCGAGTCATCCAGAGAGGCTGCAGCCATGAGCTGAAACGG	-	chr8:121078851-121078940	1	1	0	101
12598	563	117.3	ACTGGCCGCTTCACTGGCCCACACAGCACGCACACAGTCATCAGGAACACCCCGAGGGGAAGCGATTCGAGTCATCCAGAGAGGCTGCAGCCATGAGCTGAAACGGGGTACCTCTAGAACCTTCTGTGAGATCGGAAGAGCGTCG	Fendrr_mm10_refGene_NR_045471	ACCTTCTGTG	0	GCCCACACAGCACGCACACAGTCATCAGGAACACCCCGAGGGGAAGCGATTCGAGTCATCCAGAGAGGCTGCAGCCATGAGCTGAAACGG	-	chr8:121078851-121078940	1	1	0	101
12599	564	117.4	ACTGGCCGCTTCACTGGCCCACACAGCACGCACACAGTCATCAGGAACACCCCGAGGGGAAGCGATTCGAGTCATCCAGAGAGGCTGCAGCCATGAGCTGAAACGGGGTACCTCTAGAACTTTTGCGGAGATCGGAAGAGCGTCG	Fendrr_mm10_refGene_NR_045471	ACTTTTGCGG	0	GCCCACACAGCACGCACACAGTCATCAGGAACACCCCGAGGGGAAGCGATTCGAGTCATCCAGAGAGGCTGCAGCCATGAGCTGAAACGG	-	chr8:121078851-121078940	1	1	0	101
12600	565	117.5	ACTGGCCGCTTCACTGGCCCACACAGCACGCACACAGTCATCAGGAACACCCCGAGGGGAAGCGATTCGAGTCATCCAGAGAGGCTGCAGCCATGAGCTGAAACGGGGTACCTCTAGAAAGTGCCGGTAGATCGGAAGAGCGTCG	Fendrr_mm10_refGene_NR_045471	AAGTGCCGGT	0	GCCCACACAGCACGCACACAGTCATCAGGAACACCCCGAGGGGAAGCGATTCGAGTCATCCAGAGAGGCTGCAGCCATGAGCTGAAACGG	-	chr8:121078851-121078940	1	1	0	101
12601	566	118.1	ACTGGCCGCTTCACTGATGGACACAAGGTGCAGACCAAGAGACTCTCCTGCTGCCTATATAAGCCCAGGTAAGGGCCTAGCTCCATGATCTGGACTGGGAAATGGTGGTACCTCTAGAACTTTTGCGCAGATCGGAAGAGCGTCG	Morc2a_mm10_refGene_NM_001159288	ACTTTTGCGC	0	ATGGACACAAGGTGCAGACCAAGAGACTCTCCTGCTGCCTATATAAGCCCAGGTAAGGGCCTAGCTCCATGATCTGGACTGGGAAATGGT	+	chr11:3676716-3676805	1	1	0	556
12602	567	118.2	ACTGGCCGCTTCACTGATGGACACAAGGTGCAGACCAAGAGACTCTCCTGCTGCCTATATAAGCCCAGGTAAGGGCCTAGCTCCATGATCTGGACTGGGAAATGGTGGTACCTCTAGAAATCTTTGCCAGATCGGAAGAGCGTCG	Morc2a_mm10_refGene_NM_001159288	AATCTTTGCC	0	ATGGACACAAGGTGCAGACCAAGAGACTCTCCTGCTGCCTATATAAGCCCAGGTAAGGGCCTAGCTCCATGATCTGGACTGGGAAATGGT	+	chr11:3676716-3676805	1	1	0	556
12603	568	118.3	ACTGGCCGCTTCACTGATGGACACAAGGTGCAGACCAAGAGACTCTCCTGCTGCCTATATAAGCCCAGGTAAGGGCCTAGCTCCATGATCTGGACTGGGAAATGGTGGTACCTCTAGACATGGATGTCAGATCGGAAGAGCGTCG	Morc2a_mm10_refGene_NM_001159288	CATGGATGTC	0	ATGGACACAAGGTGCAGACCAAGAGACTCTCCTGCTGCCTATATAAGCCCAGGTAAGGGCCTAGCTCCATGATCTGGACTGGGAAATGGT	+	chr11:3676716-3676805	1	1	0	556
12604	569	118.4	ACTGGCCGCTTCACTGATGGACACAAGGTGCAGACCAAGAGACTCTCCTGCTGCCTATATAAGCCCAGGTAAGGGCCTAGCTCCATGATCTGGACTGGGAAATGGTGGTACCTCTAGAAATCTTTGCGAGATCGGAAGAGCGTCG	Morc2a_mm10_refGene_NM_001159288	AATCTTTGCG	0	ATGGACACAAGGTGCAGACCAAGAGACTCTCCTGCTGCCTATATAAGCCCAGGTAAGGGCCTAGCTCCATGATCTGGACTGGGAAATGGT	+	chr11:3676716-3676805	1	1	0	556
12605	570	118.5	ACTGGCCGCTTCACTGATGGACACAAGGTGCAGACCAAGAGACTCTCCTGCTGCCTATATAAGCCCAGGTAAGGGCCTAGCTCCATGATCTGGACTGGGAAATGGTGGTACCTCTAGAGACAACAGATAGATCGGAAGAGCGTCG	Morc2a_mm10_refGene_NM_001159288	GACAACAGAT	0	ATGGACACAAGGTGCAGACCAAGAGACTCTCCTGCTGCCTATATAAGCCCAGGTAAGGGCCTAGCTCCATGATCTGGACTGGGAAATGGT	+	chr11:3676716-3676805	1	1	0	556
12606	571	119.1	ACTGGCCGCTTCACTGGTTCCAGTCTTCATGTGACACTGCTTTTTATAGATGGGAAATTGGAAGACTTTTAATACTTTAAAGACAGGAACAATAAAAACTCTTGTTGGTACCTCTAGAGCTGACCGCCAGATCGGAAGAGCGTCG	Morc2a_mm10_refGene_NM_001159288	GCTGACCGCC	0	GTTCCAGTCTTCATGTGACACTGCTTTTTATAGATGGGAAATTGGAAGACTTTTAATACTTTAAAGACAGGAACAATAAAAACTCTTGTT	+	chr11:3667283-3667372	1	1	0	370
12607	572	119.2	ACTGGCCGCTTCACTGGTTCCAGTCTTCATGTGACACTGCTTTTTATAGATGGGAAATTGGAAGACTTTTAATACTTTAAAGACAGGAACAATAAAAACTCTTGTTGGTACCTCTAGAGCTGACCGCGAGATCGGAAGAGCGTCG	Morc2a_mm10_refGene_NM_001159288	GCTGACCGCG	0	GTTCCAGTCTTCATGTGACACTGCTTTTTATAGATGGGAAATTGGAAGACTTTTAATACTTTAAAGACAGGAACAATAAAAACTCTTGTT	+	chr11:3667283-3667372	1	1	0	370
12608	573	119.3	ACTGGCCGCTTCACTGGTTCCAGTCTTCATGTGACACTGCTTTTTATAGATGGGAAATTGGAAGACTTTTAATACTTTAAAGACAGGAACAATAAAAACTCTTGTTGGTACCTCTAGATGGAAATATCAGATCGGAAGAGCGTCG	Morc2a_mm10_refGene_NM_001159288	TGGAAATATC	0	GTTCCAGTCTTCATGTGACACTGCTTTTTATAGATGGGAAATTGGAAGACTTTTAATACTTTAAAGACAGGAACAATAAAAACTCTTGTT	+	chr11:3667283-3667372	1	1	0	370
12609	574	119.4	ACTGGCCGCTTCACTGGTTCCAGTCTTCATGTGACACTGCTTTTTATAGATGGGAAATTGGAAGACTTTTAATACTTTAAAGACAGGAACAATAAAAACTCTTGTTGGTACCTCTAGACATATCCGTTAGATCGGAAGAGCGTCG	Morc2a_mm10_refGene_NM_001159288	CATATCCGTT	0	GTTCCAGTCTTCATGTGACACTGCTTTTTATAGATGGGAAATTGGAAGACTTTTAATACTTTAAAGACAGGAACAATAAAAACTCTTGTT	+	chr11:3667283-3667372	1	1	0	370
12610	575	119.5	ACTGGCCGCTTCACTGGTTCCAGTCTTCATGTGACACTGCTTTTTATAGATGGGAAATTGGAAGACTTTTAATACTTTAAAGACAGGAACAATAAAAACTCTTGTTGGTACCTCTAGACGGGACATTTAGATCGGAAGAGCGTCG	Morc2a_mm10_refGene_NM_001159288	CGGGACATTT	0	GTTCCAGTCTTCATGTGACACTGCTTTTTATAGATGGGAAATTGGAAGACTTTTAATACTTTAAAGACAGGAACAATAAAAACTCTTGTT	+	chr11:3667283-3667372	1	1	0	370
12611	576	120.1	ACTGGCCGCTTCACTGCGGACTATTAGGGAGGCGTGGCCCTTGAGAGACAAGGTGGAGATCGTGCCCCTCTTGGGTTCCTGGTCTTATCTTCAGCTATGAAAAACTGGTACCTCTAGACTACGGTGCCAGATCGGAAGAGCGTCG	Cdkn1a_mm10_refGene_NM_001111099	CTACGGTGCC	0	CGGACTATTAGGGAGGCGTGGCCCTTGAGAGACAAGGTGGAGATCGTGCCCCTCTTGGGTTCCTGGTCTTATCTTCAGCTATGAAAAACT	+	chr17:29095778-29095867	1	1	0	114
12612	577	120.2	ACTGGCCGCTTCACTGCGGACTATTAGGGAGGCGTGGCCCTTGAGAGACAAGGTGGAGATCGTGCCCCTCTTGGGTTCCTGGTCTTATCTTCAGCTATGAAAAACTGGTACCTCTAGAGACCGTCACCAGATCGGAAGAGCGTCG	Cdkn1a_mm10_refGene_NM_001111099	GACCGTCACC	0	CGGACTATTAGGGAGGCGTGGCCCTTGAGAGACAAGGTGGAGATCGTGCCCCTCTTGGGTTCCTGGTCTTATCTTCAGCTATGAAAAACT	+	chr17:29095778-29095867	1	1	0	114
12613	578	120.3	ACTGGCCGCTTCACTGCGGACTATTAGGGAGGCGTGGCCCTTGAGAGACAAGGTGGAGATCGTGCCCCTCTTGGGTTCCTGGTCTTATCTTCAGCTATGAAAAACTGGTACCTCTAGAGACCGTCACGAGATCGGAAGAGCGTCG	Cdkn1a_mm10_refGene_NM_001111099	GACCGTCACG	0	CGGACTATTAGGGAGGCGTGGCCCTTGAGAGACAAGGTGGAGATCGTGCCCCTCTTGGGTTCCTGGTCTTATCTTCAGCTATGAAAAACT	+	chr17:29095778-29095867	1	1	0	114
12614	579	120.4	ACTGGCCGCTTCACTGCGGACTATTAGGGAGGCGTGGCCCTTGAGAGACAAGGTGGAGATCGTGCCCCTCTTGGGTTCCTGGTCTTATCTTCAGCTATGAAAAACTGGTACCTCTAGAGTTGAACCACAGATCGGAAGAGCGTCG	Cdkn1a_mm10_refGene_NM_001111099	GTTGAACCAC	0	CGGACTATTAGGGAGGCGTGGCCCTTGAGAGACAAGGTGGAGATCGTGCCCCTCTTGGGTTCCTGGTCTTATCTTCAGCTATGAAAAACT	+	chr17:29095778-29095867	1	1	0	114
12615	580	120.5	ACTGGCCGCTTCACTGCGGACTATTAGGGAGGCGTGGCCCTTGAGAGACAAGGTGGAGATCGTGCCCCTCTTGGGTTCCTGGTCTTATCTTCAGCTATGAAAAACTGGTACCTCTAGACATATCCGTGAGATCGGAAGAGCGTCG	Cdkn1a_mm10_refGene_NM_001111099	CATATCCGTG	0	CGGACTATTAGGGAGGCGTGGCCCTTGAGAGACAAGGTGGAGATCGTGCCCCTCTTGGGTTCCTGGTCTTATCTTCAGCTATGAAAAACT	+	chr17:29095778-29095867	1	1	0	114
12616	581	121.1	ACTGGCCGCTTCACTGATTTTTATTTTTATGTTGTTCATGTTTAGGAGAGATCCAGTAAGACAGAGCCCACACAGCACGCACACAGTCATCAGGAACACCCCGAGGGGTACCTCTAGACGAGCGTTCCAGATCGGAAGAGCGTCG	Fendrr_mm10_refGene_NR_045471	CGAGCGTTCC	0	ATTTTTATTTTTATGTTGTTCATGTTTAGGAGAGATCCAGTAAGACAGAGCCCACACAGCACGCACACAGTCATCAGGAACACCCCGAGG	-	chr8:121078900-121078989	1	1	0	100
12617	582	121.2	ACTGGCCGCTTCACTGATTTTTATTTTTATGTTGTTCATGTTTAGGAGAGATCCAGTAAGACAGAGCCCACACAGCACGCACACAGTCATCAGGAACACCCCGAGGGGTACCTCTAGACATATCCGTCAGATCGGAAGAGCGTCG	Fendrr_mm10_refGene_NR_045471	CATATCCGTC	0	ATTTTTATTTTTATGTTGTTCATGTTTAGGAGAGATCCAGTAAGACAGAGCCCACACAGCACGCACACAGTCATCAGGAACACCCCGAGG	-	chr8:121078900-121078989	1	1	0	100
12618	583	121.3	ACTGGCCGCTTCACTGATTTTTATTTTTATGTTGTTCATGTTTAGGAGAGATCCAGTAAGACAGAGCCCACACAGCACGCACACAGTCATCAGGAACACCCCGAGGGGTACCTCTAGACGGGACATTGAGATCGGAAGAGCGTCG	Fendrr_mm10_refGene_NR_045471	CGGGACATTG	0	ATTTTTATTTTTATGTTGTTCATGTTTAGGAGAGATCCAGTAAGACAGAGCCCACACAGCACGCACACAGTCATCAGGAACACCCCGAGG	-	chr8:121078900-121078989	1	1	0	100
12619	584	121.4	ACTGGCCGCTTCACTGATTTTTATTTTTATGTTGTTCATGTTTAGGAGAGATCCAGTAAGACAGAGCCCACACAGCACGCACACAGTCATCAGGAACACCCCGAGGGGTACCTCTAGAGCAAATTATCAGATCGGAAGAGCGTCG	Fendrr_mm10_refGene_NR_045471	GCAAATTATC	0	ATTTTTATTTTTATGTTGTTCATGTTTAGGAGAGATCCAGTAAGACAGAGCCCACACAGCACGCACACAGTCATCAGGAACACCCCGAGG	-	chr8:121078900-121078989	1	1	0	100
12620	585	121.5	ACTGGCCGCTTCACTGATTTTTATTTTTATGTTGTTCATGTTTAGGAGAGATCCAGTAAGACAGAGCCCACACAGCACGCACACAGTCATCAGGAACACCCCGAGGGGTACCTCTAGAATGGATGCATAGATCGGAAGAGCGTCG	Fendrr_mm10_refGene_NR_045471	ATGGATGCAT	0	ATTTTTATTTTTATGTTGTTCATGTTTAGGAGAGATCCAGTAAGACAGAGCCCACACAGCACGCACACAGTCATCAGGAACACCCCGAGG	-	chr8:121078900-121078989	1	1	0	100
12621	586	122.1	ACTGGCCGCTTCACTGCCCCCCCCCGCCCCCCAACAGGCCAGCCTGATCTAGGCAATTCGAAATCCAGGCTTTCGTCAAGTCTATAATTAAAGCTAACTCGGACATGGTACCTCTAGAGACGAGACATAGATCGGAAGAGCGTCG	Morc2a_mm10_refGene_NM_001159288	GACGAGACAT	0	CCCCCCCCCGCCCCCCAACAGGCCAGCCTGATCTAGGCAATTCGAAATCCAGGCTTTCGTCAAGTCTATAATTAAAGCTAACTCGGACAT	+	chr11:3681358-3681447	1	1	0	645
12622	587	122.2	ACTGGCCGCTTCACTGCCCCCCCCCGCCCCCCAACAGGCCAGCCTGATCTAGGCAATTCGAAATCCAGGCTTTCGTCAAGTCTATAATTAAAGCTAACTCGGACATGGTACCTCTAGAGCAAATTATTAGATCGGAAGAGCGTCG	Morc2a_mm10_refGene_NM_001159288	GCAAATTATT	0	CCCCCCCCCGCCCCCCAACAGGCCAGCCTGATCTAGGCAATTCGAAATCCAGGCTTTCGTCAAGTCTATAATTAAAGCTAACTCGGACAT	+	chr11:3681358-3681447	1	1	0	645
12623	588	122.3	ACTGGCCGCTTCACTGCCCCCCCCCGCCCCCCAACAGGCCAGCCTGATCTAGGCAATTCGAAATCCAGGCTTTCGTCAAGTCTATAATTAAAGCTAACTCGGACATGGTACCTCTAGAAAGTATATCCAGATCGGAAGAGCGTCG	Morc2a_mm10_refGene_NM_001159288	AAGTATATCC	0	CCCCCCCCCGCCCCCCAACAGGCCAGCCTGATCTAGGCAATTCGAAATCCAGGCTTTCGTCAAGTCTATAATTAAAGCTAACTCGGACAT	+	chr11:3681358-3681447	1	1	0	645
12624	589	122.4	ACTGGCCGCTTCACTGCCCCCCCCCGCCCCCCAACAGGCCAGCCTGATCTAGGCAATTCGAAATCCAGGCTTTCGTCAAGTCTATAATTAAAGCTAACTCGGACATGGTACCTCTAGAGCGAAAAAGTAGATCGGAAGAGCGTCG	Morc2a_mm10_refGene_NM_001159288	GCGAAAAAGT	0	CCCCCCCCCGCCCCCCAACAGGCCAGCCTGATCTAGGCAATTCGAAATCCAGGCTTTCGTCAAGTCTATAATTAAAGCTAACTCGGACAT	+	chr11:3681358-3681447	1	1	0	645
12625	590	122.5	ACTGGCCGCTTCACTGCCCCCCCCCGCCCCCCAACAGGCCAGCCTGATCTAGGCAATTCGAAATCCAGGCTTTCGTCAAGTCTATAATTAAAGCTAACTCGGACATGGTACCTCTAGAGCGAGACCTCAGATCGGAAGAGCGTCG	Morc2a_mm10_refGene_NM_001159288	GCGAGACCTC	0	CCCCCCCCCGCCCCCCAACAGGCCAGCCTGATCTAGGCAATTCGAAATCCAGGCTTTCGTCAAGTCTATAATTAAAGCTAACTCGGACAT	+	chr11:3681358-3681447	1	1	0	645
12626	591	123.1	ACTGGCCGCTTCACTGTGTGCATATATGTGTGTATAAGTGTATGTTCACGTATGTGTGTGCATGTGTATGTGTGCGGGTATGTGTACATATGTACATGTGTATACAGGTACCTCTAGACTTCAGTAGTAGATCGGAAGAGCGTCG	Fendrr_mm10_refGene_NR_045471	CTTCAGTAGT	0	TGTGCATATATGTGTGTATAAGTGTATGTTCACGTATGTGTGTGCATGTGTATGTGTGCGGGTATGTGTACATATGTACATGTGTATACA	-	chr8:121063494-121063583	1	1	0	406
12627	592	123.2	ACTGGCCGCTTCACTGTGTGCATATATGTGTGTATAAGTGTATGTTCACGTATGTGTGTGCATGTGTATGTGTGCGGGTATGTGTACATATGTACATGTGTATACAGGTACCTCTAGAAGCATAAGGTAGATCGGAAGAGCGTCG	Fendrr_mm10_refGene_NR_045471	AGCATAAGGT	0	TGTGCATATATGTGTGTATAAGTGTATGTTCACGTATGTGTGTGCATGTGTATGTGTGCGGGTATGTGTACATATGTACATGTGTATACA	-	chr8:121063494-121063583	1	1	0	406
12628	593	123.3	ACTGGCCGCTTCACTGTGTGCATATATGTGTGTATAAGTGTATGTTCACGTATGTGTGTGCATGTGTATGTGTGCGGGTATGTGTACATATGTACATGTGTATACAGGTACCTCTAGAGTGACATTTTAGATCGGAAGAGCGTCG	Fendrr_mm10_refGene_NR_045471	GTGACATTTT	0	TGTGCATATATGTGTGTATAAGTGTATGTTCACGTATGTGTGTGCATGTGTATGTGTGCGGGTATGTGTACATATGTACATGTGTATACA	-	chr8:121063494-121063583	1	1	0	406
12629	594	123.4	ACTGGCCGCTTCACTGTGTGCATATATGTGTGTATAAGTGTATGTTCACGTATGTGTGTGCATGTGTATGTGTGCGGGTATGTGTACATATGTACATGTGTATACAGGTACCTCTAGATAGTACGCTTAGATCGGAAGAGCGTCG	Fendrr_mm10_refGene_NR_045471	TAGTACGCTT	0	TGTGCATATATGTGTGTATAAGTGTATGTTCACGTATGTGTGTGCATGTGTATGTGTGCGGGTATGTGTACATATGTACATGTGTATACA	-	chr8:121063494-121063583	1	1	0	406
12630	595	123.5	ACTGGCCGCTTCACTGTGTGCATATATGTGTGTATAAGTGTATGTTCACGTATGTGTGTGCATGTGTATGTGTGCGGGTATGTGTACATATGTACATGTGTATACAGGTACCTCTAGAATCGGCCTTGAGATCGGAAGAGCGTCG	Fendrr_mm10_refGene_NR_045471	ATCGGCCTTG	0	TGTGCATATATGTGTGTATAAGTGTATGTTCACGTATGTGTGTGCATGTGTATGTGTGCGGGTATGTGTACATATGTACATGTGTATACA	-	chr8:121063494-121063583	1	1	0	406
12631	596	124.1	ACTGGCCGCTTCACTGCCATAGGGTGATACCTGCTCTCAGCTGAAAATCCACAAGACTCCCTCCGCATCTCAAATCAAATCCCTGCGCTTAGCACTGGCTCCAGGAGGTACCTCTAGACAACTAGTTTAGATCGGAAGAGCGTCG	Fendrr_mm10_refGene_NR_045471	CAACTAGTTT	0	CCATAGGGTGATACCTGCTCTCAGCTGAAAATCCACAAGACTCCCTCCGCATCTCAAATCAAATCCCTGCGCTTAGCACTGGCTCCAGGA	-	chr8:121080994-121081083	1	1	0	60
12632	597	124.2	ACTGGCCGCTTCACTGCCATAGGGTGATACCTGCTCTCAGCTGAAAATCCACAAGACTCCCTCCGCATCTCAAATCAAATCCCTGCGCTTAGCACTGGCTCCAGGAGGTACCTCTAGAACCGGTTTGCAGATCGGAAGAGCGTCG	Fendrr_mm10_refGene_NR_045471	ACCGGTTTGC	0	CCATAGGGTGATACCTGCTCTCAGCTGAAAATCCACAAGACTCCCTCCGCATCTCAAATCAAATCCCTGCGCTTAGCACTGGCTCCAGGA	-	chr8:121080994-121081083	1	1	0	60
12633	598	124.3	ACTGGCCGCTTCACTGCCATAGGGTGATACCTGCTCTCAGCTGAAAATCCACAAGACTCCCTCCGCATCTCAAATCAAATCCCTGCGCTTAGCACTGGCTCCAGGAGGTACCTCTAGACTTCAGTAGCAGATCGGAAGAGCGTCG	Fendrr_mm10_refGene_NR_045471	CTTCAGTAGC	0	CCATAGGGTGATACCTGCTCTCAGCTGAAAATCCACAAGACTCCCTCCGCATCTCAAATCAAATCCCTGCGCTTAGCACTGGCTCCAGGA	-	chr8:121080994-121081083	1	1	0	60
12634	599	124.4	ACTGGCCGCTTCACTGCCATAGGGTGATACCTGCTCTCAGCTGAAAATCCACAAGACTCCCTCCGCATCTCAAATCAAATCCCTGCGCTTAGCACTGGCTCCAGGAGGTACCTCTAGAGATTCGACATAGATCGGAAGAGCGTCG	Fendrr_mm10_refGene_NR_045471	GATTCGACAT	0	CCATAGGGTGATACCTGCTCTCAGCTGAAAATCCACAAGACTCCCTCCGCATCTCAAATCAAATCCCTGCGCTTAGCACTGGCTCCAGGA	-	chr8:121080994-121081083	1	1	0	60
12635	600	124.5	ACTGGCCGCTTCACTGCCATAGGGTGATACCTGCTCTCAGCTGAAAATCCACAAGACTCCCTCCGCATCTCAAATCAAATCCCTGCGCTTAGCACTGGCTCCAGGAGGTACCTCTAGACGTAGGCGGTAGATCGGAAGAGCGTCG	Fendrr_mm10_refGene_NR_045471	CGTAGGCGGT	0	CCATAGGGTGATACCTGCTCTCAGCTGAAAATCCACAAGACTCCCTCCGCATCTCAAATCAAATCCCTGCGCTTAGCACTGGCTCCAGGA	-	chr8:121080994-121081083	1	1	0	60
12636	601	125.1	ACTGGCCGCTTCACTGAAGTACTGAGCCATCTCTAGTACCTAAGCAGATACATTCAGAAGTATGTGTTGGGGAGAGTAAACAGGTTTCAGTTTTTGTTTTTGTTTTGGTACCTCTAGACAACTAGTTGAGATCGGAAGAGCGTCG	Morc2a_mm10_refGene_NM_001159288	CAACTAGTTG	0	AAGTACTGAGCCATCTCTAGTACCTAAGCAGATACATTCAGAAGTATGTGTTGGGGAGAGTAAACAGGTTTCAGTTTTTGTTTTTGTTTT	+	chr11:3653764-3653853	1	1	0	105
12637	602	125.2	ACTGGCCGCTTCACTGAAGTACTGAGCCATCTCTAGTACCTAAGCAGATACATTCAGAAGTATGTGTTGGGGAGAGTAAACAGGTTTCAGTTTTTGTTTTTGTTTTGGTACCTCTAGATAGTACGCTCAGATCGGAAGAGCGTCG	Morc2a_mm10_refGene_NM_001159288	TAGTACGCTC	0	AAGTACTGAGCCATCTCTAGTACCTAAGCAGATACATTCAGAAGTATGTGTTGGGGAGAGTAAACAGGTTTCAGTTTTTGTTTTTGTTTT	+	chr11:3653764-3653853	1	1	0	105
12638	603	125.3	ACTGGCCGCTTCACTGAAGTACTGAGCCATCTCTAGTACCTAAGCAGATACATTCAGAAGTATGTGTTGGGGAGAGTAAACAGGTTTCAGTTTTTGTTTTTGTTTTGGTACCTCTAGAGCAAGCCTGCAGATCGGAAGAGCGTCG	Morc2a_mm10_refGene_NM_001159288	GCAAGCCTGC	0	AAGTACTGAGCCATCTCTAGTACCTAAGCAGATACATTCAGAAGTATGTGTTGGGGAGAGTAAACAGGTTTCAGTTTTTGTTTTTGTTTT	+	chr11:3653764-3653853	1	1	0	105
12639	604	125.4	ACTGGCCGCTTCACTGAAGTACTGAGCCATCTCTAGTACCTAAGCAGATACATTCAGAAGTATGTGTTGGGGAGAGTAAACAGGTTTCAGTTTTTGTTTTTGTTTTGGTACCTCTAGAAACTCGAGTTAGATCGGAAGAGCGTCG	Morc2a_mm10_refGene_NM_001159288	AACTCGAGTT	0	AAGTACTGAGCCATCTCTAGTACCTAAGCAGATACATTCAGAAGTATGTGTTGGGGAGAGTAAACAGGTTTCAGTTTTTGTTTTTGTTTT	+	chr11:3653764-3653853	1	1	0	105
12640	605	125.5	ACTGGCCGCTTCACTGAAGTACTGAGCCATCTCTAGTACCTAAGCAGATACATTCAGAAGTATGTGTTGGGGAGAGTAAACAGGTTTCAGTTTTTGTTTTTGTTTTGGTACCTCTAGAGACTACGGTGAGATCGGAAGAGCGTCG	Morc2a_mm10_refGene_NM_001159288	GACTACGGTG	0	AAGTACTGAGCCATCTCTAGTACCTAAGCAGATACATTCAGAAGTATGTGTTGGGGAGAGTAAACAGGTTTCAGTTTTTGTTTTTGTTTT	+	chr11:3653764-3653853	1	1	0	105
12641	606	126.1	ACTGGCCGCTTCACTGAGTTGTGTGCTATAATGTCTGGCTATAGATCGACTTTTTTGCCGTACTAGGGATCTAACCCAGGCAAGTGCTCAGAAACTGAGCCACAGCGGTACCTCTAGAAAATCCTGCCAGATCGGAAGAGCGTCG	Morc2a_mm10_refGene_NM_001159288	AAATCCTGCC	0	AGTTGTGTGCTATAATGTCTGGCTATAGATCGACTTTTTTGCCGTACTAGGGATCTAACCCAGGCAAGTGCTCAGAAACTGAGCCACAGC	+	chr11:3656894-3656983	1	1	0	168
12642	607	126.2	ACTGGCCGCTTCACTGAGTTGTGTGCTATAATGTCTGGCTATAGATCGACTTTTTTGCCGTACTAGGGATCTAACCCAGGCAAGTGCTCAGAAACTGAGCCACAGCGGTACCTCTAGAGTAAAGTACCAGATCGGAAGAGCGTCG	Morc2a_mm10_refGene_NM_001159288	GTAAAGTACC	0	AGTTGTGTGCTATAATGTCTGGCTATAGATCGACTTTTTTGCCGTACTAGGGATCTAACCCAGGCAAGTGCTCAGAAACTGAGCCACAGC	+	chr11:3656894-3656983	1	1	0	168
12643	608	126.3	ACTGGCCGCTTCACTGAGTTGTGTGCTATAATGTCTGGCTATAGATCGACTTTTTTGCCGTACTAGGGATCTAACCCAGGCAAGTGCTCAGAAACTGAGCCACAGCGGTACCTCTAGAGACGCTCAGGAGATCGGAAGAGCGTCG	Morc2a_mm10_refGene_NM_001159288	GACGCTCAGG	0	AGTTGTGTGCTATAATGTCTGGCTATAGATCGACTTTTTTGCCGTACTAGGGATCTAACCCAGGCAAGTGCTCAGAAACTGAGCCACAGC	+	chr11:3656894-3656983	1	1	0	168
12644	609	126.4	ACTGGCCGCTTCACTGAGTTGTGTGCTATAATGTCTGGCTATAGATCGACTTTTTTGCCGTACTAGGGATCTAACCCAGGCAAGTGCTCAGAAACTGAGCCACAGCGGTACCTCTAGAAAATCCTGCGAGATCGGAAGAGCGTCG	Morc2a_mm10_refGene_NM_001159288	AAATCCTGCG	0	AGTTGTGTGCTATAATGTCTGGCTATAGATCGACTTTTTTGCCGTACTAGGGATCTAACCCAGGCAAGTGCTCAGAAACTGAGCCACAGC	+	chr11:3656894-3656983	1	1	0	168
12645	610	126.5	ACTGGCCGCTTCACTGAGTTGTGTGCTATAATGTCTGGCTATAGATCGACTTTTTTGCCGTACTAGGGATCTAACCCAGGCAAGTGCTCAGAAACTGAGCCACAGCGGTACCTCTAGAGTAAAGTACGAGATCGGAAGAGCGTCG	Morc2a_mm10_refGene_NM_001159288	GTAAAGTACG	0	AGTTGTGTGCTATAATGTCTGGCTATAGATCGACTTTTTTGCCGTACTAGGGATCTAACCCAGGCAAGTGCTCAGAAACTGAGCCACAGC	+	chr11:3656894-3656983	1	1	0	168
12646	611	127.1	ACTGGCCGCTTCACTGCTAGACTCCCGCTCATTCAATTGATCTAGGCATTTGGGCTTGCTACTTGACCATTCTCGCCCTGTGAAATGTCCCACACTTTGAAGCAAAGGTACCTCTAGAATCTGGGGCGAGATCGGAAGAGCGTCG	Enc1_mm10_refGene_NM_007930	ATCTGGGGCG	0	CTAGACTCCCGCTCATTCAATTGATCTAGGCATTTGGGCTTGCTACTTGACCATTCTCGCCCTGTGAAATGTCCCACACTTTGAAGCAAA	+	chr13:97252585-97252674	1	1	0	245
12647	612	127.2	ACTGGCCGCTTCACTGCTAGACTCCCGCTCATTCAATTGATCTAGGCATTTGGGCTTGCTACTTGACCATTCTCGCCCTGTGAAATGTCCCACACTTTGAAGCAAAGGTACCTCTAGAGCGAATTCACAGATCGGAAGAGCGTCG	Enc1_mm10_refGene_NM_007930	GCGAATTCAC	0	CTAGACTCCCGCTCATTCAATTGATCTAGGCATTTGGGCTTGCTACTTGACCATTCTCGCCCTGTGAAATGTCCCACACTTTGAAGCAAA	+	chr13:97252585-97252674	1	1	0	245
12648	613	127.3	ACTGGCCGCTTCACTGCTAGACTCCCGCTCATTCAATTGATCTAGGCATTTGGGCTTGCTACTTGACCATTCTCGCCCTGTGAAATGTCCCACACTTTGAAGCAAAGGTACCTCTAGAAAGCTTCCGCAGATCGGAAGAGCGTCG	Enc1_mm10_refGene_NM_007930	AAGCTTCCGC	0	CTAGACTCCCGCTCATTCAATTGATCTAGGCATTTGGGCTTGCTACTTGACCATTCTCGCCCTGTGAAATGTCCCACACTTTGAAGCAAA	+	chr13:97252585-97252674	1	1	0	245
12649	614	127.4	ACTGGCCGCTTCACTGCTAGACTCCCGCTCATTCAATTGATCTAGGCATTTGGGCTTGCTACTTGACCATTCTCGCCCTGTGAAATGTCCCACACTTTGAAGCAAAGGTACCTCTAGAACGACGCTACAGATCGGAAGAGCGTCG	Enc1_mm10_refGene_NM_007930	ACGACGCTAC	0	CTAGACTCCCGCTCATTCAATTGATCTAGGCATTTGGGCTTGCTACTTGACCATTCTCGCCCTGTGAAATGTCCCACACTTTGAAGCAAA	+	chr13:97252585-97252674	1	1	0	245
12650	615	127.5	ACTGGCCGCTTCACTGCTAGACTCCCGCTCATTCAATTGATCTAGGCATTTGGGCTTGCTACTTGACCATTCTCGCCCTGTGAAATGTCCCACACTTTGAAGCAAAGGTACCTCTAGACTCACGTATTAGATCGGAAGAGCGTCG	Enc1_mm10_refGene_NM_007930	CTCACGTATT	0	CTAGACTCCCGCTCATTCAATTGATCTAGGCATTTGGGCTTGCTACTTGACCATTCTCGCCCTGTGAAATGTCCCACACTTTGAAGCAAA	+	chr13:97252585-97252674	1	1	0	245
12651	616	128.1	ACTGGCCGCTTCACTGGGCGCCGGCCTGGGTGCGGGCGTGAACCAGCGCATGGACAGCTACGCGCACATGAACGGCTGGAGCAACGGCAGCTACAGCATGATGCAGGGTACCTCTAGATGCTCGTAGTAGATCGGAAGAGCGTCG	Sox2_mm10_refGene_NM_011443	TGCTCGTAGT	0	GGCGCCGGCCTGGGTGCGGGCGTGAACCAGCGCATGGACAGCTACGCGCACATGAACGGCTGGAGCAACGGCAGCTACAGCATGATGCAG	+	chr3:34650857-34650946	1	1	0	39
12652	617	128.2	ACTGGCCGCTTCACTGGGCGCCGGCCTGGGTGCGGGCGTGAACCAGCGCATGGACAGCTACGCGCACATGAACGGCTGGAGCAACGGCAGCTACAGCATGATGCAGGGTACCTCTAGATGCGTGACATAGATCGGAAGAGCGTCG	Sox2_mm10_refGene_NM_011443	TGCGTGACAT	0	GGCGCCGGCCTGGGTGCGGGCGTGAACCAGCGCATGGACAGCTACGCGCACATGAACGGCTGGAGCAACGGCAGCTACAGCATGATGCAG	+	chr3:34650857-34650946	1	1	0	39
12653	618	128.3	ACTGGCCGCTTCACTGGGCGCCGGCCTGGGTGCGGGCGTGAACCAGCGCATGGACAGCTACGCGCACATGAACGGCTGGAGCAACGGCAGCTACAGCATGATGCAGGGTACCTCTAGAAGATGTCGCGAGATCGGAAGAGCGTCG	Sox2_mm10_refGene_NM_011443	AGATGTCGCG	0	GGCGCCGGCCTGGGTGCGGGCGTGAACCAGCGCATGGACAGCTACGCGCACATGAACGGCTGGAGCAACGGCAGCTACAGCATGATGCAG	+	chr3:34650857-34650946	1	1	0	39
12654	619	128.4	ACTGGCCGCTTCACTGGGCGCCGGCCTGGGTGCGGGCGTGAACCAGCGCATGGACAGCTACGCGCACATGAACGGCTGGAGCAACGGCAGCTACAGCATGATGCAGGGTACCTCTAGATTCAGGCGTGAGATCGGAAGAGCGTCG	Sox2_mm10_refGene_NM_011443	TTCAGGCGTG	0	GGCGCCGGCCTGGGTGCGGGCGTGAACCAGCGCATGGACAGCTACGCGCACATGAACGGCTGGAGCAACGGCAGCTACAGCATGATGCAG	+	chr3:34650857-34650946	1	1	0	39
12655	620	128.5	ACTGGCCGCTTCACTGGGCGCCGGCCTGGGTGCGGGCGTGAACCAGCGCATGGACAGCTACGCGCACATGAACGGCTGGAGCAACGGCAGCTACAGCATGATGCAGGGTACCTCTAGACTCATGCACGAGATCGGAAGAGCGTCG	Sox2_mm10_refGene_NM_011443	CTCATGCACG	0	GGCGCCGGCCTGGGTGCGGGCGTGAACCAGCGCATGGACAGCTACGCGCACATGAACGGCTGGAGCAACGGCAGCTACAGCATGATGCAG	+	chr3:34650857-34650946	1	1	0	39
12656	621	129.1	ACTGGCCGCTTCACTGCTCCCATGTCTGCTTCTGTTAGCCGTGAATGAGTCTGCCTTCTTTTTAAGGAATGAATATATATTCTTTGATGGTTCCATACATGTACACGGTACCTCTAGAGTAAGTGCGTAGATCGGAAGAGCGTCG	Fendrr_mm10_refGene_NR_045471	GTAAGTGCGT	0	CTCCCATGTCTGCTTCTGTTAGCCGTGAATGAGTCTGCCTTCTTTTTAAGGAATGAATATATATTCTTTGATGGTTCCATACATGTACAC	-	chr8:121060500-121060589	1	1	0	466
12657	622	129.2	ACTGGCCGCTTCACTGCTCCCATGTCTGCTTCTGTTAGCCGTGAATGAGTCTGCCTTCTTTTTAAGGAATGAATATATATTCTTTGATGGTTCCATACATGTACACGGTACCTCTAGAAGATGTCGCCAGATCGGAAGAGCGTCG	Fendrr_mm10_refGene_NR_045471	AGATGTCGCC	0	CTCCCATGTCTGCTTCTGTTAGCCGTGAATGAGTCTGCCTTCTTTTTAAGGAATGAATATATATTCTTTGATGGTTCCATACATGTACAC	-	chr8:121060500-121060589	1	1	0	466
12658	623	129.3	ACTGGCCGCTTCACTGCTCCCATGTCTGCTTCTGTTAGCCGTGAATGAGTCTGCCTTCTTTTTAAGGAATGAATATATATTCTTTGATGGTTCCATACATGTACACGGTACCTCTAGATTCAGGCGTCAGATCGGAAGAGCGTCG	Fendrr_mm10_refGene_NR_045471	TTCAGGCGTC	0	CTCCCATGTCTGCTTCTGTTAGCCGTGAATGAGTCTGCCTTCTTTTTAAGGAATGAATATATATTCTTTGATGGTTCCATACATGTACAC	-	chr8:121060500-121060589	1	1	0	466
12659	624	129.4	ACTGGCCGCTTCACTGCTCCCATGTCTGCTTCTGTTAGCCGTGAATGAGTCTGCCTTCTTTTTAAGGAATGAATATATATTCTTTGATGGTTCCATACATGTACACGGTACCTCTAGACTCGCGTAGTAGATCGGAAGAGCGTCG	Fendrr_mm10_refGene_NR_045471	CTCGCGTAGT	0	CTCCCATGTCTGCTTCTGTTAGCCGTGAATGAGTCTGCCTTCTTTTTAAGGAATGAATATATATTCTTTGATGGTTCCATACATGTACAC	-	chr8:121060500-121060589	1	1	0	466
12660	625	129.5	ACTGGCCGCTTCACTGCTCCCATGTCTGCTTCTGTTAGCCGTGAATGAGTCTGCCTTCTTTTTAAGGAATGAATATATATTCTTTGATGGTTCCATACATGTACACGGTACCTCTAGACAGGCAAATTAGATCGGAAGAGCGTCG	Fendrr_mm10_refGene_NR_045471	CAGGCAAATT	0	CTCCCATGTCTGCTTCTGTTAGCCGTGAATGAGTCTGCCTTCTTTTTAAGGAATGAATATATATTCTTTGATGGTTCCATACATGTACAC	-	chr8:121060500-121060589	1	1	0	466
12661	626	130.1	ACTGGCCGCTTCACTGGGACTTTTCAAACGCATTTAGCTCCAGTTTTTAAATCCTAAATCAGTCTTCACATAATTTTATAGCATAGTATACATTAGTATGCATAATGGTACCTCTAGATGCTCGTAGCAGATCGGAAGAGCGTCG	Morc2a_mm10_refGene_NM_001159288	TGCTCGTAGC	0	GGACTTTTCAAACGCATTTAGCTCCAGTTTTTAAATCCTAAATCAGTCTTCACATAATTTTATAGCATAGTATACATTAGTATGCATAAT	+	chr11:3667136-3667225	1	1	0	367
12662	627	130.2	ACTGGCCGCTTCACTGGGACTTTTCAAACGCATTTAGCTCCAGTTTTTAAATCCTAAATCAGTCTTCACATAATTTTATAGCATAGTATACATTAGTATGCATAATGGTACCTCTAGACTCACGTATCAGATCGGAAGAGCGTCG	Morc2a_mm10_refGene_NM_001159288	CTCACGTATC	0	GGACTTTTCAAACGCATTTAGCTCCAGTTTTTAAATCCTAAATCAGTCTTCACATAATTTTATAGCATAGTATACATTAGTATGCATAAT	+	chr11:3667136-3667225	1	1	0	367
12663	628	130.3	ACTGGCCGCTTCACTGGGACTTTTCAAACGCATTTAGCTCCAGTTTTTAAATCCTAAATCAGTCTTCACATAATTTTATAGCATAGTATACATTAGTATGCATAATGGTACCTCTAGAAAGCTTCCGGAGATCGGAAGAGCGTCG	Morc2a_mm10_refGene_NM_001159288	AAGCTTCCGG	0	GGACTTTTCAAACGCATTTAGCTCCAGTTTTTAAATCCTAAATCAGTCTTCACATAATTTTATAGCATAGTATACATTAGTATGCATAAT	+	chr11:3667136-3667225	1	1	0	367
12664	629	130.4	ACTGGCCGCTTCACTGGGACTTTTCAAACGCATTTAGCTCCAGTTTTTAAATCCTAAATCAGTCTTCACATAATTTTATAGCATAGTATACATTAGTATGCATAATGGTACCTCTAGAACGACGCTATAGATCGGAAGAGCGTCG	Morc2a_mm10_refGene_NM_001159288	ACGACGCTAT	0	GGACTTTTCAAACGCATTTAGCTCCAGTTTTTAAATCCTAAATCAGTCTTCACATAATTTTATAGCATAGTATACATTAGTATGCATAAT	+	chr11:3667136-3667225	1	1	0	367
12665	630	130.5	ACTGGCCGCTTCACTGGGACTTTTCAAACGCATTTAGCTCCAGTTTTTAAATCCTAAATCAGTCTTCACATAATTTTATAGCATAGTATACATTAGTATGCATAATGGTACCTCTAGAAGTGGGACTTAGATCGGAAGAGCGTCG	Morc2a_mm10_refGene_NM_001159288	AGTGGGACTT	0	GGACTTTTCAAACGCATTTAGCTCCAGTTTTTAAATCCTAAATCAGTCTTCACATAATTTTATAGCATAGTATACATTAGTATGCATAAT	+	chr11:3667136-3667225	1	1	0	367
12666	631	131.1	ACTGGCCGCTTCACTGTTACCCAGGACTGCAGAGACACCCTTCACTCCTGCATGCGTTTGATCTGACTCCACCAGAAGGTCCAGTCGCCAACGCCTAGCTGAGGTCGGTACCTCTAGAGTAAGTGCGGAGATCGGAAGAGCGTCG	Fendrr_mm10_refGene_NR_045471	GTAAGTGCGG	0	TTACCCAGGACTGCAGAGACACCCTTCACTCCTGCATGCGTTTGATCTGACTCCACCAGAAGGTCCAGTCGCCAACGCCTAGCTGAGGTC	-	chr8:121073926-121074015	1	1	0	200
12667	632	131.2	ACTGGCCGCTTCACTGTTACCCAGGACTGCAGAGACACCCTTCACTCCTGCATGCGTTTGATCTGACTCCACCAGAAGGTCCAGTCGCCAACGCCTAGCTGAGGTCGGTACCTCTAGAGTACTGAAGCAGATCGGAAGAGCGTCG	Fendrr_mm10_refGene_NR_045471	GTACTGAAGC	0	TTACCCAGGACTGCAGAGACACCCTTCACTCCTGCATGCGTTTGATCTGACTCCACCAGAAGGTCCAGTCGCCAACGCCTAGCTGAGGTC	-	chr8:121073926-121074015	1	1	0	200
12668	633	131.3	ACTGGCCGCTTCACTGTTACCCAGGACTGCAGAGACACCCTTCACTCCTGCATGCGTTTGATCTGACTCCACCAGAAGGTCCAGTCGCCAACGCCTAGCTGAGGTCGGTACCTCTAGATTCAGGCGTTAGATCGGAAGAGCGTCG	Fendrr_mm10_refGene_NR_045471	TTCAGGCGTT	0	TTACCCAGGACTGCAGAGACACCCTTCACTCCTGCATGCGTTTGATCTGACTCCACCAGAAGGTCCAGTCGCCAACGCCTAGCTGAGGTC	-	chr8:121073926-121074015	1	1	0	200
12669	634	131.4	ACTGGCCGCTTCACTGTTACCCAGGACTGCAGAGACACCCTTCACTCCTGCATGCGTTTGATCTGACTCCACCAGAAGGTCCAGTCGCCAACGCCTAGCTGAGGTCGGTACCTCTAGAGTAAGTGCGCAGATCGGAAGAGCGTCG	Fendrr_mm10_refGene_NR_045471	GTAAGTGCGC	0	TTACCCAGGACTGCAGAGACACCCTTCACTCCTGCATGCGTTTGATCTGACTCCACCAGAAGGTCCAGTCGCCAACGCCTAGCTGAGGTC	-	chr8:121073926-121074015	1	1	0	200
12670	635	131.5	ACTGGCCGCTTCACTGTTACCCAGGACTGCAGAGACACCCTTCACTCCTGCATGCGTTTGATCTGACTCCACCAGAAGGTCCAGTCGCCAACGCCTAGCTGAGGTCGGTACCTCTAGATACTGCTCGTAGATCGGAAGAGCGTCG	Fendrr_mm10_refGene_NR_045471	TACTGCTCGT	0	TTACCCAGGACTGCAGAGACACCCTTCACTCCTGCATGCGTTTGATCTGACTCCACCAGAAGGTCCAGTCGCCAACGCCTAGCTGAGGTC	-	chr8:121073926-121074015	1	1	0	200
12671	636	132.1	ACTGGCCGCTTCACTGCAGTCTTCACACTCAGAAGGTGGCTTCTCTGTCCTGTGCAGGACGACACGCGTCCTATCAGAGGCTCACACCCTTTGACACAGGACGAGTGGTACCTCTAGAAATGGCGGTGAGATCGGAAGAGCGTCG	Fendrr_mm10_refGene_NR_045471	AATGGCGGTG	0	CAGTCTTCACACTCAGAAGGTGGCTTCTCTGTCCTGTGCAGGACGACACGCGTCCTATCAGAGGCTCACACCCTTTGACACAGGACGAGT	-	chr8:121057152-121057241	1	1	0	533
12672	637	132.2	ACTGGCCGCTTCACTGCAGTCTTCACACTCAGAAGGTGGCTTCTCTGTCCTGTGCAGGACGACACGCGTCCTATCAGAGGCTCACACCCTTTGACACAGGACGAGTGGTACCTCTAGAACGGATAATTAGATCGGAAGAGCGTCG	Fendrr_mm10_refGene_NR_045471	ACGGATAATT	0	CAGTCTTCACACTCAGAAGGTGGCTTCTCTGTCCTGTGCAGGACGACACGCGTCCTATCAGAGGCTCACACCCTTTGACACAGGACGAGT	-	chr8:121057152-121057241	1	1	0	533
12673	638	132.3	ACTGGCCGCTTCACTGCAGTCTTCACACTCAGAAGGTGGCTTCTCTGTCCTGTGCAGGACGACACGCGTCCTATCAGAGGCTCACACCCTTTGACACAGGACGAGTGGTACCTCTAGAGTATGCGAACAGATCGGAAGAGCGTCG	Fendrr_mm10_refGene_NR_045471	GTATGCGAAC	0	CAGTCTTCACACTCAGAAGGTGGCTTCTCTGTCCTGTGCAGGACGACACGCGTCCTATCAGAGGCTCACACCCTTTGACACAGGACGAGT	-	chr8:121057152-121057241	1	1	0	533
12674	639	132.4	ACTGGCCGCTTCACTGCAGTCTTCACACTCAGAAGGTGGCTTCTCTGTCCTGTGCAGGACGACACGCGTCCTATCAGAGGCTCACACCCTTTGACACAGGACGAGTGGTACCTCTAGAACAGGATTTCAGATCGGAAGAGCGTCG	Fendrr_mm10_refGene_NR_045471	ACAGGATTTC	0	CAGTCTTCACACTCAGAAGGTGGCTTCTCTGTCCTGTGCAGGACGACACGCGTCCTATCAGAGGCTCACACCCTTTGACACAGGACGAGT	-	chr8:121057152-121057241	1	1	0	533
12675	640	132.5	ACTGGCCGCTTCACTGCAGTCTTCACACTCAGAAGGTGGCTTCTCTGTCCTGTGCAGGACGACACGCGTCCTATCAGAGGCTCACACCCTTTGACACAGGACGAGTGGTACCTCTAGAGTATGCGAATAGATCGGAAGAGCGTCG	Fendrr_mm10_refGene_NR_045471	GTATGCGAAT	0	CAGTCTTCACACTCAGAAGGTGGCTTCTCTGTCCTGTGCAGGACGACACGCGTCCTATCAGAGGCTCACACCCTTTGACACAGGACGAGT	-	chr8:121057152-121057241	1	1	0	533
12676	641	133.1	ACTGGCCGCTTCACTGCTGATGCTGGTCTCAGTGCATGTTGAGAACCACGCTCACCTTGTTATGGTTTGTTACTCTGCAATTAAAAAGGAATAAAATGGTCTTTCTGGTACCTCTAGAACGGATAATCAGATCGGAAGAGCGTCG	Fendrr_mm10_refGene_NR_045471	ACGGATAATC	0	CTGATGCTGGTCTCAGTGCATGTTGAGAACCACGCTCACCTTGTTATGGTTTGTTACTCTGCAATTAAAAAGGAATAAAATGGTCTTTCT	-	chr8:121068263-121068352	1	1	0	312
12677	642	133.2	ACTGGCCGCTTCACTGCTGATGCTGGTCTCAGTGCATGTTGAGAACCACGCTCACCTTGTTATGGTTTGTTACTCTGCAATTAAAAAGGAATAAAATGGTCTTTCTGGTACCTCTAGAATATTTTGCGAGATCGGAAGAGCGTCG	Fendrr_mm10_refGene_NR_045471	ATATTTTGCG	0	CTGATGCTGGTCTCAGTGCATGTTGAGAACCACGCTCACCTTGTTATGGTTTGTTACTCTGCAATTAAAAAGGAATAAAATGGTCTTTCT	-	chr8:121068263-121068352	1	1	0	312
12678	643	133.3	ACTGGCCGCTTCACTGCTGATGCTGGTCTCAGTGCATGTTGAGAACCACGCTCACCTTGTTATGGTTTGTTACTCTGCAATTAAAAAGGAATAAAATGGTCTTTCTGGTACCTCTAGATTATTCGGCCAGATCGGAAGAGCGTCG	Fendrr_mm10_refGene_NR_045471	TTATTCGGCC	0	CTGATGCTGGTCTCAGTGCATGTTGAGAACCACGCTCACCTTGTTATGGTTTGTTACTCTGCAATTAAAAAGGAATAAAATGGTCTTTCT	-	chr8:121068263-121068352	1	1	0	312
12679	644	133.4	ACTGGCCGCTTCACTGCTGATGCTGGTCTCAGTGCATGTTGAGAACCACGCTCACCTTGTTATGGTTTGTTACTCTGCAATTAAAAAGGAATAAAATGGTCTTTCTGGTACCTCTAGAATATTTTGCCAGATCGGAAGAGCGTCG	Fendrr_mm10_refGene_NR_045471	ATATTTTGCC	0	CTGATGCTGGTCTCAGTGCATGTTGAGAACCACGCTCACCTTGTTATGGTTTGTTACTCTGCAATTAAAAAGGAATAAAATGGTCTTTCT	-	chr8:121068263-121068352	1	1	0	312
12680	645	133.5	ACTGGCCGCTTCACTGCTGATGCTGGTCTCAGTGCATGTTGAGAACCACGCTCACCTTGTTATGGTTTGTTACTCTGCAATTAAAAAGGAATAAAATGGTCTTTCTGGTACCTCTAGAACCGAAACTTAGATCGGAAGAGCGTCG	Fendrr_mm10_refGene_NR_045471	ACCGAAACTT	0	CTGATGCTGGTCTCAGTGCATGTTGAGAACCACGCTCACCTTGTTATGGTTTGTTACTCTGCAATTAAAAAGGAATAAAATGGTCTTTCT	-	chr8:121068263-121068352	1	1	0	312
12681	646	134.1	ACTGGCCGCTTCACTGCGAAAATGTTGCGGAGCCAGTCTCAGCTAGACCTGTGCAAAGACTCCCCCTATGAGTTGAAGAAAGGTATGTCCGACATTTAACTCTGGTGGTACCTCTAGACGTACCGGCCAGATCGGAAGAGCGTCG	Irx5_mm10_refGene_NM_018826	CGTACCGGCC	0	CGAAAATGTTGCGGAGCCAGTCTCAGCTAGACCTGTGCAAAGACTCCCCCTATGAGTTGAAGAAAGGTATGTCCGACATTTAACTCTGGT	+	chr8:92360814-92360903	1	1	0	83
12682	647	134.2	ACTGGCCGCTTCACTGCGAAAATGTTGCGGAGCCAGTCTCAGCTAGACCTGTGCAAAGACTCCCCCTATGAGTTGAAGAAAGGTATGTCCGACATTTAACTCTGGTGGTACCTCTAGATACCTGGAATAGATCGGAAGAGCGTCG	Irx5_mm10_refGene_NM_018826	TACCTGGAAT	0	CGAAAATGTTGCGGAGCCAGTCTCAGCTAGACCTGTGCAAAGACTCCCCCTATGAGTTGAAGAAAGGTATGTCCGACATTTAACTCTGGT	+	chr8:92360814-92360903	1	1	0	83
12683	648	134.3	ACTGGCCGCTTCACTGCGAAAATGTTGCGGAGCCAGTCTCAGCTAGACCTGTGCAAAGACTCCCCCTATGAGTTGAAGAAAGGTATGTCCGACATTTAACTCTGGTGGTACCTCTAGAGTCTTATCCGAGATCGGAAGAGCGTCG	Irx5_mm10_refGene_NM_018826	GTCTTATCCG	0	CGAAAATGTTGCGGAGCCAGTCTCAGCTAGACCTGTGCAAAGACTCCCCCTATGAGTTGAAGAAAGGTATGTCCGACATTTAACTCTGGT	+	chr8:92360814-92360903	1	1	0	83
12684	649	134.4	ACTGGCCGCTTCACTGCGAAAATGTTGCGGAGCCAGTCTCAGCTAGACCTGTGCAAAGACTCCCCCTATGAGTTGAAGAAAGGTATGTCCGACATTTAACTCTGGTGGTACCTCTAGACGTACCGGCGAGATCGGAAGAGCGTCG	Irx5_mm10_refGene_NM_018826	CGTACCGGCG	0	CGAAAATGTTGCGGAGCCAGTCTCAGCTAGACCTGTGCAAAGACTCCCCCTATGAGTTGAAGAAAGGTATGTCCGACATTTAACTCTGGT	+	chr8:92360814-92360903	1	1	0	83
12685	650	134.5	ACTGGCCGCTTCACTGCGAAAATGTTGCGGAGCCAGTCTCAGCTAGACCTGTGCAAAGACTCCCCCTATGAGTTGAAGAAAGGTATGTCCGACATTTAACTCTGGTGGTACCTCTAGATACCTTTGTTAGATCGGAAGAGCGTCG	Irx5_mm10_refGene_NM_018826	TACCTTTGTT	0	CGAAAATGTTGCGGAGCCAGTCTCAGCTAGACCTGTGCAAAGACTCCCCCTATGAGTTGAAGAAAGGTATGTCCGACATTTAACTCTGGT	+	chr8:92360814-92360903	1	1	0	83
12686	651	135.1	ACTGGCCGCTTCACTGGCCGGCGCCCGGCGCTCCTCGGACTCGCCCAACCGCGCTGCAGCCACTGCCCCAGCCGAGCGCGGGCGGGCGGAAAACGAAACCGCAGGCGGTACCTCTAGATACCTGGAACAGATCGGAAGAGCGTCG	Fendrr_mm10_refGene_NR_045471	TACCTGGAAC	0	GCCGGCGCCCGGCGCTCCTCGGACTCGCCCAACCGCGCTGCAGCCACTGCCCCAGCCGAGCGCGGGCGGGCGGAAAACGAAACCGCAGGC	-	chr8:121083678-121083767	1	1	0	8
12687	652	135.2	ACTGGCCGCTTCACTGGCCGGCGCCCGGCGCTCCTCGGACTCGCCCAACCGCGCTGCAGCCACTGCCCCAGCCGAGCGCGGGCGGGCGGAAAACGAAACCGCAGGCGGTACCTCTAGAATTGGTCGCGAGATCGGAAGAGCGTCG	Fendrr_mm10_refGene_NR_045471	ATTGGTCGCG	0	GCCGGCGCCCGGCGCTCCTCGGACTCGCCCAACCGCGCTGCAGCCACTGCCCCAGCCGAGCGCGGGCGGGCGGAAAACGAAACCGCAGGC	-	chr8:121083678-121083767	1	1	0	8
12688	653	135.3	ACTGGCCGCTTCACTGGCCGGCGCCCGGCGCTCCTCGGACTCGCCCAACCGCGCTGCAGCCACTGCCCCAGCCGAGCGCGGGCGGGCGGAAAACGAAACCGCAGGCGGTACCTCTAGATACCTTTGTCAGATCGGAAGAGCGTCG	Fendrr_mm10_refGene_NR_045471	TACCTTTGTC	0	GCCGGCGCCCGGCGCTCCTCGGACTCGCCCAACCGCGCTGCAGCCACTGCCCCAGCCGAGCGCGGGCGGGCGGAAAACGAAACCGCAGGC	-	chr8:121083678-121083767	1	1	0	8
12689	654	135.4	ACTGGCCGCTTCACTGGCCGGCGCCCGGCGCTCCTCGGACTCGCCCAACCGCGCTGCAGCCACTGCCCCAGCCGAGCGCGGGCGGGCGGAAAACGAAACCGCAGGCGGTACCTCTAGAGTAACGGGATAGATCGGAAGAGCGTCG	Fendrr_mm10_refGene_NR_045471	GTAACGGGAT	0	GCCGGCGCCCGGCGCTCCTCGGACTCGCCCAACCGCGCTGCAGCCACTGCCCCAGCCGAGCGCGGGCGGGCGGAAAACGAAACCGCAGGC	-	chr8:121083678-121083767	1	1	0	8
12690	655	135.5	ACTGGCCGCTTCACTGGCCGGCGCCCGGCGCTCCTCGGACTCGCCCAACCGCGCTGCAGCCACTGCCCCAGCCGAGCGCGGGCGGGCGGAAAACGAAACCGCAGGCGGTACCTCTAGAGGTATTAACGAGATCGGAAGAGCGTCG	Fendrr_mm10_refGene_NR_045471	GGTATTAACG	0	GCCGGCGCCCGGCGCTCCTCGGACTCGCCCAACCGCGCTGCAGCCACTGCCCCAGCCGAGCGCGGGCGGGCGGAAAACGAAACCGCAGGC	-	chr8:121083678-121083767	1	1	0	8
12691	656	136.1	ACTGGCCGCTTCACTGATCTGTACAAAAACATTCTTAACAAAATATAAAAACAGTTATGCCAATTATAATTTTCATTCCTATAATTGGCCATGTGGCCTTAACTGGGGTACCTCTAGATTGTCGAAACAGATCGGAAGAGCGTCG	Morc2a_mm10_refGene_NM_001159288	TTGTCGAAAC	0	ATCTGTACAAAAACATTCTTAACAAAATATAAAAACAGTTATGCCAATTATAATTTTCATTCCTATAATTGGCCATGTGGCCTTAACTGG	+	chr11:3663116-3663205	1	1	0	290
12692	657	136.2	ACTGGCCGCTTCACTGATCTGTACAAAAACATTCTTAACAAAATATAAAAACAGTTATGCCAATTATAATTTTCATTCCTATAATTGGCCATGTGGCCTTAACTGGGGTACCTCTAGAGCGAGCGGATAGATCGGAAGAGCGTCG	Morc2a_mm10_refGene_NM_001159288	GCGAGCGGAT	0	ATCTGTACAAAAACATTCTTAACAAAATATAAAAACAGTTATGCCAATTATAATTTTCATTCCTATAATTGGCCATGTGGCCTTAACTGG	+	chr11:3663116-3663205	1	1	0	290
12693	658	136.3	ACTGGCCGCTTCACTGATCTGTACAAAAACATTCTTAACAAAATATAAAAACAGTTATGCCAATTATAATTTTCATTCCTATAATTGGCCATGTGGCCTTAACTGGGGTACCTCTAGACGCTCACGGGAGATCGGAAGAGCGTCG	Morc2a_mm10_refGene_NM_001159288	CGCTCACGGG	0	ATCTGTACAAAAACATTCTTAACAAAATATAAAAACAGTTATGCCAATTATAATTTTCATTCCTATAATTGGCCATGTGGCCTTAACTGG	+	chr11:3663116-3663205	1	1	0	290
12694	659	136.4	ACTGGCCGCTTCACTGATCTGTACAAAAACATTCTTAACAAAATATAAAAACAGTTATGCCAATTATAATTTTCATTCCTATAATTGGCCATGTGGCCTTAACTGGGGTACCTCTAGAGGGTACGTCGAGATCGGAAGAGCGTCG	Morc2a_mm10_refGene_NM_001159288	GGGTACGTCG	0	ATCTGTACAAAAACATTCTTAACAAAATATAAAAACAGTTATGCCAATTATAATTTTCATTCCTATAATTGGCCATGTGGCCTTAACTGG	+	chr11:3663116-3663205	1	1	0	290
12695	660	136.5	ACTGGCCGCTTCACTGATCTGTACAAAAACATTCTTAACAAAATATAAAAACAGTTATGCCAATTATAATTTTCATTCCTATAATTGGCCATGTGGCCTTAACTGGGGTACCTCTAGAGGCGCTATTGAGATCGGAAGAGCGTCG	Morc2a_mm10_refGene_NM_001159288	GGCGCTATTG	0	ATCTGTACAAAAACATTCTTAACAAAATATAAAAACAGTTATGCCAATTATAATTTTCATTCCTATAATTGGCCATGTGGCCTTAACTGG	+	chr11:3663116-3663205	1	1	0	290
12701	666	138.1	ACTGGCCGCTTCACTGGTATGTATAAATTATGTCTGGATATTTTGATGTTTGCATGATTCTAAACCAGAGAGCACGTTGTCTCCCTAGGGTCTTCAGGAGCACCTTGGTACCTCTAGAACAGGATTTTAGATCGGAAGAGCGTCG	Enc1_mm10_refGene_NM_007930	ACAGGATTTT	0	GTATGTATAAATTATGTCTGGATATTTTGATGTTTGCATGATTCTAAACCAGAGAGCACGTTGTCTCCCTAGGGTCTTCAGGAGCACCTT	+	chr13:97242506-97242595	1	1	0	50
12702	667	138.2	ACTGGCCGCTTCACTGGTATGTATAAATTATGTCTGGATATTTTGATGTTTGCATGATTCTAAACCAGAGAGCACGTTGTCTCCCTAGGGTCTTCAGGAGCACCTTGGTACCTCTAGAGTATGCGTGTAGATCGGAAGAGCGTCG	Enc1_mm10_refGene_NM_007930	GTATGCGTGT	0	GTATGTATAAATTATGTCTGGATATTTTGATGTTTGCATGATTCTAAACCAGAGAGCACGTTGTCTCCCTAGGGTCTTCAGGAGCACCTT	+	chr13:97242506-97242595	1	1	0	50
12703	668	138.3	ACTGGCCGCTTCACTGGTATGTATAAATTATGTCTGGATATTTTGATGTTTGCATGATTCTAAACCAGAGAGCACGTTGTCTCCCTAGGGTCTTCAGGAGCACCTTGGTACCTCTAGAAAAGCAAATCAGATCGGAAGAGCGTCG	Enc1_mm10_refGene_NM_007930	AAAGCAAATC	0	GTATGTATAAATTATGTCTGGATATTTTGATGTTTGCATGATTCTAAACCAGAGAGCACGTTGTCTCCCTAGGGTCTTCAGGAGCACCTT	+	chr13:97242506-97242595	1	1	0	50
12704	669	138.4	ACTGGCCGCTTCACTGGTATGTATAAATTATGTCTGGATATTTTGATGTTTGCATGATTCTAAACCAGAGAGCACGTTGTCTCCCTAGGGTCTTCAGGAGCACCTTGGTACCTCTAGATACATGCGTCAGATCGGAAGAGCGTCG	Enc1_mm10_refGene_NM_007930	TACATGCGTC	0	GTATGTATAAATTATGTCTGGATATTTTGATGTTTGCATGATTCTAAACCAGAGAGCACGTTGTCTCCCTAGGGTCTTCAGGAGCACCTT	+	chr13:97242506-97242595	1	1	0	50
12705	670	138.5	ACTGGCCGCTTCACTGGTATGTATAAATTATGTCTGGATATTTTGATGTTTGCATGATTCTAAACCAGAGAGCACGTTGTCTCCCTAGGGTCTTCAGGAGCACCTTGGTACCTCTAGATACATGCGTGAGATCGGAAGAGCGTCG	Enc1_mm10_refGene_NM_007930	TACATGCGTG	0	GTATGTATAAATTATGTCTGGATATTTTGATGTTTGCATGATTCTAAACCAGAGAGCACGTTGTCTCCCTAGGGTCTTCAGGAGCACCTT	+	chr13:97242506-97242595	1	1	0	50
12706	671	139.1	ACTGGCCGCTTCACTGTTGGCTAATAGAATTCCTGGGGTAAACAGGACGGTGACTCCTACTTCTGTGGACATCACCCGTGACCTTGGGGTGCAGGGCTGGCTGAACGGTACCTCTAGAGTATGCGTGGAGATCGGAAGAGCGTCG	Cdkn1a_mm10_refGene_NM_001111099	GTATGCGTGG	0	TTGGCTAATAGAATTCCTGGGGTAAACAGGACGGTGACTCCTACTTCTGTGGACATCACCCGTGACCTTGGGGTGCAGGGCTGGCTGAAC	+	chr17:29098191-29098280	1	1	0	160
12707	672	139.2	ACTGGCCGCTTCACTGTTGGCTAATAGAATTCCTGGGGTAAACAGGACGGTGACTCCTACTTCTGTGGACATCACCCGTGACCTTGGGGTGCAGGGCTGGCTGAACGGTACCTCTAGAAAAGCAAATTAGATCGGAAGAGCGTCG	Cdkn1a_mm10_refGene_NM_001111099	AAAGCAAATT	0	TTGGCTAATAGAATTCCTGGGGTAAACAGGACGGTGACTCCTACTTCTGTGGACATCACCCGTGACCTTGGGGTGCAGGGCTGGCTGAAC	+	chr17:29098191-29098280	1	1	0	160
12708	673	139.3	ACTGGCCGCTTCACTGTTGGCTAATAGAATTCCTGGGGTAAACAGGACGGTGACTCCTACTTCTGTGGACATCACCCGTGACCTTGGGGTGCAGGGCTGGCTGAACGGTACCTCTAGAGGAATTTCCGAGATCGGAAGAGCGTCG	Cdkn1a_mm10_refGene_NM_001111099	GGAATTTCCG	0	TTGGCTAATAGAATTCCTGGGGTAAACAGGACGGTGACTCCTACTTCTGTGGACATCACCCGTGACCTTGGGGTGCAGGGCTGGCTGAAC	+	chr17:29098191-29098280	1	1	0	160
12709	674	139.4	ACTGGCCGCTTCACTGTTGGCTAATAGAATTCCTGGGGTAAACAGGACGGTGACTCCTACTTCTGTGGACATCACCCGTGACCTTGGGGTGCAGGGCTGGCTGAACGGTACCTCTAGAGTATGCGTGCAGATCGGAAGAGCGTCG	Cdkn1a_mm10_refGene_NM_001111099	GTATGCGTGC	0	TTGGCTAATAGAATTCCTGGGGTAAACAGGACGGTGACTCCTACTTCTGTGGACATCACCCGTGACCTTGGGGTGCAGGGCTGGCTGAAC	+	chr17:29098191-29098280	1	1	0	160
12710	675	139.5	ACTGGCCGCTTCACTGTTGGCTAATAGAATTCCTGGGGTAAACAGGACGGTGACTCCTACTTCTGTGGACATCACCCGTGACCTTGGGGTGCAGGGCTGGCTGAACGGTACCTCTAGAAGACGTGTGGAGATCGGAAGAGCGTCG	Cdkn1a_mm10_refGene_NM_001111099	AGACGTGTGG	0	TTGGCTAATAGAATTCCTGGGGTAAACAGGACGGTGACTCCTACTTCTGTGGACATCACCCGTGACCTTGGGGTGCAGGGCTGGCTGAAC	+	chr17:29098191-29098280	1	1	0	160
12716	681	141.1	ACTGGCCGCTTCACTGTGGACATCACCCGTGACCTTGGGGTGCAGGGCTGGCTGAACTCAACACCCACCTTAGTCTCATGGTGTGGTGGAAAAGCACCTGCAAGGAGGTACCTCTAGACCGCAATCACAGATCGGAAGAGCGTCG	Cdkn1a_mm10_refGene_NM_001111099	CCGCAATCAC	0	TGGACATCACCCGTGACCTTGGGGTGCAGGGCTGGCTGAACTCAACACCCACCTTAGTCTCATGGTGTGGTGGAAAAGCACCTGCAAGGA	+	chr17:29098240-29098329	1	1	0	161
12717	682	141.2	ACTGGCCGCTTCACTGTGGACATCACCCGTGACCTTGGGGTGCAGGGCTGGCTGAACTCAACACCCACCTTAGTCTCATGGTGTGGTGGAAAAGCACCTGCAAGGAGGTACCTCTAGACTCGACGAATAGATCGGAAGAGCGTCG	Cdkn1a_mm10_refGene_NM_001111099	CTCGACGAAT	0	TGGACATCACCCGTGACCTTGGGGTGCAGGGCTGGCTGAACTCAACACCCACCTTAGTCTCATGGTGTGGTGGAAAAGCACCTGCAAGGA	+	chr17:29098240-29098329	1	1	0	161
12718	683	141.3	ACTGGCCGCTTCACTGTGGACATCACCCGTGACCTTGGGGTGCAGGGCTGGCTGAACTCAACACCCACCTTAGTCTCATGGTGTGGTGGAAAAGCACCTGCAAGGAGGTACCTCTAGATACGCTTAGCAGATCGGAAGAGCGTCG	Cdkn1a_mm10_refGene_NM_001111099	TACGCTTAGC	0	TGGACATCACCCGTGACCTTGGGGTGCAGGGCTGGCTGAACTCAACACCCACCTTAGTCTCATGGTGTGGTGGAAAAGCACCTGCAAGGA	+	chr17:29098240-29098329	1	1	0	161
12719	684	141.4	ACTGGCCGCTTCACTGTGGACATCACCCGTGACCTTGGGGTGCAGGGCTGGCTGAACTCAACACCCACCTTAGTCTCATGGTGTGGTGGAAAAGCACCTGCAAGGAGGTACCTCTAGACAGATAAGATAGATCGGAAGAGCGTCG	Cdkn1a_mm10_refGene_NM_001111099	CAGATAAGAT	0	TGGACATCACCCGTGACCTTGGGGTGCAGGGCTGGCTGAACTCAACACCCACCTTAGTCTCATGGTGTGGTGGAAAAGCACCTGCAAGGA	+	chr17:29098240-29098329	1	1	0	161
12720	685	141.5	ACTGGCCGCTTCACTGTGGACATCACCCGTGACCTTGGGGTGCAGGGCTGGCTGAACTCAACACCCACCTTAGTCTCATGGTGTGGTGGAAAAGCACCTGCAAGGAGGTACCTCTAGATACGCTTAGTAGATCGGAAGAGCGTCG	Cdkn1a_mm10_refGene_NM_001111099	TACGCTTAGT	0	TGGACATCACCCGTGACCTTGGGGTGCAGGGCTGGCTGAACTCAACACCCACCTTAGTCTCATGGTGTGGTGGAAAAGCACCTGCAAGGA	+	chr17:29098240-29098329	1	1	0	161
12721	686	142.1	ACTGGCCGCTTCACTGAACTTGCCAGGGACTGTACTGTGGTGGTAGGTCAGAAATGGCCACTGGGAGATTGGGAGGCAAGGACCAAGCAGAGAGGTTGCCAGTGTTGGTACCTCTAGACCGCAATCATAGATCGGAAGAGCGTCG	Enc1_mm10_refGene_NM_007930	CCGCAATCAT	0	AACTTGCCAGGGACTGTACTGTGGTGGTAGGTCAGAAATGGCCACTGGGAGATTGGGAGGCAAGGACCAAGCAGAGAGGTTGCCAGTGTT	+	chr13:97248844-97248933	1	1	0	172
12722	687	142.2	ACTGGCCGCTTCACTGAACTTGCCAGGGACTGTACTGTGGTGGTAGGTCAGAAATGGCCACTGGGAGATTGGGAGGCAAGGACCAAGCAGAGAGGTTGCCAGTGTTGGTACCTCTAGAGTCGCCTACGAGATCGGAAGAGCGTCG	Enc1_mm10_refGene_NM_007930	GTCGCCTACG	0	AACTTGCCAGGGACTGTACTGTGGTGGTAGGTCAGAAATGGCCACTGGGAGATTGGGAGGCAAGGACCAAGCAGAGAGGTTGCCAGTGTT	+	chr13:97248844-97248933	1	1	0	172
12723	688	142.3	ACTGGCCGCTTCACTGAACTTGCCAGGGACTGTACTGTGGTGGTAGGTCAGAAATGGCCACTGGGAGATTGGGAGGCAAGGACCAAGCAGAGAGGTTGCCAGTGTTGGTACCTCTAGAGTCGCCTACCAGATCGGAAGAGCGTCG	Enc1_mm10_refGene_NM_007930	GTCGCCTACC	0	AACTTGCCAGGGACTGTACTGTGGTGGTAGGTCAGAAATGGCCACTGGGAGATTGGGAGGCAAGGACCAAGCAGAGAGGTTGCCAGTGTT	+	chr13:97248844-97248933	1	1	0	172
12724	689	142.4	ACTGGCCGCTTCACTGAACTTGCCAGGGACTGTACTGTGGTGGTAGGTCAGAAATGGCCACTGGGAGATTGGGAGGCAAGGACCAAGCAGAGAGGTTGCCAGTGTTGGTACCTCTAGAGGCACTCCGGAGATCGGAAGAGCGTCG	Enc1_mm10_refGene_NM_007930	GGCACTCCGG	0	AACTTGCCAGGGACTGTACTGTGGTGGTAGGTCAGAAATGGCCACTGGGAGATTGGGAGGCAAGGACCAAGCAGAGAGGTTGCCAGTGTT	+	chr13:97248844-97248933	1	1	0	172
12725	690	142.5	ACTGGCCGCTTCACTGAACTTGCCAGGGACTGTACTGTGGTGGTAGGTCAGAAATGGCCACTGGGAGATTGGGAGGCAAGGACCAAGCAGAGAGGTTGCCAGTGTTGGTACCTCTAGACTAAATCTCGAGATCGGAAGAGCGTCG	Enc1_mm10_refGene_NM_007930	CTAAATCTCG	0	AACTTGCCAGGGACTGTACTGTGGTGGTAGGTCAGAAATGGCCACTGGGAGATTGGGAGGCAAGGACCAAGCAGAGAGGTTGCCAGTGTT	+	chr13:97248844-97248933	1	1	0	172
12726	691	143.1	ACTGGCCGCTTCACTGAATTGTTTTAACTACTTCATAGGAAAAGGCTGTATTGTAGTACGACTATTTATTATACAAGTCTGGGAATATTTGCTATTGGTAGGTGCCGGTACCTCTAGATACGTCGAGGAGATCGGAAGAGCGTCG	Morc2a_mm10_refGene_NM_001159288	TACGTCGAGG	0	AATTGTTTTAACTACTTCATAGGAAAAGGCTGTATTGTAGTACGACTATTTATTATACAAGTCTGGGAATATTTGCTATTGGTAGGTGCC	+	chr11:3687697-3687786	1	1	0	771
12727	692	143.2	ACTGGCCGCTTCACTGAATTGTTTTAACTACTTCATAGGAAAAGGCTGTATTGTAGTACGACTATTTATTATACAAGTCTGGGAATATTTGCTATTGGTAGGTGCCGGTACCTCTAGACAGCCATCCGAGATCGGAAGAGCGTCG	Morc2a_mm10_refGene_NM_001159288	CAGCCATCCG	0	AATTGTTTTAACTACTTCATAGGAAAAGGCTGTATTGTAGTACGACTATTTATTATACAAGTCTGGGAATATTTGCTATTGGTAGGTGCC	+	chr11:3687697-3687786	1	1	0	771
12728	693	143.3	ACTGGCCGCTTCACTGAATTGTTTTAACTACTTCATAGGAAAAGGCTGTATTGTAGTACGACTATTTATTATACAAGTCTGGGAATATTTGCTATTGGTAGGTGCCGGTACCTCTAGAAGCGGATTTGAGATCGGAAGAGCGTCG	Morc2a_mm10_refGene_NM_001159288	AGCGGATTTG	0	AATTGTTTTAACTACTTCATAGGAAAAGGCTGTATTGTAGTACGACTATTTATTATACAAGTCTGGGAATATTTGCTATTGGTAGGTGCC	+	chr11:3687697-3687786	1	1	0	771
12729	694	143.4	ACTGGCCGCTTCACTGAATTGTTTTAACTACTTCATAGGAAAAGGCTGTATTGTAGTACGACTATTTATTATACAAGTCTGGGAATATTTGCTATTGGTAGGTGCCGGTACCTCTAGAGGTTGATAACAGATCGGAAGAGCGTCG	Morc2a_mm10_refGene_NM_001159288	GGTTGATAAC	0	AATTGTTTTAACTACTTCATAGGAAAAGGCTGTATTGTAGTACGACTATTTATTATACAAGTCTGGGAATATTTGCTATTGGTAGGTGCC	+	chr11:3687697-3687786	1	1	0	771
12730	695	143.5	ACTGGCCGCTTCACTGAATTGTTTTAACTACTTCATAGGAAAAGGCTGTATTGTAGTACGACTATTTATTATACAAGTCTGGGAATATTTGCTATTGGTAGGTGCCGGTACCTCTAGATAGCACGGGTAGATCGGAAGAGCGTCG	Morc2a_mm10_refGene_NM_001159288	TAGCACGGGT	0	AATTGTTTTAACTACTTCATAGGAAAAGGCTGTATTGTAGTACGACTATTTATTATACAAGTCTGGGAATATTTGCTATTGGTAGGTGCC	+	chr11:3687697-3687786	1	1	0	771
12731	696	144.1	ACTGGCCGCTTCACTGTCCGGACCCACAGCTTTTGACTAGGTGCATGGCACTAGATTTGTGTTCCCTCCTCTGAAGCAGACCTCAGATCCCGTCAGAAAACGGGTGGGTACCTCTAGAAGCGGATTTCAGATCGGAAGAGCGTCG	Fendrr_mm10_refGene_NR_045471	AGCGGATTTC	0	TCCGGACCCACAGCTTTTGACTAGGTGCATGGCACTAGATTTGTGTTCCCTCCTCTGAAGCAGACCTCAGATCCCGTCAGAAAACGGGTG	-	chr8:121059716-121059805	1	1	0	482
12732	697	144.2	ACTGGCCGCTTCACTGTCCGGACCCACAGCTTTTGACTAGGTGCATGGCACTAGATTTGTGTTCCCTCCTCTGAAGCAGACCTCAGATCCCGTCAGAAAACGGGTGGGTACCTCTAGACGGATTCCACAGATCGGAAGAGCGTCG	Fendrr_mm10_refGene_NR_045471	CGGATTCCAC	0	TCCGGACCCACAGCTTTTGACTAGGTGCATGGCACTAGATTTGTGTTCCCTCCTCTGAAGCAGACCTCAGATCCCGTCAGAAAACGGGTG	-	chr8:121059716-121059805	1	1	0	482
12733	698	144.3	ACTGGCCGCTTCACTGTCCGGACCCACAGCTTTTGACTAGGTGCATGGCACTAGATTTGTGTTCCCTCCTCTGAAGCAGACCTCAGATCCCGTCAGAAAACGGGTGGGTACCTCTAGATGGATAGGCGAGATCGGAAGAGCGTCG	Fendrr_mm10_refGene_NR_045471	TGGATAGGCG	0	TCCGGACCCACAGCTTTTGACTAGGTGCATGGCACTAGATTTGTGTTCCCTCCTCTGAAGCAGACCTCAGATCCCGTCAGAAAACGGGTG	-	chr8:121059716-121059805	1	1	0	482
12734	699	144.4	ACTGGCCGCTTCACTGTCCGGACCCACAGCTTTTGACTAGGTGCATGGCACTAGATTTGTGTTCCCTCCTCTGAAGCAGACCTCAGATCCCGTCAGAAAACGGGTGGGTACCTCTAGATGCCGACGTCAGATCGGAAGAGCGTCG	Fendrr_mm10_refGene_NR_045471	TGCCGACGTC	0	TCCGGACCCACAGCTTTTGACTAGGTGCATGGCACTAGATTTGTGTTCCCTCCTCTGAAGCAGACCTCAGATCCCGTCAGAAAACGGGTG	-	chr8:121059716-121059805	1	1	0	482
12735	700	144.5	ACTGGCCGCTTCACTGTCCGGACCCACAGCTTTTGACTAGGTGCATGGCACTAGATTTGTGTTCCCTCCTCTGAAGCAGACCTCAGATCCCGTCAGAAAACGGGTGGGTACCTCTAGATTTGGTAATCAGATCGGAAGAGCGTCG	Fendrr_mm10_refGene_NR_045471	TTTGGTAATC	0	TCCGGACCCACAGCTTTTGACTAGGTGCATGGCACTAGATTTGTGTTCCCTCCTCTGAAGCAGACCTCAGATCCCGTCAGAAAACGGGTG	-	chr8:121059716-121059805	1	1	0	482
12736	701	145.1	ACTGGCCGCTTCACTGGAATTATAGGGCGACGGACGTCGAAGCATATTTTCATGTTTTCTGAGCAATAGTAACCACCATGTCGACCAAACTCCTTGGGGTTCTCATGGTACCTCTAGATGCCGACGTGAGATCGGAAGAGCGTCG	CMV_promoter_scramble3	TGCCGACGTG	0	GAATTATAGGGCGACGGACGTCGAAGCATATTTTCATGTTTTCTGAGCAATAGTAACCACCATGTCGACCAAACTCCTTGGGGTTCTCAT	NA	NA:not-genomic	1	1	0	6
12737	702	145.2	ACTGGCCGCTTCACTGGAATTATAGGGCGACGGACGTCGAAGCATATTTTCATGTTTTCTGAGCAATAGTAACCACCATGTCGACCAAACTCCTTGGGGTTCTCATGGTACCTCTAGAACTCCACAGGAGATCGGAAGAGCGTCG	CMV_promoter_scramble3	ACTCCACAGG	0	GAATTATAGGGCGACGGACGTCGAAGCATATTTTCATGTTTTCTGAGCAATAGTAACCACCATGTCGACCAAACTCCTTGGGGTTCTCAT	NA	NA:not-genomic	1	1	0	6
12738	703	145.3	ACTGGCCGCTTCACTGGAATTATAGGGCGACGGACGTCGAAGCATATTTTCATGTTTTCTGAGCAATAGTAACCACCATGTCGACCAAACTCCTTGGGGTTCTCATGGTACCTCTAGAGTGCCACTACAGATCGGAAGAGCGTCG	CMV_promoter_scramble3	GTGCCACTAC	0	GAATTATAGGGCGACGGACGTCGAAGCATATTTTCATGTTTTCTGAGCAATAGTAACCACCATGTCGACCAAACTCCTTGGGGTTCTCAT	NA	NA:not-genomic	1	1	0	6
12739	704	145.4	ACTGGCCGCTTCACTGGAATTATAGGGCGACGGACGTCGAAGCATATTTTCATGTTTTCTGAGCAATAGTAACCACCATGTCGACCAAACTCCTTGGGGTTCTCATGGTACCTCTAGATTTACCGTATAGATCGGAAGAGCGTCG	CMV_promoter_scramble3	TTTACCGTAT	0	GAATTATAGGGCGACGGACGTCGAAGCATATTTTCATGTTTTCTGAGCAATAGTAACCACCATGTCGACCAAACTCCTTGGGGTTCTCAT	NA	NA:not-genomic	1	1	0	6
12740	705	145.5	ACTGGCCGCTTCACTGGAATTATAGGGCGACGGACGTCGAAGCATATTTTCATGTTTTCTGAGCAATAGTAACCACCATGTCGACCAAACTCCTTGGGGTTCTCATGGTACCTCTAGATGCCGACGTTAGATCGGAAGAGCGTCG	CMV_promoter_scramble3	TGCCGACGTT	0	GAATTATAGGGCGACGGACGTCGAAGCATATTTTCATGTTTTCTGAGCAATAGTAACCACCATGTCGACCAAACTCCTTGGGGTTCTCAT	NA	NA:not-genomic	1	1	0	6
12741	706	146.1	ACTGGCCGCTTCACTGGGCCTGGAGAGGAGAGGCCACCATTTGAGGATGGCCTTTACAGAGAACATTCCAGCCCTTCCCCACCACCAAGCCATTCCATAGGCGTGGGGTACCTCTAGAGTGCCACTATAGATCGGAAGAGCGTCG	Cdkn1a_mm10_refGene_NM_001111099	GTGCCACTAT	0	GGCCTGGAGAGGAGAGGCCACCATTTGAGGATGGCCTTTACAGAGAACATTCCAGCCCTTCCCCACCACCAAGCCATTCCATAGGCGTGG	+	chr17:29098877-29098966	1	1	0	174
12742	707	146.2	ACTGGCCGCTTCACTGGGCCTGGAGAGGAGAGGCCACCATTTGAGGATGGCCTTTACAGAGAACATTCCAGCCCTTCCCCACCACCAAGCCATTCCATAGGCGTGGGGTACCTCTAGATGGAGGGTACAGATCGGAAGAGCGTCG	Cdkn1a_mm10_refGene_NM_001111099	TGGAGGGTAC	0	GGCCTGGAGAGGAGAGGCCACCATTTGAGGATGGCCTTTACAGAGAACATTCCAGCCCTTCCCCACCACCAAGCCATTCCATAGGCGTGG	+	chr17:29098877-29098966	1	1	0	174
12743	708	146.3	ACTGGCCGCTTCACTGGGCCTGGAGAGGAGAGGCCACCATTTGAGGATGGCCTTTACAGAGAACATTCCAGCCCTTCCCCACCACCAAGCCATTCCATAGGCGTGGGGTACCTCTAGAACAAATCCGCAGATCGGAAGAGCGTCG	Cdkn1a_mm10_refGene_NM_001111099	ACAAATCCGC	0	GGCCTGGAGAGGAGAGGCCACCATTTGAGGATGGCCTTTACAGAGAACATTCCAGCCCTTCCCCACCACCAAGCCATTCCATAGGCGTGG	+	chr17:29098877-29098966	1	1	0	174
12744	709	146.4	ACTGGCCGCTTCACTGGGCCTGGAGAGGAGAGGCCACCATTTGAGGATGGCCTTTACAGAGAACATTCCAGCCCTTCCCCACCACCAAGCCATTCCATAGGCGTGGGGTACCTCTAGAGTTTCACCGTAGATCGGAAGAGCGTCG	Cdkn1a_mm10_refGene_NM_001111099	GTTTCACCGT	0	GGCCTGGAGAGGAGAGGCCACCATTTGAGGATGGCCTTTACAGAGAACATTCCAGCCCTTCCCCACCACCAAGCCATTCCATAGGCGTGG	+	chr17:29098877-29098966	1	1	0	174
12745	710	146.5	ACTGGCCGCTTCACTGGGCCTGGAGAGGAGAGGCCACCATTTGAGGATGGCCTTTACAGAGAACATTCCAGCCCTTCCCCACCACCAAGCCATTCCATAGGCGTGGGGTACCTCTAGAACAAATCCGGAGATCGGAAGAGCGTCG	Cdkn1a_mm10_refGene_NM_001111099	ACAAATCCGG	0	GGCCTGGAGAGGAGAGGCCACCATTTGAGGATGGCCTTTACAGAGAACATTCCAGCCCTTCCCCACCACCAAGCCATTCCATAGGCGTGG	+	chr17:29098877-29098966	1	1	0	174
12746	711	147.1	ACTGGCCGCTTCACTGATGCCCGTGTGTGGCCATGTCCTACCCGCAGGGCTACTTGTACCAGCCGTCCGCCTCGCTGGCGCTCTACTCGTGCCCCGCATACAGCACGGTACCTCTAGATACGAAAGATAGATCGGAAGAGCGTCG	Irx5_mm10_refGene_NM_018826	TACGAAAGAT	0	ATGCCCGTGTGTGGCCATGTCCTACCCGCAGGGCTACTTGTACCAGCCGTCCGCCTCGCTGGCGCTCTACTCGTGCCCCGCATACAGCAC	+	chr8:92358168-92358257	1	1	0	29
12747	712	147.2	ACTGGCCGCTTCACTGATGCCCGTGTGTGGCCATGTCCTACCCGCAGGGCTACTTGTACCAGCCGTCCGCCTCGCTGGCGCTCTACTCGTGCCCCGCATACAGCACGGTACCTCTAGAGGGATTTCATAGATCGGAAGAGCGTCG	Irx5_mm10_refGene_NM_018826	GGGATTTCAT	0	ATGCCCGTGTGTGGCCATGTCCTACCCGCAGGGCTACTTGTACCAGCCGTCCGCCTCGCTGGCGCTCTACTCGTGCCCCGCATACAGCAC	+	chr8:92358168-92358257	1	1	0	29
12748	713	147.3	ACTGGCCGCTTCACTGATGCCCGTGTGTGGCCATGTCCTACCCGCAGGGCTACTTGTACCAGCCGTCCGCCTCGCTGGCGCTCTACTCGTGCCCCGCATACAGCACGGTACCTCTAGATATGAATACGAGATCGGAAGAGCGTCG	Irx5_mm10_refGene_NM_018826	TATGAATACG	0	ATGCCCGTGTGTGGCCATGTCCTACCCGCAGGGCTACTTGTACCAGCCGTCCGCCTCGCTGGCGCTCTACTCGTGCCCCGCATACAGCAC	+	chr8:92358168-92358257	1	1	0	29
12749	714	147.4	ACTGGCCGCTTCACTGATGCCCGTGTGTGGCCATGTCCTACCCGCAGGGCTACTTGTACCAGCCGTCCGCCTCGCTGGCGCTCTACTCGTGCCCCGCATACAGCACGGTACCTCTAGAGTTTCACCGCAGATCGGAAGAGCGTCG	Irx5_mm10_refGene_NM_018826	GTTTCACCGC	0	ATGCCCGTGTGTGGCCATGTCCTACCCGCAGGGCTACTTGTACCAGCCGTCCGCCTCGCTGGCGCTCTACTCGTGCCCCGCATACAGCAC	+	chr8:92358168-92358257	1	1	0	29
12750	715	147.5	ACTGGCCGCTTCACTGATGCCCGTGTGTGGCCATGTCCTACCCGCAGGGCTACTTGTACCAGCCGTCCGCCTCGCTGGCGCTCTACTCGTGCCCCGCATACAGCACGGTACCTCTAGAACAAATCCGTAGATCGGAAGAGCGTCG	Irx5_mm10_refGene_NM_018826	ACAAATCCGT	0	ATGCCCGTGTGTGGCCATGTCCTACCCGCAGGGCTACTTGTACCAGCCGTCCGCCTCGCTGGCGCTCTACTCGTGCCCCGCATACAGCAC	+	chr8:92358168-92358257	1	1	0	29
12751	716	148.1	ACTGGCCGCTTCACTGATGAGTTCAAAGTGTCAGCTGCAGGAGGGAAATTTGATAACGTCACAGAGTACCCCATGAACCTAGAGCTCAAGCGTGATCCTTTGTTGGGGTACCTCTAGATATGAATACCAGATCGGAAGAGCGTCG	Morc2a_mm10_refGene_NM_001159288	TATGAATACC	0	ATGAGTTCAAAGTGTCAGCTGCAGGAGGGAAATTTGATAACGTCACAGAGTACCCCATGAACCTAGAGCTCAAGCGTGATCCTTTGTTGG	+	chr11:3671860-3671949	1	1	0	462
12752	717	148.2	ACTGGCCGCTTCACTGATGAGTTCAAAGTGTCAGCTGCAGGAGGGAAATTTGATAACGTCACAGAGTACCCCATGAACCTAGAGCTCAAGCGTGATCCTTTGTTGGGGTACCTCTAGAATAACGGAGGAGATCGGAAGAGCGTCG	Morc2a_mm10_refGene_NM_001159288	ATAACGGAGG	0	ATGAGTTCAAAGTGTCAGCTGCAGGAGGGAAATTTGATAACGTCACAGAGTACCCCATGAACCTAGAGCTCAAGCGTGATCCTTTGTTGG	+	chr11:3671860-3671949	1	1	0	462
12753	718	148.3	ACTGGCCGCTTCACTGATGAGTTCAAAGTGTCAGCTGCAGGAGGGAAATTTGATAACGTCACAGAGTACCCCATGAACCTAGAGCTCAAGCGTGATCCTTTGTTGGGGTACCTCTAGAGTTTATTACCAGATCGGAAGAGCGTCG	Morc2a_mm10_refGene_NM_001159288	GTTTATTACC	0	ATGAGTTCAAAGTGTCAGCTGCAGGAGGGAAATTTGATAACGTCACAGAGTACCCCATGAACCTAGAGCTCAAGCGTGATCCTTTGTTGG	+	chr11:3671860-3671949	1	1	0	462
12754	719	148.4	ACTGGCCGCTTCACTGATGAGTTCAAAGTGTCAGCTGCAGGAGGGAAATTTGATAACGTCACAGAGTACCCCATGAACCTAGAGCTCAAGCGTGATCCTTTGTTGGGGTACCTCTAGAATCCGGCTGTAGATCGGAAGAGCGTCG	Morc2a_mm10_refGene_NM_001159288	ATCCGGCTGT	0	ATGAGTTCAAAGTGTCAGCTGCAGGAGGGAAATTTGATAACGTCACAGAGTACCCCATGAACCTAGAGCTCAAGCGTGATCCTTTGTTGG	+	chr11:3671860-3671949	1	1	0	462
12755	720	148.5	ACTGGCCGCTTCACTGATGAGTTCAAAGTGTCAGCTGCAGGAGGGAAATTTGATAACGTCACAGAGTACCCCATGAACCTAGAGCTCAAGCGTGATCCTTTGTTGGGGTACCTCTAGAGTTTATTACGAGATCGGAAGAGCGTCG	Morc2a_mm10_refGene_NM_001159288	GTTTATTACG	0	ATGAGTTCAAAGTGTCAGCTGCAGGAGGGAAATTTGATAACGTCACAGAGTACCCCATGAACCTAGAGCTCAAGCGTGATCCTTTGTTGG	+	chr11:3671860-3671949	1	1	0	462
12756	721	149.1	ACTGGCCGCTTCACTGTGTACGTCGAGATTGCCGCTCCGCCCAGAGTTAGCAAAAGGAGAGCAAAGTTGGAAGCGATCGGCGCGCTTGGGATGTGATTGTCATCCTGGTACCTCTAGAGTTTGCGTATAGATCGGAAGAGCGTCG	Irx5_mm10_refGene_NM_018826	GTTTGCGTAT	0	TGTACGTCGAGATTGCCGCTCCGCCCAGAGTTAGCAAAAGGAGAGCAAAGTTGGAAGCGATCGGCGCGCTTGGGATGTGATTGTCATCCT	+	chr8:92357482-92357571	1	1	0	15
12757	722	149.2	ACTGGCCGCTTCACTGTGTACGTCGAGATTGCCGCTCCGCCCAGAGTTAGCAAAAGGAGAGCAAAGTTGGAAGCGATCGGCGCGCTTGGGATGTGATTGTCATCCTGGTACCTCTAGAGCATATACGCAGATCGGAAGAGCGTCG	Irx5_mm10_refGene_NM_018826	GCATATACGC	0	TGTACGTCGAGATTGCCGCTCCGCCCAGAGTTAGCAAAAGGAGAGCAAAGTTGGAAGCGATCGGCGCGCTTGGGATGTGATTGTCATCCT	+	chr8:92357482-92357571	1	1	0	15
12758	723	149.3	ACTGGCCGCTTCACTGTGTACGTCGAGATTGCCGCTCCGCCCAGAGTTAGCAAAAGGAGAGCAAAGTTGGAAGCGATCGGCGCGCTTGGGATGTGATTGTCATCCTGGTACCTCTAGAGATGTCGGATAGATCGGAAGAGCGTCG	Irx5_mm10_refGene_NM_018826	GATGTCGGAT	0	TGTACGTCGAGATTGCCGCTCCGCCCAGAGTTAGCAAAAGGAGAGCAAAGTTGGAAGCGATCGGCGCGCTTGGGATGTGATTGTCATCCT	+	chr8:92357482-92357571	1	1	0	15
12759	724	149.4	ACTGGCCGCTTCACTGTGTACGTCGAGATTGCCGCTCCGCCCAGAGTTAGCAAAAGGAGAGCAAAGTTGGAAGCGATCGGCGCGCTTGGGATGTGATTGTCATCCTGGTACCTCTAGACAACGGGCGTAGATCGGAAGAGCGTCG	Irx5_mm10_refGene_NM_018826	CAACGGGCGT	0	TGTACGTCGAGATTGCCGCTCCGCCCAGAGTTAGCAAAAGGAGAGCAAAGTTGGAAGCGATCGGCGCGCTTGGGATGTGATTGTCATCCT	+	chr8:92357482-92357571	1	1	0	15
12760	725	149.5	ACTGGCCGCTTCACTGTGTACGTCGAGATTGCCGCTCCGCCCAGAGTTAGCAAAAGGAGAGCAAAGTTGGAAGCGATCGGCGCGCTTGGGATGTGATTGTCATCCTGGTACCTCTAGAGCATATACGGAGATCGGAAGAGCGTCG	Irx5_mm10_refGene_NM_018826	GCATATACGG	0	TGTACGTCGAGATTGCCGCTCCGCCCAGAGTTAGCAAAAGGAGAGCAAAGTTGGAAGCGATCGGCGCGCTTGGGATGTGATTGTCATCCT	+	chr8:92357482-92357571	1	1	0	15
12761	726	150.1	ACTGGCCGCTTCACTGATCTATCTATCTATCTATCTATCTATCTATCTATCTAACCTATCTATAGACAGTTTTTCTCAGTAGTCCTATTGTCCTGGAACTTGCTCAGGTACCTCTAGAGTTAATATTCAGATCGGAAGAGCGTCG	Fendrr_mm10_refGene_NR_045471	GTTAATATTC	0	ATCTATCTATCTATCTATCTATCTATCTATCTATCTAACCTATCTATAGACAGTTTTTCTCAGTAGTCCTATTGTCCTGGAACTTGCTCA	-	chr8:121071917-121072006	1	1	0	241
12762	727	150.2	ACTGGCCGCTTCACTGATCTATCTATCTATCTATCTATCTATCTATCTATCTAACCTATCTATAGACAGTTTTTCTCAGTAGTCCTATTGTCCTGGAACTTGCTCAGGTACCTCTAGAACACGTAATCAGATCGGAAGAGCGTCG	Fendrr_mm10_refGene_NR_045471	ACACGTAATC	0	ATCTATCTATCTATCTATCTATCTATCTATCTATCTAACCTATCTATAGACAGTTTTTCTCAGTAGTCCTATTGTCCTGGAACTTGCTCA	-	chr8:121071917-121072006	1	1	0	241
12763	728	150.3	ACTGGCCGCTTCACTGATCTATCTATCTATCTATCTATCTATCTATCTATCTAACCTATCTATAGACAGTTTTTCTCAGTAGTCCTATTGTCCTGGAACTTGCTCAGGTACCTCTAGAAATAGGGCGCAGATCGGAAGAGCGTCG	Fendrr_mm10_refGene_NR_045471	AATAGGGCGC	0	ATCTATCTATCTATCTATCTATCTATCTATCTATCTAACCTATCTATAGACAGTTTTTCTCAGTAGTCCTATTGTCCTGGAACTTGCTCA	-	chr8:121071917-121072006	1	1	0	241
12764	729	150.4	ACTGGCCGCTTCACTGATCTATCTATCTATCTATCTATCTATCTATCTATCTAACCTATCTATAGACAGTTTTTCTCAGTAGTCCTATTGTCCTGGAACTTGCTCAGGTACCTCTAGACACACGGGATAGATCGGAAGAGCGTCG	Fendrr_mm10_refGene_NR_045471	CACACGGGAT	0	ATCTATCTATCTATCTATCTATCTATCTATCTATCTAACCTATCTATAGACAGTTTTTCTCAGTAGTCCTATTGTCCTGGAACTTGCTCA	-	chr8:121071917-121072006	1	1	0	241
12765	730	150.5	ACTGGCCGCTTCACTGATCTATCTATCTATCTATCTATCTATCTATCTATCTAACCTATCTATAGACAGTTTTTCTCAGTAGTCCTATTGTCCTGGAACTTGCTCAGGTACCTCTAGATTTTCCTGATAGATCGGAAGAGCGTCG	Fendrr_mm10_refGene_NR_045471	TTTTCCTGAT	0	ATCTATCTATCTATCTATCTATCTATCTATCTATCTAACCTATCTATAGACAGTTTTTCTCAGTAGTCCTATTGTCCTGGAACTTGCTCA	-	chr8:121071917-121072006	1	1	0	241
12766	731	151.1	ACTGGCCGCTTCACTGCGCTCGAGAGTCTGAGAAAGAGAGAAGGAGAGGAAGAGTCGGGAGGGAGGAGGGGGAGGCCGGGCAGAGGAGGAGAGGGGGGTGGCGGAGGGTACCTCTAGAGATGTCGGACAGATCGGAAGAGCGTCG	Irx5_mm10_refGene_NM_018826	GATGTCGGAC	0	CGCTCGAGAGTCTGAGAAAGAGAGAAGGAGAGGAAGAGTCGGGAGGGAGGAGGGGGAGGCCGGGCAGAGGAGGAGAGGGGGGTGGCGGAG	+	chr8:92357580-92357669	1	1	0	17
12767	732	151.2	ACTGGCCGCTTCACTGCGCTCGAGAGTCTGAGAAAGAGAGAAGGAGAGGAAGAGTCGGGAGGGAGGAGGGGGAGGCCGGGCAGAGGAGGAGAGGGGGGTGGCGGAGGGTACCTCTAGAGCATATACGTAGATCGGAAGAGCGTCG	Irx5_mm10_refGene_NM_018826	GCATATACGT	0	CGCTCGAGAGTCTGAGAAAGAGAGAAGGAGAGGAAGAGTCGGGAGGGAGGAGGGGGAGGCCGGGCAGAGGAGGAGAGGGGGGTGGCGGAG	+	chr8:92357580-92357669	1	1	0	17
12768	733	151.3	ACTGGCCGCTTCACTGCGCTCGAGAGTCTGAGAAAGAGAGAAGGAGAGGAAGAGTCGGGAGGGAGGAGGGGGAGGCCGGGCAGAGGAGGAGAGGGGGGTGGCGGAGGGTACCTCTAGAACACGTAATTAGATCGGAAGAGCGTCG	Irx5_mm10_refGene_NM_018826	ACACGTAATT	0	CGCTCGAGAGTCTGAGAAAGAGAGAAGGAGAGGAAGAGTCGGGAGGGAGGAGGGGGAGGCCGGGCAGAGGAGGAGAGGGGGGTGGCGGAG	+	chr8:92357580-92357669	1	1	0	17
12769	734	151.4	ACTGGCCGCTTCACTGCGCTCGAGAGTCTGAGAAAGAGAGAAGGAGAGGAAGAGTCGGGAGGGAGGAGGGGGAGGCCGGGCAGAGGAGGAGAGGGGGGTGGCGGAGGGTACCTCTAGAACCGTCGTTGAGATCGGAAGAGCGTCG	Irx5_mm10_refGene_NM_018826	ACCGTCGTTG	0	CGCTCGAGAGTCTGAGAAAGAGAGAAGGAGAGGAAGAGTCGGGAGGGAGGAGGGGGAGGCCGGGCAGAGGAGGAGAGGGGGGTGGCGGAG	+	chr8:92357580-92357669	1	1	0	17
12770	735	151.5	ACTGGCCGCTTCACTGCGCTCGAGAGTCTGAGAAAGAGAGAAGGAGAGGAAGAGTCGGGAGGGAGGAGGGGGAGGCCGGGCAGAGGAGGAGAGGGGGGTGGCGGAGGGTACCTCTAGAATCCGACTACAGATCGGAAGAGCGTCG	Irx5_mm10_refGene_NM_018826	ATCCGACTAC	0	CGCTCGAGAGTCTGAGAAAGAGAGAAGGAGAGGAAGAGTCGGGAGGGAGGAGGGGGAGGCCGGGCAGAGGAGGAGAGGGGGGTGGCGGAG	+	chr8:92357580-92357669	1	1	0	17
12771	736	152.1	ACTGGCCGCTTCACTGTTGCACATCTTTAGTAACATCCTAGACAATTGGGTTTATAACAAGTGTTTCTAACAACAGCAACAACCACAAGATGATGATGACAAAAATGGTACCTCTAGACATTGACGATAGATCGGAAGAGCGTCG	Morc2a_mm10_refGene_NM_001159288	CATTGACGAT	0	TTGCACATCTTTAGTAACATCCTAGACAATTGGGTTTATAACAAGTGTTTCTAACAACAGCAACAACCACAAGATGATGATGACAAAAAT	+	chr11:3650780-3650869	1	1	0	45
12772	737	152.2	ACTGGCCGCTTCACTGTTGCACATCTTTAGTAACATCCTAGACAATTGGGTTTATAACAAGTGTTTCTAACAACAGCAACAACCACAAGATGATGATGACAAAAATGGTACCTCTAGATATTTTGCGTAGATCGGAAGAGCGTCG	Morc2a_mm10_refGene_NM_001159288	TATTTTGCGT	0	TTGCACATCTTTAGTAACATCCTAGACAATTGGGTTTATAACAAGTGTTTCTAACAACAGCAACAACCACAAGATGATGATGACAAAAAT	+	chr11:3650780-3650869	1	1	0	45
12773	738	152.3	ACTGGCCGCTTCACTGTTGCACATCTTTAGTAACATCCTAGACAATTGGGTTTATAACAAGTGTTTCTAACAACAGCAACAACCACAAGATGATGATGACAAAAATGGTACCTCTAGAACCGTCGTTCAGATCGGAAGAGCGTCG	Morc2a_mm10_refGene_NM_001159288	ACCGTCGTTC	0	TTGCACATCTTTAGTAACATCCTAGACAATTGGGTTTATAACAAGTGTTTCTAACAACAGCAACAACCACAAGATGATGATGACAAAAAT	+	chr11:3650780-3650869	1	1	0	45
12774	739	152.4	ACTGGCCGCTTCACTGTTGCACATCTTTAGTAACATCCTAGACAATTGGGTTTATAACAAGTGTTTCTAACAACAGCAACAACCACAAGATGATGATGACAAAAATGGTACCTCTAGATGACCAAGTTAGATCGGAAGAGCGTCG	Morc2a_mm10_refGene_NM_001159288	TGACCAAGTT	0	TTGCACATCTTTAGTAACATCCTAGACAATTGGGTTTATAACAAGTGTTTCTAACAACAGCAACAACCACAAGATGATGATGACAAAAAT	+	chr11:3650780-3650869	1	1	0	45
12775	740	152.5	ACTGGCCGCTTCACTGTTGCACATCTTTAGTAACATCCTAGACAATTGGGTTTATAACAAGTGTTTCTAACAACAGCAACAACCACAAGATGATGATGACAAAAATGGTACCTCTAGATAGCGGGATTAGATCGGAAGAGCGTCG	Morc2a_mm10_refGene_NM_001159288	TAGCGGGATT	0	TTGCACATCTTTAGTAACATCCTAGACAATTGGGTTTATAACAAGTGTTTCTAACAACAGCAACAACCACAAGATGATGATGACAAAAAT	+	chr11:3650780-3650869	1	1	0	45
12776	741	153.1	ACTGGCCGCTTCACTGTAGTGAGGGTTCAACCTCCTGAACATTGAGTGATACTTGAAAATCTCTGTGGTTTATGTTCCATCTAAAATAGTATTTTAATTTACATTAGGTACCTCTAGAAGGTTGGGCGAGATCGGAAGAGCGTCG	Morc2a_mm10_refGene_NM_001159288	AGGTTGGGCG	0	TAGTGAGGGTTCAACCTCCTGAACATTGAGTGATACTTGAAAATCTCTGTGGTTTATGTTCCATCTAAAATAGTATTTTAATTTACATTA	+	chr11:3667499-3667588	1	1	0	373
12777	742	153.2	ACTGGCCGCTTCACTGTAGTGAGGGTTCAACCTCCTGAACATTGAGTGATACTTGAAAATCTCTGTGGTTTATGTTCCATCTAAAATAGTATTTTAATTTACATTAGGTACCTCTAGAAGCCGGTTTCAGATCGGAAGAGCGTCG	Morc2a_mm10_refGene_NM_001159288	AGCCGGTTTC	0	TAGTGAGGGTTCAACCTCCTGAACATTGAGTGATACTTGAAAATCTCTGTGGTTTATGTTCCATCTAAAATAGTATTTTAATTTACATTA	+	chr11:3667499-3667588	1	1	0	373
12778	743	153.3	ACTGGCCGCTTCACTGTAGTGAGGGTTCAACCTCCTGAACATTGAGTGATACTTGAAAATCTCTGTGGTTTATGTTCCATCTAAAATAGTATTTTAATTTACATTAGGTACCTCTAGAGGGCCTGAACAGATCGGAAGAGCGTCG	Morc2a_mm10_refGene_NM_001159288	GGGCCTGAAC	0	TAGTGAGGGTTCAACCTCCTGAACATTGAGTGATACTTGAAAATCTCTGTGGTTTATGTTCCATCTAAAATAGTATTTTAATTTACATTA	+	chr11:3667499-3667588	1	1	0	373
12779	744	153.4	ACTGGCCGCTTCACTGTAGTGAGGGTTCAACCTCCTGAACATTGAGTGATACTTGAAAATCTCTGTGGTTTATGTTCCATCTAAAATAGTATTTTAATTTACATTAGGTACCTCTAGACAGCGCTCTTAGATCGGAAGAGCGTCG	Morc2a_mm10_refGene_NM_001159288	CAGCGCTCTT	0	TAGTGAGGGTTCAACCTCCTGAACATTGAGTGATACTTGAAAATCTCTGTGGTTTATGTTCCATCTAAAATAGTATTTTAATTTACATTA	+	chr11:3667499-3667588	1	1	0	373
12780	745	153.5	ACTGGCCGCTTCACTGTAGTGAGGGTTCAACCTCCTGAACATTGAGTGATACTTGAAAATCTCTGTGGTTTATGTTCCATCTAAAATAGTATTTTAATTTACATTAGGTACCTCTAGAACCGTCGTTTAGATCGGAAGAGCGTCG	Morc2a_mm10_refGene_NM_001159288	ACCGTCGTTT	0	TAGTGAGGGTTCAACCTCCTGAACATTGAGTGATACTTGAAAATCTCTGTGGTTTATGTTCCATCTAAAATAGTATTTTAATTTACATTA	+	chr11:3667499-3667588	1	1	0	373
12781	746	154.1	ACTGGCCGCTTCACTGGGTTTTTTATGTCTATTACTCTTGGAACATTCTGTGACTTGGCATATGATATTTTTGGGTAGTTGTAACAGTGTGAGAAATGAATGTGCAGGTACCTCTAGATATTTTGCGCAGATCGGAAGAGCGTCG	Morc2a_mm10_refGene_NM_001159288	TATTTTGCGC	0	GGTTTTTTATGTCTATTACTCTTGGAACATTCTGTGACTTGGCATATGATATTTTTGGGTAGTTGTAACAGTGTGAGAAATGAATGTGCA	+	chr11:3654352-3654441	1	1	0	117
12782	747	154.2	ACTGGCCGCTTCACTGGGTTTTTTATGTCTATTACTCTTGGAACATTCTGTGACTTGGCATATGATATTTTTGGGTAGTTGTAACAGTGTGAGAAATGAATGTGCAGGTACCTCTAGATGATTGGTACAGATCGGAAGAGCGTCG	Morc2a_mm10_refGene_NM_001159288	TGATTGGTAC	0	GGTTTTTTATGTCTATTACTCTTGGAACATTCTGTGACTTGGCATATGATATTTTTGGGTAGTTGTAACAGTGTGAGAAATGAATGTGCA	+	chr11:3654352-3654441	1	1	0	117
12783	748	154.3	ACTGGCCGCTTCACTGGGTTTTTTATGTCTATTACTCTTGGAACATTCTGTGACTTGGCATATGATATTTTTGGGTAGTTGTAACAGTGTGAGAAATGAATGTGCAGGTACCTCTAGAATCCGACTATAGATCGGAAGAGCGTCG	Morc2a_mm10_refGene_NM_001159288	ATCCGACTAT	0	GGTTTTTTATGTCTATTACTCTTGGAACATTCTGTGACTTGGCATATGATATTTTTGGGTAGTTGTAACAGTGTGAGAAATGAATGTGCA	+	chr11:3654352-3654441	1	1	0	117
12784	749	154.4	ACTGGCCGCTTCACTGGGTTTTTTATGTCTATTACTCTTGGAACATTCTGTGACTTGGCATATGATATTTTTGGGTAGTTGTAACAGTGTGAGAAATGAATGTGCAGGTACCTCTAGAGACGCGTCCGAGATCGGAAGAGCGTCG	Morc2a_mm10_refGene_NM_001159288	GACGCGTCCG	0	GGTTTTTTATGTCTATTACTCTTGGAACATTCTGTGACTTGGCATATGATATTTTTGGGTAGTTGTAACAGTGTGAGAAATGAATGTGCA	+	chr11:3654352-3654441	1	1	0	117
12785	750	154.5	ACTGGCCGCTTCACTGGGTTTTTTATGTCTATTACTCTTGGAACATTCTGTGACTTGGCATATGATATTTTTGGGTAGTTGTAACAGTGTGAGAAATGAATGTGCAGGTACCTCTAGAGGGCCTGAATAGATCGGAAGAGCGTCG	Morc2a_mm10_refGene_NM_001159288	GGGCCTGAAT	0	GGTTTTTTATGTCTATTACTCTTGGAACATTCTGTGACTTGGCATATGATATTTTTGGGTAGTTGTAACAGTGTGAGAAATGAATGTGCA	+	chr11:3654352-3654441	1	1	0	117
12786	751	155.1	ACTGGCCGCTTCACTGAATGACTGAAGGAAAAGCAGTGGGACCCAGCTGGGCTGTAAGTTCAGGCTGTTTGCATCAGAAAAGATAACAGTAGCTAACTACAGAGTCGGTACCTCTAGAAGCCGGTTTTAGATCGGAAGAGCGTCG	Enc1_mm10_refGene_NM_007930	AGCCGGTTTT	0	AATGACTGAAGGAAAAGCAGTGGGACCCAGCTGGGCTGTAAGTTCAGGCTGTTTGCATCAGAAAAGATAACAGTAGCTAACTACAGAGTC	+	chr13:97243506-97243595	1	1	0	69
12787	752	155.2	ACTGGCCGCTTCACTGAATGACTGAAGGAAAAGCAGTGGGACCCAGCTGGGCTGTAAGTTCAGGCTGTTTGCATCAGAAAAGATAACAGTAGCTAACTACAGAGTCGGTACCTCTAGATAGCGGGATCAGATCGGAAGAGCGTCG	Enc1_mm10_refGene_NM_007930	TAGCGGGATC	0	AATGACTGAAGGAAAAGCAGTGGGACCCAGCTGGGCTGTAAGTTCAGGCTGTTTGCATCAGAAAAGATAACAGTAGCTAACTACAGAGTC	+	chr13:97243506-97243595	1	1	0	69
12788	753	155.3	ACTGGCCGCTTCACTGAATGACTGAAGGAAAAGCAGTGGGACCCAGCTGGGCTGTAAGTTCAGGCTGTTTGCATCAGAAAAGATAACAGTAGCTAACTACAGAGTCGGTACCTCTAGAATTTGTCGACAGATCGGAAGAGCGTCG	Enc1_mm10_refGene_NM_007930	ATTTGTCGAC	0	AATGACTGAAGGAAAAGCAGTGGGACCCAGCTGGGCTGTAAGTTCAGGCTGTTTGCATCAGAAAAGATAACAGTAGCTAACTACAGAGTC	+	chr13:97243506-97243595	1	1	0	69
12789	754	155.4	ACTGGCCGCTTCACTGAATGACTGAAGGAAAAGCAGTGGGACCCAGCTGGGCTGTAAGTTCAGGCTGTTTGCATCAGAAAAGATAACAGTAGCTAACTACAGAGTCGGTACCTCTAGAGCTTAATGGGAGATCGGAAGAGCGTCG	Enc1_mm10_refGene_NM_007930	GCTTAATGGG	0	AATGACTGAAGGAAAAGCAGTGGGACCCAGCTGGGCTGTAAGTTCAGGCTGTTTGCATCAGAAAAGATAACAGTAGCTAACTACAGAGTC	+	chr13:97243506-97243595	1	1	0	69
12790	755	155.5	ACTGGCCGCTTCACTGAATGACTGAAGGAAAAGCAGTGGGACCCAGCTGGGCTGTAAGTTCAGGCTGTTTGCATCAGAAAAGATAACAGTAGCTAACTACAGAGTCGGTACCTCTAGAATTTGTCGATAGATCGGAAGAGCGTCG	Enc1_mm10_refGene_NM_007930	ATTTGTCGAT	0	AATGACTGAAGGAAAAGCAGTGGGACCCAGCTGGGCTGTAAGTTCAGGCTGTTTGCATCAGAAAAGATAACAGTAGCTAACTACAGAGTC	+	chr13:97243506-97243595	1	1	0	69
12791	756	156.1	ACTGGCCGCTTCACTGGATCCCCATTGATTTTCATAATCCATTTGTAAAGCTTGAAAAGCATGTCAGAGGATAAATAATACTTCGCTTGGGGTTAAAATTTTTATTGGTACCTCTAGAACCGGAGTGCAGATCGGAAGAGCGTCG	Morc2a_mm10_refGene_NM_001159288	ACCGGAGTGC	0	GATCCCCATTGATTTTCATAATCCATTTGTAAAGCTTGAAAAGCATGTCAGAGGATAAATAATACTTCGCTTGGGGTTAAAATTTTTATT	+	chr11:3677849-3677938	1	1	0	576
12792	757	156.2	ACTGGCCGCTTCACTGGATCCCCATTGATTTTCATAATCCATTTGTAAAGCTTGAAAAGCATGTCAGAGGATAAATAATACTTCGCTTGGGGTTAAAATTTTTATTGGTACCTCTAGATTCACGCTGTAGATCGGAAGAGCGTCG	Morc2a_mm10_refGene_NM_001159288	TTCACGCTGT	0	GATCCCCATTGATTTTCATAATCCATTTGTAAAGCTTGAAAAGCATGTCAGAGGATAAATAATACTTCGCTTGGGGTTAAAATTTTTATT	+	chr11:3677849-3677938	1	1	0	576
12793	758	156.3	ACTGGCCGCTTCACTGGATCCCCATTGATTTTCATAATCCATTTGTAAAGCTTGAAAAGCATGTCAGAGGATAAATAATACTTCGCTTGGGGTTAAAATTTTTATTGGTACCTCTAGAGTGGACCTATAGATCGGAAGAGCGTCG	Morc2a_mm10_refGene_NM_001159288	GTGGACCTAT	0	GATCCCCATTGATTTTCATAATCCATTTGTAAAGCTTGAAAAGCATGTCAGAGGATAAATAATACTTCGCTTGGGGTTAAAATTTTTATT	+	chr11:3677849-3677938	1	1	0	576
12794	759	156.4	ACTGGCCGCTTCACTGGATCCCCATTGATTTTCATAATCCATTTGTAAAGCTTGAAAAGCATGTCAGAGGATAAATAATACTTCGCTTGGGGTTAAAATTTTTATTGGTACCTCTAGACCAGTTAAGTAGATCGGAAGAGCGTCG	Morc2a_mm10_refGene_NM_001159288	CCAGTTAAGT	0	GATCCCCATTGATTTTCATAATCCATTTGTAAAGCTTGAAAAGCATGTCAGAGGATAAATAATACTTCGCTTGGGGTTAAAATTTTTATT	+	chr11:3677849-3677938	1	1	0	576
12795	760	156.5	ACTGGCCGCTTCACTGGATCCCCATTGATTTTCATAATCCATTTGTAAAGCTTGAAAAGCATGTCAGAGGATAAATAATACTTCGCTTGGGGTTAAAATTTTTATTGGTACCTCTAGAGGTTCACTATAGATCGGAAGAGCGTCG	Morc2a_mm10_refGene_NM_001159288	GGTTCACTAT	0	GATCCCCATTGATTTTCATAATCCATTTGTAAAGCTTGAAAAGCATGTCAGAGGATAAATAATACTTCGCTTGGGGTTAAAATTTTTATT	+	chr11:3677849-3677938	1	1	0	576
12796	761	157.1	ACTGGCCGCTTCACTGCCTGTGATAGGTGGGTTTTATTAACATTCTCAAATGAAAAAAAATTGAGATGTATAGGAGTGAATTGACTTGCCTAAGAGTGTACAGGTGGGTACCTCTAGAAGCCTCTTTGAGATCGGAAGAGCGTCG	Morc2a_mm10_refGene_NM_001159288	AGCCTCTTTG	0	CCTGTGATAGGTGGGTTTTATTAACATTCTCAAATGAAAAAAAATTGAGATGTATAGGAGTGAATTGACTTGCCTAAGAGTGTACAGGTG	+	chr11:3670292-3670381	1	1	0	430
12797	762	157.2	ACTGGCCGCTTCACTGCCTGTGATAGGTGGGTTTTATTAACATTCTCAAATGAAAAAAAATTGAGATGTATAGGAGTGAATTGACTTGCCTAAGAGTGTACAGGTGGGTACCTCTAGAAAGTTTCTGTAGATCGGAAGAGCGTCG	Morc2a_mm10_refGene_NM_001159288	AAGTTTCTGT	0	CCTGTGATAGGTGGGTTTTATTAACATTCTCAAATGAAAAAAAATTGAGATGTATAGGAGTGAATTGACTTGCCTAAGAGTGTACAGGTG	+	chr11:3670292-3670381	1	1	0	430
12798	763	157.3	ACTGGCCGCTTCACTGCCTGTGATAGGTGGGTTTTATTAACATTCTCAAATGAAAAAAAATTGAGATGTATAGGAGTGAATTGACTTGCCTAAGAGTGTACAGGTGGGTACCTCTAGACCTCCGGTACAGATCGGAAGAGCGTCG	Morc2a_mm10_refGene_NM_001159288	CCTCCGGTAC	0	CCTGTGATAGGTGGGTTTTATTAACATTCTCAAATGAAAAAAAATTGAGATGTATAGGAGTGAATTGACTTGCCTAAGAGTGTACAGGTG	+	chr11:3670292-3670381	1	1	0	430
12799	764	157.4	ACTGGCCGCTTCACTGCCTGTGATAGGTGGGTTTTATTAACATTCTCAAATGAAAAAAAATTGAGATGTATAGGAGTGAATTGACTTGCCTAAGAGTGTACAGGTGGGTACCTCTAGAGTGGACCTACAGATCGGAAGAGCGTCG	Morc2a_mm10_refGene_NM_001159288	GTGGACCTAC	0	CCTGTGATAGGTGGGTTTTATTAACATTCTCAAATGAAAAAAAATTGAGATGTATAGGAGTGAATTGACTTGCCTAAGAGTGTACAGGTG	+	chr11:3670292-3670381	1	1	0	430
12800	765	157.5	ACTGGCCGCTTCACTGCCTGTGATAGGTGGGTTTTATTAACATTCTCAAATGAAAAAAAATTGAGATGTATAGGAGTGAATTGACTTGCCTAAGAGTGTACAGGTGGGTACCTCTAGAAACGGCTATCAGATCGGAAGAGCGTCG	Morc2a_mm10_refGene_NM_001159288	AACGGCTATC	0	CCTGTGATAGGTGGGTTTTATTAACATTCTCAAATGAAAAAAAATTGAGATGTATAGGAGTGAATTGACTTGCCTAAGAGTGTACAGGTG	+	chr11:3670292-3670381	1	1	0	430
12801	766	158.1	ACTGGCCGCTTCACTGTTATTATACAAGTCTGGGAATATTTGCTATTGGTAGGTGCCAGAGGCAGTCCATAACCTAACCTTGGTCCTAACCCTGTTAGATATGGCAGGTACCTCTAGATTCCGTATTGAGATCGGAAGAGCGTCG	Morc2a_mm10_refGene_NM_001159288	TTCCGTATTG	0	TTATTATACAAGTCTGGGAATATTTGCTATTGGTAGGTGCCAGAGGCAGTCCATAACCTAACCTTGGTCCTAACCCTGTTAGATATGGCA	+	chr11:3687746-3687835	1	1	0	772
12802	767	158.2	ACTGGCCGCTTCACTGTTATTATACAAGTCTGGGAATATTTGCTATTGGTAGGTGCCAGAGGCAGTCCATAACCTAACCTTGGTCCTAACCCTGTTAGATATGGCAGGTACCTCTAGAGGTTCACTACAGATCGGAAGAGCGTCG	Morc2a_mm10_refGene_NM_001159288	GGTTCACTAC	0	TTATTATACAAGTCTGGGAATATTTGCTATTGGTAGGTGCCAGAGGCAGTCCATAACCTAACCTTGGTCCTAACCCTGTTAGATATGGCA	+	chr11:3687746-3687835	1	1	0	772
12803	768	158.3	ACTGGCCGCTTCACTGTTATTATACAAGTCTGGGAATATTTGCTATTGGTAGGTGCCAGAGGCAGTCCATAACCTAACCTTGGTCCTAACCCTGTTAGATATGGCAGGTACCTCTAGACAGCAATTGGAGATCGGAAGAGCGTCG	Morc2a_mm10_refGene_NM_001159288	CAGCAATTGG	0	TTATTATACAAGTCTGGGAATATTTGCTATTGGTAGGTGCCAGAGGCAGTCCATAACCTAACCTTGGTCCTAACCCTGTTAGATATGGCA	+	chr11:3687746-3687835	1	1	0	772
12804	769	158.4	ACTGGCCGCTTCACTGTTATTATACAAGTCTGGGAATATTTGCTATTGGTAGGTGCCAGAGGCAGTCCATAACCTAACCTTGGTCCTAACCCTGTTAGATATGGCAGGTACCTCTAGATATCGCGAATAGATCGGAAGAGCGTCG	Morc2a_mm10_refGene_NM_001159288	TATCGCGAAT	0	TTATTATACAAGTCTGGGAATATTTGCTATTGGTAGGTGCCAGAGGCAGTCCATAACCTAACCTTGGTCCTAACCCTGTTAGATATGGCA	+	chr11:3687746-3687835	1	1	0	772
12805	770	158.5	ACTGGCCGCTTCACTGTTATTATACAAGTCTGGGAATATTTGCTATTGGTAGGTGCCAGAGGCAGTCCATAACCTAACCTTGGTCCTAACCCTGTTAGATATGGCAGGTACCTCTAGACTCAGTTGCCAGATCGGAAGAGCGTCG	Morc2a_mm10_refGene_NM_001159288	CTCAGTTGCC	0	TTATTATACAAGTCTGGGAATATTTGCTATTGGTAGGTGCCAGAGGCAGTCCATAACCTAACCTTGGTCCTAACCCTGTTAGATATGGCA	+	chr11:3687746-3687835	1	1	0	772
12806	771	159.1	ACTGGCCGCTTCACTGACATTTCTAATGATGGAGCTGAGACTGGAGAAGTTTTAGAAATGTCAGTTCTGATTTCTCAGGGATATGAAAAGCTCTATCCTGACCCTCGGTACCTCTAGACAGCAATTGCAGATCGGAAGAGCGTCG	Cdkn1a_mm10_refGene_NM_001111099	CAGCAATTGC	0	ACATTTCTAATGATGGAGCTGAGACTGGAGAAGTTTTAGAAATGTCAGTTCTGATTTCTCAGGGATATGAAAAGCTCTATCCTGACCCTC	+	chr17:29090469-29090558	1	1	0	11
12807	772	159.2	ACTGGCCGCTTCACTGACATTTCTAATGATGGAGCTGAGACTGGAGAAGTTTTAGAAATGTCAGTTCTGATTTCTCAGGGATATGAAAAGCTCTATCCTGACCCTCGGTACCTCTAGACTCAGTTGCGAGATCGGAAGAGCGTCG	Cdkn1a_mm10_refGene_NM_001111099	CTCAGTTGCG	0	ACATTTCTAATGATGGAGCTGAGACTGGAGAAGTTTTAGAAATGTCAGTTCTGATTTCTCAGGGATATGAAAAGCTCTATCCTGACCCTC	+	chr17:29090469-29090558	1	1	0	11
12808	773	159.3	ACTGGCCGCTTCACTGACATTTCTAATGATGGAGCTGAGACTGGAGAAGTTTTAGAAATGTCAGTTCTGATTTCTCAGGGATATGAAAAGCTCTATCCTGACCCTCGGTACCTCTAGAATCGAGGAATAGATCGGAAGAGCGTCG	Cdkn1a_mm10_refGene_NM_001111099	ATCGAGGAAT	0	ACATTTCTAATGATGGAGCTGAGACTGGAGAAGTTTTAGAAATGTCAGTTCTGATTTCTCAGGGATATGAAAAGCTCTATCCTGACCCTC	+	chr17:29090469-29090558	1	1	0	11
12809	774	159.4	ACTGGCCGCTTCACTGACATTTCTAATGATGGAGCTGAGACTGGAGAAGTTTTAGAAATGTCAGTTCTGATTTCTCAGGGATATGAAAAGCTCTATCCTGACCCTCGGTACCTCTAGATGGTCGAGACAGATCGGAAGAGCGTCG	Cdkn1a_mm10_refGene_NM_001111099	TGGTCGAGAC	0	ACATTTCTAATGATGGAGCTGAGACTGGAGAAGTTTTAGAAATGTCAGTTCTGATTTCTCAGGGATATGAAAAGCTCTATCCTGACCCTC	+	chr17:29090469-29090558	1	1	0	11
12810	775	159.5	ACTGGCCGCTTCACTGACATTTCTAATGATGGAGCTGAGACTGGAGAAGTTTTAGAAATGTCAGTTCTGATTTCTCAGGGATATGAAAAGCTCTATCCTGACCCTCGGTACCTCTAGAATTATCAACGAGATCGGAAGAGCGTCG	Cdkn1a_mm10_refGene_NM_001111099	ATTATCAACG	0	ACATTTCTAATGATGGAGCTGAGACTGGAGAAGTTTTAGAAATGTCAGTTCTGATTTCTCAGGGATATGAAAAGCTCTATCCTGACCCTC	+	chr17:29090469-29090558	1	1	0	11
12811	776	160.1	ACTGGCCGCTTCACTGGTTTGGCTATCTTTCTGCCAACTGGAACCAACCTCCATCTAGTGAGCTGCGTTTCAAACGCCGGAGAGCTATGGAAATTCCAACCACTATGGTACCTCTAGAACAGTTGACGAGATCGGAAGAGCGTCG	Morc2a_mm10_refGene_NM_001159288	ACAGTTGACG	0	GTTTGGCTATCTTTCTGCCAACTGGAACCAACCTCCATCTAGTGAGCTGCGTTTCAAACGCCGGAGAGCTATGGAAATTCCAACCACTAT	+	chr11:3680206-3680295	1	1	0	623
12812	777	160.2	ACTGGCCGCTTCACTGGTTTGGCTATCTTTCTGCCAACTGGAACCAACCTCCATCTAGTGAGCTGCGTTTCAAACGCCGGAGAGCTATGGAAATTCCAACCACTATGGTACCTCTAGATTCCGTATTCAGATCGGAAGAGCGTCG	Morc2a_mm10_refGene_NM_001159288	TTCCGTATTC	0	GTTTGGCTATCTTTCTGCCAACTGGAACCAACCTCCATCTAGTGAGCTGCGTTTCAAACGCCGGAGAGCTATGGAAATTCCAACCACTAT	+	chr11:3680206-3680295	1	1	0	623
12813	778	160.3	ACTGGCCGCTTCACTGGTTTGGCTATCTTTCTGCCAACTGGAACCAACCTCCATCTAGTGAGCTGCGTTTCAAACGCCGGAGAGCTATGGAAATTCCAACCACTATGGTACCTCTAGATATTACGCGGAGATCGGAAGAGCGTCG	Morc2a_mm10_refGene_NM_001159288	TATTACGCGG	0	GTTTGGCTATCTTTCTGCCAACTGGAACCAACCTCCATCTAGTGAGCTGCGTTTCAAACGCCGGAGAGCTATGGAAATTCCAACCACTAT	+	chr11:3680206-3680295	1	1	0	623
12814	779	160.4	ACTGGCCGCTTCACTGGTTTGGCTATCTTTCTGCCAACTGGAACCAACCTCCATCTAGTGAGCTGCGTTTCAAACGCCGGAGAGCTATGGAAATTCCAACCACTATGGTACCTCTAGAGCCGAATTTTAGATCGGAAGAGCGTCG	Morc2a_mm10_refGene_NM_001159288	GCCGAATTTT	0	GTTTGGCTATCTTTCTGCCAACTGGAACCAACCTCCATCTAGTGAGCTGCGTTTCAAACGCCGGAGAGCTATGGAAATTCCAACCACTAT	+	chr11:3680206-3680295	1	1	0	623
12815	780	160.5	ACTGGCCGCTTCACTGGTTTGGCTATCTTTCTGCCAACTGGAACCAACCTCCATCTAGTGAGCTGCGTTTCAAACGCCGGAGAGCTATGGAAATTCCAACCACTATGGTACCTCTAGATATCGCGAACAGATCGGAAGAGCGTCG	Morc2a_mm10_refGene_NM_001159288	TATCGCGAAC	0	GTTTGGCTATCTTTCTGCCAACTGGAACCAACCTCCATCTAGTGAGCTGCGTTTCAAACGCCGGAGAGCTATGGAAATTCCAACCACTAT	+	chr11:3680206-3680295	1	1	0	623
12816	781	161.1	ACTGGCCGCTTCACTGACAGCTGGATTGAGATTTTTCCCTTACTTGGTGCTAGAAGGTCACTGTTTTGGATTGTACTCTATTGCAAACTCTGCCAAGATTTCAAAAGGTACCTCTAGATATTACGCGCAGATCGGAAGAGCGTCG	Morc2a_mm10_refGene_NM_001159288	TATTACGCGC	0	ACAGCTGGATTGAGATTTTTCCCTTACTTGGTGCTAGAAGGTCACTGTTTTGGATTGTACTCTATTGCAAACTCTGCCAAGATTTCAAAA	+	chr11:3674672-3674761	1	1	0	517
12817	782	161.2	ACTGGCCGCTTCACTGACAGCTGGATTGAGATTTTTCCCTTACTTGGTGCTAGAAGGTCACTGTTTTGGATTGTACTCTATTGCAAACTCTGCCAAGATTTCAAAAGGTACCTCTAGACACTATCGCGAGATCGGAAGAGCGTCG	Morc2a_mm10_refGene_NM_001159288	CACTATCGCG	0	ACAGCTGGATTGAGATTTTTCCCTTACTTGGTGCTAGAAGGTCACTGTTTTGGATTGTACTCTATTGCAAACTCTGCCAAGATTTCAAAA	+	chr11:3674672-3674761	1	1	0	517
12818	783	161.3	ACTGGCCGCTTCACTGACAGCTGGATTGAGATTTTTCCCTTACTTGGTGCTAGAAGGTCACTGTTTTGGATTGTACTCTATTGCAAACTCTGCCAAGATTTCAAAAGGTACCTCTAGAAGCATGGGACAGATCGGAAGAGCGTCG	Morc2a_mm10_refGene_NM_001159288	AGCATGGGAC	0	ACAGCTGGATTGAGATTTTTCCCTTACTTGGTGCTAGAAGGTCACTGTTTTGGATTGTACTCTATTGCAAACTCTGCCAAGATTTCAAAA	+	chr11:3674672-3674761	1	1	0	517
12819	784	161.4	ACTGGCCGCTTCACTGACAGCTGGATTGAGATTTTTCCCTTACTTGGTGCTAGAAGGTCACTGTTTTGGATTGTACTCTATTGCAAACTCTGCCAAGATTTCAAAAGGTACCTCTAGAATTATCTTTGAGATCGGAAGAGCGTCG	Morc2a_mm10_refGene_NM_001159288	ATTATCTTTG	0	ACAGCTGGATTGAGATTTTTCCCTTACTTGGTGCTAGAAGGTCACTGTTTTGGATTGTACTCTATTGCAAACTCTGCCAAGATTTCAAAA	+	chr11:3674672-3674761	1	1	0	517
12820	785	161.5	ACTGGCCGCTTCACTGACAGCTGGATTGAGATTTTTCCCTTACTTGGTGCTAGAAGGTCACTGTTTTGGATTGTACTCTATTGCAAACTCTGCCAAGATTTCAAAAGGTACCTCTAGATGGTCGAGATAGATCGGAAGAGCGTCG	Morc2a_mm10_refGene_NM_001159288	TGGTCGAGAT	0	ACAGCTGGATTGAGATTTTTCCCTTACTTGGTGCTAGAAGGTCACTGTTTTGGATTGTACTCTATTGCAAACTCTGCCAAGATTTCAAAA	+	chr11:3674672-3674761	1	1	0	517
12821	786	162.1	ACTGGCCGCTTCACTGGCGCCGGCGGAGTCATGGAGCCGCACGCCGTTTACTCCAGCTCTGCAGCAGCCTGGCCGCCCGCGGCCTCCGCGGCTCTCAACAGCGGGGGGTACCTCTAGAATCGAGGAACAGATCGGAAGAGCGTCG	Foxf1_mm10_refGene_NM_010426	ATCGAGGAAC	0	GCGCCGGCGGAGTCATGGAGCCGCACGCCGTTTACTCCAGCTCTGCAGCAGCCTGGCCGCCCGCGGCCTCCGCGGCTCTCAACAGCGGGG	+	chr8:121085150-121085239	1	1	0	37
12822	787	162.2	ACTGGCCGCTTCACTGGCGCCGGCGGAGTCATGGAGCCGCACGCCGTTTACTCCAGCTCTGCAGCAGCCTGGCCGCCCGCGGCCTCCGCGGCTCTCAACAGCGGGGGGTACCTCTAGACATGCTGATTAGATCGGAAGAGCGTCG	Foxf1_mm10_refGene_NM_010426	CATGCTGATT	0	GCGCCGGCGGAGTCATGGAGCCGCACGCCGTTTACTCCAGCTCTGCAGCAGCCTGGCCGCCCGCGGCCTCCGCGGCTCTCAACAGCGGGG	+	chr8:121085150-121085239	1	1	0	37
12823	788	162.3	ACTGGCCGCTTCACTGGCGCCGGCGGAGTCATGGAGCCGCACGCCGTTTACTCCAGCTCTGCAGCAGCCTGGCCGCCCGCGGCCTCCGCGGCTCTCAACAGCGGGGGGTACCTCTAGAGTAGACAATTAGATCGGAAGAGCGTCG	Foxf1_mm10_refGene_NM_010426	GTAGACAATT	0	GCGCCGGCGGAGTCATGGAGCCGCACGCCGTTTACTCCAGCTCTGCAGCAGCCTGGCCGCCCGCGGCCTCCGCGGCTCTCAACAGCGGGG	+	chr8:121085150-121085239	1	1	0	37
12824	789	162.4	ACTGGCCGCTTCACTGGCGCCGGCGGAGTCATGGAGCCGCACGCCGTTTACTCCAGCTCTGCAGCAGCCTGGCCGCCCGCGGCCTCCGCGGCTCTCAACAGCGGGGGGTACCTCTAGACCTGAATTTCAGATCGGAAGAGCGTCG	Foxf1_mm10_refGene_NM_010426	CCTGAATTTC	0	GCGCCGGCGGAGTCATGGAGCCGCACGCCGTTTACTCCAGCTCTGCAGCAGCCTGGCCGCCCGCGGCCTCCGCGGCTCTCAACAGCGGGG	+	chr8:121085150-121085239	1	1	0	37
12825	790	162.5	ACTGGCCGCTTCACTGGCGCCGGCGGAGTCATGGAGCCGCACGCCGTTTACTCCAGCTCTGCAGCAGCCTGGCCGCCCGCGGCCTCCGCGGCTCTCAACAGCGGGGGGTACCTCTAGAAGCGTGCATTAGATCGGAAGAGCGTCG	Foxf1_mm10_refGene_NM_010426	AGCGTGCATT	0	GCGCCGGCGGAGTCATGGAGCCGCACGCCGTTTACTCCAGCTCTGCAGCAGCCTGGCCGCCCGCGGCCTCCGCGGCTCTCAACAGCGGGG	+	chr8:121085150-121085239	1	1	0	37
12826	791	163.1	ACTGGCCGCTTCACTGACGACGAGGACGAGCCACAGAAGCCCGAGGACAAGGGCGACCTCGAGGGCCCCGAATCAGGTTGGTGGATGCGGGAAAGGGTATGTTGAGGGTACCTCTAGACACGAGTATCAGATCGGAAGAGCGTCG	Irx5_mm10_refGene_NM_018826	CACGAGTATC	0	ACGACGAGGACGAGCCACAGAAGCCCGAGGACAAGGGCGACCTCGAGGGCCCCGAATCAGGTTGGTGGATGCGGGAAAGGGTATGTTGAG	+	chr8:92359883-92359972	1	1	0	64
12827	792	163.2	ACTGGCCGCTTCACTGACGACGAGGACGAGCCACAGAAGCCCGAGGACAAGGGCGACCTCGAGGGCCCCGAATCAGGTTGGTGGATGCGGGAAAGGGTATGTTGAGGGTACCTCTAGATTTTACCGTGAGATCGGAAGAGCGTCG	Irx5_mm10_refGene_NM_018826	TTTTACCGTG	0	ACGACGAGGACGAGCCACAGAAGCCCGAGGACAAGGGCGACCTCGAGGGCCCCGAATCAGGTTGGTGGATGCGGGAAAGGGTATGTTGAG	+	chr8:92359883-92359972	1	1	0	64
12828	793	163.3	ACTGGCCGCTTCACTGACGACGAGGACGAGCCACAGAAGCCCGAGGACAAGGGCGACCTCGAGGGCCCCGAATCAGGTTGGTGGATGCGGGAAAGGGTATGTTGAGGGTACCTCTAGACATGCCGTGCAGATCGGAAGAGCGTCG	Irx5_mm10_refGene_NM_018826	CATGCCGTGC	0	ACGACGAGGACGAGCCACAGAAGCCCGAGGACAAGGGCGACCTCGAGGGCCCCGAATCAGGTTGGTGGATGCGGGAAAGGGTATGTTGAG	+	chr8:92359883-92359972	1	1	0	64
12829	794	163.4	ACTGGCCGCTTCACTGACGACGAGGACGAGCCACAGAAGCCCGAGGACAAGGGCGACCTCGAGGGCCCCGAATCAGGTTGGTGGATGCGGGAAAGGGTATGTTGAGGGTACCTCTAGAATGTCGAACGAGATCGGAAGAGCGTCG	Irx5_mm10_refGene_NM_018826	ATGTCGAACG	0	ACGACGAGGACGAGCCACAGAAGCCCGAGGACAAGGGCGACCTCGAGGGCCCCGAATCAGGTTGGTGGATGCGGGAAAGGGTATGTTGAG	+	chr8:92359883-92359972	1	1	0	64
12830	795	163.5	ACTGGCCGCTTCACTGACGACGAGGACGAGCCACAGAAGCCCGAGGACAAGGGCGACCTCGAGGGCCCCGAATCAGGTTGGTGGATGCGGGAAAGGGTATGTTGAGGGTACCTCTAGACTCGCCAGACAGATCGGAAGAGCGTCG	Irx5_mm10_refGene_NM_018826	CTCGCCAGAC	0	ACGACGAGGACGAGCCACAGAAGCCCGAGGACAAGGGCGACCTCGAGGGCCCCGAATCAGGTTGGTGGATGCGGGAAAGGGTATGTTGAG	+	chr8:92359883-92359972	1	1	0	64
12831	796	164.1	ACTGGCCGCTTCACTGCAGGCCTGAACCAGACCAGGCTAGTCTGGAACTCAGAGATCTGCCTGCCTCTGCCTCCTAAGTGCTAGAATTATAGGTGTGTGCCACCAAGGTACCTCTAGAAGCGACTAGTAGATCGGAAGAGCGTCG	Morc2a_mm10_refGene_NM_001159288	AGCGACTAGT	0	CAGGCCTGAACCAGACCAGGCTAGTCTGGAACTCAGAGATCTGCCTGCCTCTGCCTCCTAAGTGCTAGAATTATAGGTGTGTGCCACCAA	+	chr11:3651172-3651261	1	1	0	53
12832	797	164.2	ACTGGCCGCTTCACTGCAGGCCTGAACCAGACCAGGCTAGTCTGGAACTCAGAGATCTGCCTGCCTCTGCCTCCTAAGTGCTAGAATTATAGGTGTGTGCCACCAAGGTACCTCTAGACAAAAAATTGAGATCGGAAGAGCGTCG	Morc2a_mm10_refGene_NM_001159288	CAAAAAATTG	0	CAGGCCTGAACCAGACCAGGCTAGTCTGGAACTCAGAGATCTGCCTGCCTCTGCCTCCTAAGTGCTAGAATTATAGGTGTGTGCCACCAA	+	chr11:3651172-3651261	1	1	0	53
12833	798	164.3	ACTGGCCGCTTCACTGCAGGCCTGAACCAGACCAGGCTAGTCTGGAACTCAGAGATCTGCCTGCCTCTGCCTCCTAAGTGCTAGAATTATAGGTGTGTGCCACCAAGGTACCTCTAGACACGAGTATTAGATCGGAAGAGCGTCG	Morc2a_mm10_refGene_NM_001159288	CACGAGTATT	0	CAGGCCTGAACCAGACCAGGCTAGTCTGGAACTCAGAGATCTGCCTGCCTCTGCCTCCTAAGTGCTAGAATTATAGGTGTGTGCCACCAA	+	chr11:3651172-3651261	1	1	0	53
12834	799	164.4	ACTGGCCGCTTCACTGCAGGCCTGAACCAGACCAGGCTAGTCTGGAACTCAGAGATCTGCCTGCCTCTGCCTCCTAAGTGCTAGAATTATAGGTGTGTGCCACCAAGGTACCTCTAGACTATACAGATAGATCGGAAGAGCGTCG	Morc2a_mm10_refGene_NM_001159288	CTATACAGAT	0	CAGGCCTGAACCAGACCAGGCTAGTCTGGAACTCAGAGATCTGCCTGCCTCTGCCTCCTAAGTGCTAGAATTATAGGTGTGTGCCACCAA	+	chr11:3651172-3651261	1	1	0	53
12835	800	164.5	ACTGGCCGCTTCACTGCAGGCCTGAACCAGACCAGGCTAGTCTGGAACTCAGAGATCTGCCTGCCTCTGCCTCCTAAGTGCTAGAATTATAGGTGTGTGCCACCAAGGTACCTCTAGAAGCGTGCATCAGATCGGAAGAGCGTCG	Morc2a_mm10_refGene_NM_001159288	AGCGTGCATC	0	CAGGCCTGAACCAGACCAGGCTAGTCTGGAACTCAGAGATCTGCCTGCCTCTGCCTCCTAAGTGCTAGAATTATAGGTGTGTGCCACCAA	+	chr11:3651172-3651261	1	1	0	53
12836	801	165.1	ACTGGCCGCTTCACTGCAAGAATAAGGATACAGCCTCTCTTCTGTGTGGTTGAGAGGACCAGACATAGTAATTGTTGGCTCAGGTTGTTCTTCCCAAGGTGCAGAGGGTACCTCTAGACCTGAATTTTAGATCGGAAGAGCGTCG	Fendrr_mm10_refGene_NR_045471	CCTGAATTTT	0	CAAGAATAAGGATACAGCCTCTCTTCTGTGTGGTTGAGAGGACCAGACATAGTAATTGTTGGCTCAGGTTGTTCTTCCCAAGGTGCAGAG	-	chr8:121077185-121077274	1	1	0	135
12837	802	165.2	ACTGGCCGCTTCACTGCAAGAATAAGGATACAGCCTCTCTTCTGTGTGGTTGAGAGGACCAGACATAGTAATTGTTGGCTCAGGTTGTTCTTCCCAAGGTGCAGAGGGTACCTCTAGAAGGCTTATCCAGATCGGAAGAGCGTCG	Fendrr_mm10_refGene_NR_045471	AGGCTTATCC	0	CAAGAATAAGGATACAGCCTCTCTTCTGTGTGGTTGAGAGGACCAGACATAGTAATTGTTGGCTCAGGTTGTTCTTCCCAAGGTGCAGAG	-	chr8:121077185-121077274	1	1	0	135
12838	803	165.3	ACTGGCCGCTTCACTGCAAGAATAAGGATACAGCCTCTCTTCTGTGTGGTTGAGAGGACCAGACATAGTAATTGTTGGCTCAGGTTGTTCTTCCCAAGGTGCAGAGGGTACCTCTAGAAGCGACTAGCAGATCGGAAGAGCGTCG	Fendrr_mm10_refGene_NR_045471	AGCGACTAGC	0	CAAGAATAAGGATACAGCCTCTCTTCTGTGTGGTTGAGAGGACCAGACATAGTAATTGTTGGCTCAGGTTGTTCTTCCCAAGGTGCAGAG	-	chr8:121077185-121077274	1	1	0	135
12839	804	165.4	ACTGGCCGCTTCACTGCAAGAATAAGGATACAGCCTCTCTTCTGTGTGGTTGAGAGGACCAGACATAGTAATTGTTGGCTCAGGTTGTTCTTCCCAAGGTGCAGAGGGTACCTCTAGACTCGCCAGATAGATCGGAAGAGCGTCG	Fendrr_mm10_refGene_NR_045471	CTCGCCAGAT	0	CAAGAATAAGGATACAGCCTCTCTTCTGTGTGGTTGAGAGGACCAGACATAGTAATTGTTGGCTCAGGTTGTTCTTCCCAAGGTGCAGAG	-	chr8:121077185-121077274	1	1	0	135
12840	805	165.5	ACTGGCCGCTTCACTGCAAGAATAAGGATACAGCCTCTCTTCTGTGTGGTTGAGAGGACCAGACATAGTAATTGTTGGCTCAGGTTGTTCTTCCCAAGGTGCAGAGGGTACCTCTAGACATGCCGTGTAGATCGGAAGAGCGTCG	Fendrr_mm10_refGene_NR_045471	CATGCCGTGT	0	CAAGAATAAGGATACAGCCTCTCTTCTGTGTGGTTGAGAGGACCAGACATAGTAATTGTTGGCTCAGGTTGTTCTTCCCAAGGTGCAGAG	-	chr8:121077185-121077274	1	1	0	135
12841	806	166.1	ACTGGCCGCTTCACTGGCTGTAATAGGAAGTTGTAGGCAGTAGGAGAGGTTAGAGACCTCTACATATGTGGTTTGATGTGGCATTGTCCAACTTTTAGTATAAGACGGTACCTCTAGAACCGGTAGGTAGATCGGAAGAGCGTCG	Morc2a_mm10_refGene_NM_001159288	ACCGGTAGGT	0	GCTGTAATAGGAAGTTGTAGGCAGTAGGAGAGGTTAGAGACCTCTACATATGTGGTTTGATGTGGCATTGTCCAACTTTTAGTATAAGAC	+	chr11:3688753-3688842	1	1	0	791
12842	807	166.2	ACTGGCCGCTTCACTGGCTGTAATAGGAAGTTGTAGGCAGTAGGAGAGGTTAGAGACCTCTACATATGTGGTTTGATGTGGCATTGTCCAACTTTTAGTATAAGACGGTACCTCTAGAGAGCTAGCATAGATCGGAAGAGCGTCG	Morc2a_mm10_refGene_NM_001159288	GAGCTAGCAT	0	GCTGTAATAGGAAGTTGTAGGCAGTAGGAGAGGTTAGAGACCTCTACATATGTGGTTTGATGTGGCATTGTCCAACTTTTAGTATAAGAC	+	chr11:3688753-3688842	1	1	0	791
12843	808	166.3	ACTGGCCGCTTCACTGGCTGTAATAGGAAGTTGTAGGCAGTAGGAGAGGTTAGAGACCTCTACATATGTGGTTTGATGTGGCATTGTCCAACTTTTAGTATAAGACGGTACCTCTAGAACTGGCCTATAGATCGGAAGAGCGTCG	Morc2a_mm10_refGene_NM_001159288	ACTGGCCTAT	0	GCTGTAATAGGAAGTTGTAGGCAGTAGGAGAGGTTAGAGACCTCTACATATGTGGTTTGATGTGGCATTGTCCAACTTTTAGTATAAGAC	+	chr11:3688753-3688842	1	1	0	791
12844	809	166.4	ACTGGCCGCTTCACTGGCTGTAATAGGAAGTTGTAGGCAGTAGGAGAGGTTAGAGACCTCTACATATGTGGTTTGATGTGGCATTGTCCAACTTTTAGTATAAGACGGTACCTCTAGAACCCGAGTATAGATCGGAAGAGCGTCG	Morc2a_mm10_refGene_NM_001159288	ACCCGAGTAT	0	GCTGTAATAGGAAGTTGTAGGCAGTAGGAGAGGTTAGAGACCTCTACATATGTGGTTTGATGTGGCATTGTCCAACTTTTAGTATAAGAC	+	chr11:3688753-3688842	1	1	0	791
12845	810	166.5	ACTGGCCGCTTCACTGGCTGTAATAGGAAGTTGTAGGCAGTAGGAGAGGTTAGAGACCTCTACATATGTGGTTTGATGTGGCATTGTCCAACTTTTAGTATAAGACGGTACCTCTAGAATAAGTAATCAGATCGGAAGAGCGTCG	Morc2a_mm10_refGene_NM_001159288	ATAAGTAATC	0	GCTGTAATAGGAAGTTGTAGGCAGTAGGAGAGGTTAGAGACCTCTACATATGTGGTTTGATGTGGCATTGTCCAACTTTTAGTATAAGAC	+	chr11:3688753-3688842	1	1	0	791
12846	811	167.1	ACTGGCCGCTTCACTGCATCTCCAGTTCCCCATGCCCGCTCTGCCACCCACCGGTTCTCTCCTGGCTGGGGCAGGAGGGCAGGGCGAGTGGGAGCGGGCGGGTGGTGGTACCTCTAGACCCGTAGGCGAGATCGGAAGAGCGTCG	Fendrr_mm10_refGene_NR_045471	CCCGTAGGCG	0	CATCTCCAGTTCCCCATGCCCGCTCTGCCACCCACCGGTTCTCTCCTGGCTGGGGCAGGAGGGCAGGGCGAGTGGGAGCGGGCGGGTGGT	-	chr8:121076254-121076343	1	1	0	154
12847	812	167.2	ACTGGCCGCTTCACTGCATCTCCAGTTCCCCATGCCCGCTCTGCCACCCACCGGTTCTCTCCTGGCTGGGGCAGGAGGGCAGGGCGAGTGGGAGCGGGCGGGTGGTGGTACCTCTAGAATATCGTTGGAGATCGGAAGAGCGTCG	Fendrr_mm10_refGene_NR_045471	ATATCGTTGG	0	CATCTCCAGTTCCCCATGCCCGCTCTGCCACCCACCGGTTCTCTCCTGGCTGGGGCAGGAGGGCAGGGCGAGTGGGAGCGGGCGGGTGGT	-	chr8:121076254-121076343	1	1	0	154
12848	813	167.3	ACTGGCCGCTTCACTGCATCTCCAGTTCCCCATGCCCGCTCTGCCACCCACCGGTTCTCTCCTGGCTGGGGCAGGAGGGCAGGGCGAGTGGGAGCGGGCGGGTGGTGGTACCTCTAGAACCGGTAGGGAGATCGGAAGAGCGTCG	Fendrr_mm10_refGene_NR_045471	ACCGGTAGGG	0	CATCTCCAGTTCCCCATGCCCGCTCTGCCACCCACCGGTTCTCTCCTGGCTGGGGCAGGAGGGCAGGGCGAGTGGGAGCGGGCGGGTGGT	-	chr8:121076254-121076343	1	1	0	154
12849	814	167.4	ACTGGCCGCTTCACTGCATCTCCAGTTCCCCATGCCCGCTCTGCCACCCACCGGTTCTCTCCTGGCTGGGGCAGGAGGGCAGGGCGAGTGGGAGCGGGCGGGTGGTGGTACCTCTAGAGTTGCAGCTTAGATCGGAAGAGCGTCG	Fendrr_mm10_refGene_NR_045471	GTTGCAGCTT	0	CATCTCCAGTTCCCCATGCCCGCTCTGCCACCCACCGGTTCTCTCCTGGCTGGGGCAGGAGGGCAGGGCGAGTGGGAGCGGGCGGGTGGT	-	chr8:121076254-121076343	1	1	0	154
12850	815	167.5	ACTGGCCGCTTCACTGCATCTCCAGTTCCCCATGCCCGCTCTGCCACCCACCGGTTCTCTCCTGGCTGGGGCAGGAGGGCAGGGCGAGTGGGAGCGGGCGGGTGGTGGTACCTCTAGACCTGGAAACGAGATCGGAAGAGCGTCG	Fendrr_mm10_refGene_NR_045471	CCTGGAAACG	0	CATCTCCAGTTCCCCATGCCCGCTCTGCCACCCACCGGTTCTCTCCTGGCTGGGGCAGGAGGGCAGGGCGAGTGGGAGCGGGCGGGTGGT	-	chr8:121076254-121076343	1	1	0	154
12851	816	168.1	ACTGGCCGCTTCACTGTGTTGCTTTTGTGCTACAGCTGGGAACATCAAGAACACCGGCTTCAATGGGTTTGTTTTCTTTTCTTTTAGGAGTTGAAACAAAATGTCAGGTACCTCTAGAGACTAGTGCGAGATCGGAAGAGCGTCG	Enc1_mm10_refGene_NM_007930	GACTAGTGCG	0	TGTTGCTTTTGTGCTACAGCTGGGAACATCAAGAACACCGGCTTCAATGGGTTTGTTTTCTTTTCTTTTAGGAGTTGAAACAAAATGTCA	+	chr13:97244900-97244989	1	1	0	96
12852	817	168.2	ACTGGCCGCTTCACTGTGTTGCTTTTGTGCTACAGCTGGGAACATCAAGAACACCGGCTTCAATGGGTTTGTTTTCTTTTCTTTTAGGAGTTGAAACAAAATGTCAGGTACCTCTAGACTCAGTTTATAGATCGGAAGAGCGTCG	Enc1_mm10_refGene_NM_007930	CTCAGTTTAT	0	TGTTGCTTTTGTGCTACAGCTGGGAACATCAAGAACACCGGCTTCAATGGGTTTGTTTTCTTTTCTTTTAGGAGTTGAAACAAAATGTCA	+	chr13:97244900-97244989	1	1	0	96
12853	818	168.3	ACTGGCCGCTTCACTGTGTTGCTTTTGTGCTACAGCTGGGAACATCAAGAACACCGGCTTCAATGGGTTTGTTTTCTTTTCTTTTAGGAGTTGAAACAAAATGTCAGGTACCTCTAGATTCATTCGGGAGATCGGAAGAGCGTCG	Enc1_mm10_refGene_NM_007930	TTCATTCGGG	0	TGTTGCTTTTGTGCTACAGCTGGGAACATCAAGAACACCGGCTTCAATGGGTTTGTTTTCTTTTCTTTTAGGAGTTGAAACAAAATGTCA	+	chr13:97244900-97244989	1	1	0	96
12854	819	168.4	ACTGGCCGCTTCACTGTGTTGCTTTTGTGCTACAGCTGGGAACATCAAGAACACCGGCTTCAATGGGTTTGTTTTCTTTTCTTTTAGGAGTTGAAACAAAATGTCAGGTACCTCTAGACCTTTTAAGTAGATCGGAAGAGCGTCG	Enc1_mm10_refGene_NM_007930	CCTTTTAAGT	0	TGTTGCTTTTGTGCTACAGCTGGGAACATCAAGAACACCGGCTTCAATGGGTTTGTTTTCTTTTCTTTTAGGAGTTGAAACAAAATGTCA	+	chr13:97244900-97244989	1	1	0	96
12855	820	168.5	ACTGGCCGCTTCACTGTGTTGCTTTTGTGCTACAGCTGGGAACATCAAGAACACCGGCTTCAATGGGTTTGTTTTCTTTTCTTTTAGGAGTTGAAACAAAATGTCAGGTACCTCTAGAAAGGAATGTCAGATCGGAAGAGCGTCG	Enc1_mm10_refGene_NM_007930	AAGGAATGTC	0	TGTTGCTTTTGTGCTACAGCTGGGAACATCAAGAACACCGGCTTCAATGGGTTTGTTTTCTTTTCTTTTAGGAGTTGAAACAAAATGTCA	+	chr13:97244900-97244989	1	1	0	96
12856	821	169.1	ACTGGCCGCTTCACTGTGAAGAGGTGGGGCTGCTTCAGTGCAGGGTGGTGGAGACCTGATGATACCCAACTACCAGCTGTGGGGTGAGGAGGAGCATGAATGGAGAGGTACCTCTAGAACTGGCCGCGAGATCGGAAGAGCGTCG	Cdkn1a_mm10_refGene_NM_001111099	ACTGGCCGCG	0	TGAAGAGGTGGGGCTGCTTCAGTGCAGGGTGGTGGAGACCTGATGATACCCAACTACCAGCTGTGGGGTGAGGAGGAGCATGAATGGAGA	+	chr17:29090959-29091048	1	1	0	21
12857	822	169.2	ACTGGCCGCTTCACTGTGAAGAGGTGGGGCTGCTTCAGTGCAGGGTGGTGGAGACCTGATGATACCCAACTACCAGCTGTGGGGTGAGGAGGAGCATGAATGGAGAGGTACCTCTAGATAGTAGTACGAGATCGGAAGAGCGTCG	Cdkn1a_mm10_refGene_NM_001111099	TAGTAGTACG	0	TGAAGAGGTGGGGCTGCTTCAGTGCAGGGTGGTGGAGACCTGATGATACCCAACTACCAGCTGTGGGGTGAGGAGGAGCATGAATGGAGA	+	chr17:29090959-29091048	1	1	0	21
12858	823	169.3	ACTGGCCGCTTCACTGTGAAGAGGTGGGGCTGCTTCAGTGCAGGGTGGTGGAGACCTGATGATACCCAACTACCAGCTGTGGGGTGAGGAGGAGCATGAATGGAGAGGTACCTCTAGATAGTAGTACCAGATCGGAAGAGCGTCG	Cdkn1a_mm10_refGene_NM_001111099	TAGTAGTACC	0	TGAAGAGGTGGGGCTGCTTCAGTGCAGGGTGGTGGAGACCTGATGATACCCAACTACCAGCTGTGGGGTGAGGAGGAGCATGAATGGAGA	+	chr17:29090959-29091048	1	1	0	21
12859	824	169.4	ACTGGCCGCTTCACTGTGAAGAGGTGGGGCTGCTTCAGTGCAGGGTGGTGGAGACCTGATGATACCCAACTACCAGCTGTGGGGTGAGGAGGAGCATGAATGGAGAGGTACCTCTAGACTCAGTTTACAGATCGGAAGAGCGTCG	Cdkn1a_mm10_refGene_NM_001111099	CTCAGTTTAC	0	TGAAGAGGTGGGGCTGCTTCAGTGCAGGGTGGTGGAGACCTGATGATACCCAACTACCAGCTGTGGGGTGAGGAGGAGCATGAATGGAGA	+	chr17:29090959-29091048	1	1	0	21
12860	825	169.5	ACTGGCCGCTTCACTGTGAAGAGGTGGGGCTGCTTCAGTGCAGGGTGGTGGAGACCTGATGATACCCAACTACCAGCTGTGGGGTGAGGAGGAGCATGAATGGAGAGGTACCTCTAGAGGTGATCAGGAGATCGGAAGAGCGTCG	Cdkn1a_mm10_refGene_NM_001111099	GGTGATCAGG	0	TGAAGAGGTGGGGCTGCTTCAGTGCAGGGTGGTGGAGACCTGATGATACCCAACTACCAGCTGTGGGGTGAGGAGGAGCATGAATGGAGA	+	chr17:29090959-29091048	1	1	0	21
12861	826	170.1	ACTGGCCGCTTCACTGCAGCATCTAAAACCTGTATCTCCGACAGACAGCCACTTAACCCAGAACAGGTTAATAATTTAGTTAAAAAAATAAACTAATAAATTGTGCGGTACCTCTAGAACGTCGAGGTAGATCGGAAGAGCGTCG	Fendrr_mm10_refGene_NR_045471	ACGTCGAGGT	0	CAGCATCTAAAACCTGTATCTCCGACAGACAGCCACTTAACCCAGAACAGGTTAATAATTTAGTTAAAAAAATAAACTAATAAATTGTGC	-	chr8:121079782-121079871	1	1	0	82
12862	827	170.2	ACTGGCCGCTTCACTGCAGCATCTAAAACCTGTATCTCCGACAGACAGCCACTTAACCCAGAACAGGTTAATAATTTAGTTAAAAAAATAAACTAATAAATTGTGCGGTACCTCTAGAGAACTTGTCCAGATCGGAAGAGCGTCG	Fendrr_mm10_refGene_NR_045471	GAACTTGTCC	0	CAGCATCTAAAACCTGTATCTCCGACAGACAGCCACTTAACCCAGAACAGGTTAATAATTTAGTTAAAAAAATAAACTAATAAATTGTGC	-	chr8:121079782-121079871	1	1	0	82
12863	828	170.3	ACTGGCCGCTTCACTGCAGCATCTAAAACCTGTATCTCCGACAGACAGCCACTTAACCCAGAACAGGTTAATAATTTAGTTAAAAAAATAAACTAATAAATTGTGCGGTACCTCTAGAATGCGAATTTAGATCGGAAGAGCGTCG	Fendrr_mm10_refGene_NR_045471	ATGCGAATTT	0	CAGCATCTAAAACCTGTATCTCCGACAGACAGCCACTTAACCCAGAACAGGTTAATAATTTAGTTAAAAAAATAAACTAATAAATTGTGC	-	chr8:121079782-121079871	1	1	0	82
12864	829	170.4	ACTGGCCGCTTCACTGCAGCATCTAAAACCTGTATCTCCGACAGACAGCCACTTAACCCAGAACAGGTTAATAATTTAGTTAAAAAAATAAACTAATAAATTGTGCGGTACCTCTAGACAGGCGTTACAGATCGGAAGAGCGTCG	Fendrr_mm10_refGene_NR_045471	CAGGCGTTAC	0	CAGCATCTAAAACCTGTATCTCCGACAGACAGCCACTTAACCCAGAACAGGTTAATAATTTAGTTAAAAAAATAAACTAATAAATTGTGC	-	chr8:121079782-121079871	1	1	0	82
12865	830	170.5	ACTGGCCGCTTCACTGCAGCATCTAAAACCTGTATCTCCGACAGACAGCCACTTAACCCAGAACAGGTTAATAATTTAGTTAAAAAAATAAACTAATAAATTGTGCGGTACCTCTAGAGCAAGTTCTTAGATCGGAAGAGCGTCG	Fendrr_mm10_refGene_NR_045471	GCAAGTTCTT	0	CAGCATCTAAAACCTGTATCTCCGACAGACAGCCACTTAACCCAGAACAGGTTAATAATTTAGTTAAAAAAATAAACTAATAAATTGTGC	-	chr8:121079782-121079871	1	1	0	82
12866	831	171.1	ACTGGCCGCTTCACTGGGCACCGAGGTCCCCCAGCAGATGGTGGCCTCCAAGGTGGTGTGCTAAACCCTGAACAGCCTCAGGGGTCCCGAAGGGCCAGAATCAGAAGGTACCTCTAGAATCGGTAACGAGATCGGAAGAGCGTCG	Irx5_mm10_refGene_NM_018826	ATCGGTAACG	0	GGCACCGAGGTCCCCCAGCAGATGGTGGCCTCCAAGGTGGTGTGCTAAACCCTGAACAGCCTCAGGGGTCCCGAAGGGCCAGAATCAGAA	+	chr8:92359246-92359335	1	1	0	51
12867	832	171.2	ACTGGCCGCTTCACTGGGCACCGAGGTCCCCCAGCAGATGGTGGCCTCCAAGGTGGTGTGCTAAACCCTGAACAGCCTCAGGGGTCCCGAAGGGCCAGAATCAGAAGGTACCTCTAGAACTTGGCTTGAGATCGGAAGAGCGTCG	Irx5_mm10_refGene_NM_018826	ACTTGGCTTG	0	GGCACCGAGGTCCCCCAGCAGATGGTGGCCTCCAAGGTGGTGTGCTAAACCCTGAACAGCCTCAGGGGTCCCGAAGGGCCAGAATCAGAA	+	chr8:92359246-92359335	1	1	0	51
12868	833	171.3	ACTGGCCGCTTCACTGGGCACCGAGGTCCCCCAGCAGATGGTGGCCTCCAAGGTGGTGTGCTAAACCCTGAACAGCCTCAGGGGTCCCGAAGGGCCAGAATCAGAAGGTACCTCTAGAGTGTAGTATCAGATCGGAAGAGCGTCG	Irx5_mm10_refGene_NM_018826	GTGTAGTATC	0	GGCACCGAGGTCCCCCAGCAGATGGTGGCCTCCAAGGTGGTGTGCTAAACCCTGAACAGCCTCAGGGGTCCCGAAGGGCCAGAATCAGAA	+	chr8:92359246-92359335	1	1	0	51
12869	834	171.4	ACTGGCCGCTTCACTGGGCACCGAGGTCCCCCAGCAGATGGTGGCCTCCAAGGTGGTGTGCTAAACCCTGAACAGCCTCAGGGGTCCCGAAGGGCCAGAATCAGAAGGTACCTCTAGAAACTTCTAGTAGATCGGAAGAGCGTCG	Irx5_mm10_refGene_NM_018826	AACTTCTAGT	0	GGCACCGAGGTCCCCCAGCAGATGGTGGCCTCCAAGGTGGTGTGCTAAACCCTGAACAGCCTCAGGGGTCCCGAAGGGCCAGAATCAGAA	+	chr8:92359246-92359335	1	1	0	51
12870	835	171.5	ACTGGCCGCTTCACTGGGCACCGAGGTCCCCCAGCAGATGGTGGCCTCCAAGGTGGTGTGCTAAACCCTGAACAGCCTCAGGGGTCCCGAAGGGCCAGAATCAGAAGGTACCTCTAGAACTTGGCTTCAGATCGGAAGAGCGTCG	Irx5_mm10_refGene_NM_018826	ACTTGGCTTC	0	GGCACCGAGGTCCCCCAGCAGATGGTGGCCTCCAAGGTGGTGTGCTAAACCCTGAACAGCCTCAGGGGTCCCGAAGGGCCAGAATCAGAA	+	chr8:92359246-92359335	1	1	0	51
12871	836	172.1	ACTGGCCGCTTCACTGGAAAATAAATATCCTATCATAAAAGAAATCTCACCATTGATTCAGTAGTTTTATAACTTTTCATCCCTCCTCTTCTCCCCCCCTCCCTCCGGTACCTCTAGAATGCGAATTGAGATCGGAAGAGCGTCG	Morc2a_mm10_refGene_NM_001159288	ATGCGAATTG	0	GAAAATAAATATCCTATCATAAAAGAAATCTCACCATTGATTCAGTAGTTTTATAACTTTTCATCCCTCCTCTTCTCCCCCCCTCCCTCC	+	chr11:3682044-3682133	1	1	0	659
12872	837	172.2	ACTGGCCGCTTCACTGGAAAATAAATATCCTATCATAAAAGAAATCTCACCATTGATTCAGTAGTTTTATAACTTTTCATCCCTCCTCTTCTCCCCCCCTCCCTCCGGTACCTCTAGACGAGTACCGTAGATCGGAAGAGCGTCG	Morc2a_mm10_refGene_NM_001159288	CGAGTACCGT	0	GAAAATAAATATCCTATCATAAAAGAAATCTCACCATTGATTCAGTAGTTTTATAACTTTTCATCCCTCCTCTTCTCCCCCCCTCCCTCC	+	chr11:3682044-3682133	1	1	0	659
12873	838	172.3	ACTGGCCGCTTCACTGGAAAATAAATATCCTATCATAAAAGAAATCTCACCATTGATTCAGTAGTTTTATAACTTTTCATCCCTCCTCTTCTCCCCCCCTCCCTCCGGTACCTCTAGACAGGCGTTATAGATCGGAAGAGCGTCG	Morc2a_mm10_refGene_NM_001159288	CAGGCGTTAT	0	GAAAATAAATATCCTATCATAAAAGAAATCTCACCATTGATTCAGTAGTTTTATAACTTTTCATCCCTCCTCTTCTCCCCCCCTCCCTCC	+	chr11:3682044-3682133	1	1	0	659
12874	839	172.4	ACTGGCCGCTTCACTGGAAAATAAATATCCTATCATAAAAGAAATCTCACCATTGATTCAGTAGTTTTATAACTTTTCATCCCTCCTCTTCTCCCCCCCTCCCTCCGGTACCTCTAGAATGCGAATTCAGATCGGAAGAGCGTCG	Morc2a_mm10_refGene_NM_001159288	ATGCGAATTC	0	GAAAATAAATATCCTATCATAAAAGAAATCTCACCATTGATTCAGTAGTTTTATAACTTTTCATCCCTCCTCTTCTCCCCCCCTCCCTCC	+	chr11:3682044-3682133	1	1	0	659
12875	840	172.5	ACTGGCCGCTTCACTGGAAAATAAATATCCTATCATAAAAGAAATCTCACCATTGATTCAGTAGTTTTATAACTTTTCATCCCTCCTCTTCTCCCCCCCTCCCTCCGGTACCTCTAGAGATTACGTGCAGATCGGAAGAGCGTCG	Morc2a_mm10_refGene_NM_001159288	GATTACGTGC	0	GAAAATAAATATCCTATCATAAAAGAAATCTCACCATTGATTCAGTAGTTTTATAACTTTTCATCCCTCCTCTTCTCCCCCCCTCCCTCC	+	chr11:3682044-3682133	1	1	0	659
12876	841	173.1	ACTGGCCGCTTCACTGGAGAAGCTGGTGCCAGCCCAGGTGCCCCTTTCCACGGAGCTGGTCCCGGCCTCAGTCCTGGATGTTTCCCACTCTGGTAGGGTGCTGTCTGGTACCTCTAGAACGTACCCCGAGATCGGAAGAGCGTCG	Fendrr_mm10_refGene_NR_045471	ACGTACCCCG	0	GAGAAGCTGGTGCCAGCCCAGGTGCCCCTTTCCACGGAGCTGGTCCCGGCCTCAGTCCTGGATGTTTCCCACTCTGGTAGGGTGCTGTCT	-	chr8:121076891-121076980	1	1	0	141
12877	842	173.2	ACTGGCCGCTTCACTGGAGAAGCTGGTGCCAGCCCAGGTGCCCCTTTCCACGGAGCTGGTCCCGGCCTCAGTCCTGGATGTTTCCCACTCTGGTAGGGTGCTGTCTGGTACCTCTAGAGATTACGTGGAGATCGGAAGAGCGTCG	Fendrr_mm10_refGene_NR_045471	GATTACGTGG	0	GAGAAGCTGGTGCCAGCCCAGGTGCCCCTTTCCACGGAGCTGGTCCCGGCCTCAGTCCTGGATGTTTCCCACTCTGGTAGGGTGCTGTCT	-	chr8:121076891-121076980	1	1	0	141
12878	843	173.3	ACTGGCCGCTTCACTGGAGAAGCTGGTGCCAGCCCAGGTGCCCCTTTCCACGGAGCTGGTCCCGGCCTCAGTCCTGGATGTTTCCCACTCTGGTAGGGTGCTGTCTGGTACCTCTAGACCTATAAGTTAGATCGGAAGAGCGTCG	Fendrr_mm10_refGene_NR_045471	CCTATAAGTT	0	GAGAAGCTGGTGCCAGCCCAGGTGCCCCTTTCCACGGAGCTGGTCCCGGCCTCAGTCCTGGATGTTTCCCACTCTGGTAGGGTGCTGTCT	-	chr8:121076891-121076980	1	1	0	141
12879	844	173.4	ACTGGCCGCTTCACTGGAGAAGCTGGTGCCAGCCCAGGTGCCCCTTTCCACGGAGCTGGTCCCGGCCTCAGTCCTGGATGTTTCCCACTCTGGTAGGGTGCTGTCTGGTACCTCTAGAAATTTGACGCAGATCGGAAGAGCGTCG	Fendrr_mm10_refGene_NR_045471	AATTTGACGC	0	GAGAAGCTGGTGCCAGCCCAGGTGCCCCTTTCCACGGAGCTGGTCCCGGCCTCAGTCCTGGATGTTTCCCACTCTGGTAGGGTGCTGTCT	-	chr8:121076891-121076980	1	1	0	141
12880	845	173.5	ACTGGCCGCTTCACTGGAGAAGCTGGTGCCAGCCCAGGTGCCCCTTTCCACGGAGCTGGTCCCGGCCTCAGTCCTGGATGTTTCCCACTCTGGTAGGGTGCTGTCTGGTACCTCTAGACAGAGTTGCCAGATCGGAAGAGCGTCG	Fendrr_mm10_refGene_NR_045471	CAGAGTTGCC	0	GAGAAGCTGGTGCCAGCCCAGGTGCCCCTTTCCACGGAGCTGGTCCCGGCCTCAGTCCTGGATGTTTCCCACTCTGGTAGGGTGCTGTCT	-	chr8:121076891-121076980	1	1	0	141
12881	846	174.1	ACTGGCCGCTTCACTGGGCAAGGTTTCTTTTAGAAATTTAATTTTTTCCAGGTCAAATACTCAGCATTTGGATTTTAGCCAGAAGAACTTGAACTTCATTCCATAAGGTACCTCTAGAAATTTGACGGAGATCGGAAGAGCGTCG	Morc2a_mm10_refGene_NM_001159288	AATTTGACGG	0	GGCAAGGTTTCTTTTAGAAATTTAATTTTTTCCAGGTCAAATACTCAGCATTTGGATTTTAGCCAGAAGAACTTGAACTTCATTCCATAA	+	chr11:3657149-3657238	1	1	0	172
12882	847	174.2	ACTGGCCGCTTCACTGGGCAAGGTTTCTTTTAGAAATTTAATTTTTTCCAGGTCAAATACTCAGCATTTGGATTTTAGCCAGAAGAACTTGAACTTCATTCCATAAGGTACCTCTAGACAGAGTTGCGAGATCGGAAGAGCGTCG	Morc2a_mm10_refGene_NM_001159288	CAGAGTTGCG	0	GGCAAGGTTTCTTTTAGAAATTTAATTTTTTCCAGGTCAAATACTCAGCATTTGGATTTTAGCCAGAAGAACTTGAACTTCATTCCATAA	+	chr11:3657149-3657238	1	1	0	172
12883	848	174.3	ACTGGCCGCTTCACTGGGCAAGGTTTCTTTTAGAAATTTAATTTTTTCCAGGTCAAATACTCAGCATTTGGATTTTAGCCAGAAGAACTTGAACTTCATTCCATAAGGTACCTCTAGAAACTTATTGGAGATCGGAAGAGCGTCG	Morc2a_mm10_refGene_NM_001159288	AACTTATTGG	0	GGCAAGGTTTCTTTTAGAAATTTAATTTTTTCCAGGTCAAATACTCAGCATTTGGATTTTAGCCAGAAGAACTTGAACTTCATTCCATAA	+	chr11:3657149-3657238	1	1	0	172
12884	849	174.4	ACTGGCCGCTTCACTGGGCAAGGTTTCTTTTAGAAATTTAATTTTTTCCAGGTCAAATACTCAGCATTTGGATTTTAGCCAGAAGAACTTGAACTTCATTCCATAAGGTACCTCTAGAAACTTATTGCAGATCGGAAGAGCGTCG	Morc2a_mm10_refGene_NM_001159288	AACTTATTGC	0	GGCAAGGTTTCTTTTAGAAATTTAATTTTTTCCAGGTCAAATACTCAGCATTTGGATTTTAGCCAGAAGAACTTGAACTTCATTCCATAA	+	chr11:3657149-3657238	1	1	0	172
12885	850	174.5	ACTGGCCGCTTCACTGGGCAAGGTTTCTTTTAGAAATTTAATTTTTTCCAGGTCAAATACTCAGCATTTGGATTTTAGCCAGAAGAACTTGAACTTCATTCCATAAGGTACCTCTAGAGAACATTCGTAGATCGGAAGAGCGTCG	Morc2a_mm10_refGene_NM_001159288	GAACATTCGT	0	GGCAAGGTTTCTTTTAGAAATTTAATTTTTTCCAGGTCAAATACTCAGCATTTGGATTTTAGCCAGAAGAACTTGAACTTCATTCCATAA	+	chr11:3657149-3657238	1	1	0	172
12886	851	175.1	ACTGGCCGCTTCACTGAACCTGGTGAACACCAAAGACAAATTGATTAAGGAATTGAGCTTGGATTTGTTACATCACATGGAGCCAGGGCAACACCACATGGGAGGAGGTACCTCTAGACCTATAAGTGAGATCGGAAGAGCGTCG	Morc2a_mm10_refGene_NM_001159288	CCTATAAGTG	0	AACCTGGTGAACACCAAAGACAAATTGATTAAGGAATTGAGCTTGGATTTGTTACATCACATGGAGCCAGGGCAACACCACATGGGAGGA	+	chr11:3677231-3677320	1	1	0	565
12887	852	175.2	ACTGGCCGCTTCACTGAACCTGGTGAACACCAAAGACAAATTGATTAAGGAATTGAGCTTGGATTTGTTACATCACATGGAGCCAGGGCAACACCACATGGGAGGAGGTACCTCTAGAAATTTGACGTAGATCGGAAGAGCGTCG	Morc2a_mm10_refGene_NM_001159288	AATTTGACGT	0	AACCTGGTGAACACCAAAGACAAATTGATTAAGGAATTGAGCTTGGATTTGTTACATCACATGGAGCCAGGGCAACACCACATGGGAGGA	+	chr11:3677231-3677320	1	1	0	565
12888	853	175.3	ACTGGCCGCTTCACTGAACCTGGTGAACACCAAAGACAAATTGATTAAGGAATTGAGCTTGGATTTGTTACATCACATGGAGCCAGGGCAACACCACATGGGAGGAGGTACCTCTAGAGAACATTCGCAGATCGGAAGAGCGTCG	Morc2a_mm10_refGene_NM_001159288	GAACATTCGC	0	AACCTGGTGAACACCAAAGACAAATTGATTAAGGAATTGAGCTTGGATTTGTTACATCACATGGAGCCAGGGCAACACCACATGGGAGGA	+	chr11:3677231-3677320	1	1	0	565
12889	854	175.4	ACTGGCCGCTTCACTGAACCTGGTGAACACCAAAGACAAATTGATTAAGGAATTGAGCTTGGATTTGTTACATCACATGGAGCCAGGGCAACACCACATGGGAGGAGGTACCTCTAGAGAACATTCGGAGATCGGAAGAGCGTCG	Morc2a_mm10_refGene_NM_001159288	GAACATTCGG	0	AACCTGGTGAACACCAAAGACAAATTGATTAAGGAATTGAGCTTGGATTTGTTACATCACATGGAGCCAGGGCAACACCACATGGGAGGA	+	chr11:3677231-3677320	1	1	0	565
12890	855	175.5	ACTGGCCGCTTCACTGAACCTGGTGAACACCAAAGACAAATTGATTAAGGAATTGAGCTTGGATTTGTTACATCACATGGAGCCAGGGCAACACCACATGGGAGGAGGTACCTCTAGAGTCTAACCATAGATCGGAAGAGCGTCG	Morc2a_mm10_refGene_NM_001159288	GTCTAACCAT	0	AACCTGGTGAACACCAAAGACAAATTGATTAAGGAATTGAGCTTGGATTTGTTACATCACATGGAGCCAGGGCAACACCACATGGGAGGA	+	chr11:3677231-3677320	1	1	0	565
12891	856	176.1	ACTGGCCGCTTCACTGAACGACCTTGAATGCCTATTTCCCCCTCCTCACCCCCCACTGGGCGCTGTTATTACAGACGTGACCCCGCATGCCCAGTTTATGGGGCCCGGTACCTCTAGATTGTACCGTTAGATCGGAAGAGCGTCG	Cdkn1a_mm10_refGene_NM_001111099	TTGTACCGTT	0	AACGACCTTGAATGCCTATTTCCCCCTCCTCACCCCCCACTGGGCGCTGTTATTACAGACGTGACCCCGCATGCCCAGTTTATGGGGCCC	+	chr17:29093261-29093350	1	1	0	64
12892	857	176.2	ACTGGCCGCTTCACTGAACGACCTTGAATGCCTATTTCCCCCTCCTCACCCCCCACTGGGCGCTGTTATTACAGACGTGACCCCGCATGCCCAGTTTATGGGGCCCGGTACCTCTAGAGGCTTATTTCAGATCGGAAGAGCGTCG	Cdkn1a_mm10_refGene_NM_001111099	GGCTTATTTC	0	AACGACCTTGAATGCCTATTTCCCCCTCCTCACCCCCCACTGGGCGCTGTTATTACAGACGTGACCCCGCATGCCCAGTTTATGGGGCCC	+	chr17:29093261-29093350	1	1	0	64
12893	858	176.3	ACTGGCCGCTTCACTGAACGACCTTGAATGCCTATTTCCCCCTCCTCACCCCCCACTGGGCGCTGTTATTACAGACGTGACCCCGCATGCCCAGTTTATGGGGCCCGGTACCTCTAGAAAACTTATTGAGATCGGAAGAGCGTCG	Cdkn1a_mm10_refGene_NM_001111099	AAACTTATTG	0	AACGACCTTGAATGCCTATTTCCCCCTCCTCACCCCCCACTGGGCGCTGTTATTACAGACGTGACCCCGCATGCCCAGTTTATGGGGCCC	+	chr17:29093261-29093350	1	1	0	64
12894	859	176.4	ACTGGCCGCTTCACTGAACGACCTTGAATGCCTATTTCCCCCTCCTCACCCCCCACTGGGCGCTGTTATTACAGACGTGACCCCGCATGCCCAGTTTATGGGGCCCGGTACCTCTAGAATAGATCGGTAGATCGGAAGAGCGTCG	Cdkn1a_mm10_refGene_NM_001111099	ATAGATCGGT	0	AACGACCTTGAATGCCTATTTCCCCCTCCTCACCCCCCACTGGGCGCTGTTATTACAGACGTGACCCCGCATGCCCAGTTTATGGGGCCC	+	chr17:29093261-29093350	1	1	0	64
12895	860	176.5	ACTGGCCGCTTCACTGAACGACCTTGAATGCCTATTTCCCCCTCCTCACCCCCCACTGGGCGCTGTTATTACAGACGTGACCCCGCATGCCCAGTTTATGGGGCCCGGTACCTCTAGATGCGAACGGCAGATCGGAAGAGCGTCG	Cdkn1a_mm10_refGene_NM_001111099	TGCGAACGGC	0	AACGACCTTGAATGCCTATTTCCCCCTCCTCACCCCCCACTGGGCGCTGTTATTACAGACGTGACCCCGCATGCCCAGTTTATGGGGCCC	+	chr17:29093261-29093350	1	1	0	64
12896	861	177.1	ACTGGCCGCTTCACTGGTTTGGGAAATGGAATGTGACATTCATTTGTATGCCTGGCATGCCAGGCTGGATTGTATATAGAGATTAATGAGACTTCCAACCATTGTCGGTACCTCTAGAGATCAGCGTCAGATCGGAAGAGCGTCG	Morc2a_mm10_refGene_NM_001159288	GATCAGCGTC	0	GTTTGGGAAATGGAATGTGACATTCATTTGTATGCCTGGCATGCCAGGCTGGATTGTATATAGAGATTAATGAGACTTCCAACCATTGTC	+	chr11:3671174-3671263	1	1	0	448
12897	862	177.2	ACTGGCCGCTTCACTGGTTTGGGAAATGGAATGTGACATTCATTTGTATGCCTGGCATGCCAGGCTGGATTGTATATAGAGATTAATGAGACTTCCAACCATTGTCGGTACCTCTAGACATGTCATTTAGATCGGAAGAGCGTCG	Morc2a_mm10_refGene_NM_001159288	CATGTCATTT	0	GTTTGGGAAATGGAATGTGACATTCATTTGTATGCCTGGCATGCCAGGCTGGATTGTATATAGAGATTAATGAGACTTCCAACCATTGTC	+	chr11:3671174-3671263	1	1	0	448
12898	863	177.3	ACTGGCCGCTTCACTGGTTTGGGAAATGGAATGTGACATTCATTTGTATGCCTGGCATGCCAGGCTGGATTGTATATAGAGATTAATGAGACTTCCAACCATTGTCGGTACCTCTAGATTGTACCTTTAGATCGGAAGAGCGTCG	Morc2a_mm10_refGene_NM_001159288	TTGTACCTTT	0	GTTTGGGAAATGGAATGTGACATTCATTTGTATGCCTGGCATGCCAGGCTGGATTGTATATAGAGATTAATGAGACTTCCAACCATTGTC	+	chr11:3671174-3671263	1	1	0	448
12899	864	177.4	ACTGGCCGCTTCACTGGTTTGGGAAATGGAATGTGACATTCATTTGTATGCCTGGCATGCCAGGCTGGATTGTATATAGAGATTAATGAGACTTCCAACCATTGTCGGTACCTCTAGAGATCAGCGTGAGATCGGAAGAGCGTCG	Morc2a_mm10_refGene_NM_001159288	GATCAGCGTG	0	GTTTGGGAAATGGAATGTGACATTCATTTGTATGCCTGGCATGCCAGGCTGGATTGTATATAGAGATTAATGAGACTTCCAACCATTGTC	+	chr11:3671174-3671263	1	1	0	448
12900	865	177.5	ACTGGCCGCTTCACTGGTTTGGGAAATGGAATGTGACATTCATTTGTATGCCTGGCATGCCAGGCTGGATTGTATATAGAGATTAATGAGACTTCCAACCATTGTCGGTACCTCTAGAATCCTAGCGTAGATCGGAAGAGCGTCG	Morc2a_mm10_refGene_NM_001159288	ATCCTAGCGT	0	GTTTGGGAAATGGAATGTGACATTCATTTGTATGCCTGGCATGCCAGGCTGGATTGTATATAGAGATTAATGAGACTTCCAACCATTGTC	+	chr11:3671174-3671263	1	1	0	448
12901	866	178.1	ACTGGCCGCTTCACTGCTTAAGTCCAGGGAACATCTGGGTTCCTTCGCCTCTAGCAAAGGCCCTGTGTATCTAGCCAGCGGCCTAGCCCTGGCCAACAAACCCACCGGTACCTCTAGAAGGTCTTGATAGATCGGAAGAGCGTCG	Foxf1_mm10_refGene_NM_010426	AGGTCTTGAT	0	CTTAAGTCCAGGGAACATCTGGGTTCCTTCGCCTCTAGCAAAGGCCCTGTGTATCTAGCCAGCGGCCTAGCCCTGGCCAACAAACCCACC	+	chr8:121085612-121085701	1	1	0	45
12902	867	178.2	ACTGGCCGCTTCACTGCTTAAGTCCAGGGAACATCTGGGTTCCTTCGCCTCTAGCAAAGGCCCTGTGTATCTAGCCAGCGGCCTAGCCCTGGCCAACAAACCCACCGGTACCTCTAGAGGCTCCATATAGATCGGAAGAGCGTCG	Foxf1_mm10_refGene_NM_010426	GGCTCCATAT	0	CTTAAGTCCAGGGAACATCTGGGTTCCTTCGCCTCTAGCAAAGGCCCTGTGTATCTAGCCAGCGGCCTAGCCCTGGCCAACAAACCCACC	+	chr8:121085612-121085701	1	1	0	45
12903	868	178.3	ACTGGCCGCTTCACTGCTTAAGTCCAGGGAACATCTGGGTTCCTTCGCCTCTAGCAAAGGCCCTGTGTATCTAGCCAGCGGCCTAGCCCTGGCCAACAAACCCACCGGTACCTCTAGAATAGATCGGCAGATCGGAAGAGCGTCG	Foxf1_mm10_refGene_NM_010426	ATAGATCGGC	0	CTTAAGTCCAGGGAACATCTGGGTTCCTTCGCCTCTAGCAAAGGCCCTGTGTATCTAGCCAGCGGCCTAGCCCTGGCCAACAAACCCACC	+	chr8:121085612-121085701	1	1	0	45
12904	869	178.4	ACTGGCCGCTTCACTGCTTAAGTCCAGGGAACATCTGGGTTCCTTCGCCTCTAGCAAAGGCCCTGTGTATCTAGCCAGCGGCCTAGCCCTGGCCAACAAACCCACCGGTACCTCTAGACAGTTGACTTAGATCGGAAGAGCGTCG	Foxf1_mm10_refGene_NM_010426	CAGTTGACTT	0	CTTAAGTCCAGGGAACATCTGGGTTCCTTCGCCTCTAGCAAAGGCCCTGTGTATCTAGCCAGCGGCCTAGCCCTGGCCAACAAACCCACC	+	chr8:121085612-121085701	1	1	0	45
12905	870	178.5	ACTGGCCGCTTCACTGCTTAAGTCCAGGGAACATCTGGGTTCCTTCGCCTCTAGCAAAGGCCCTGTGTATCTAGCCAGCGGCCTAGCCCTGGCCAACAAACCCACCGGTACCTCTAGAGCACGGGTGTAGATCGGAAGAGCGTCG	Foxf1_mm10_refGene_NM_010426	GCACGGGTGT	0	CTTAAGTCCAGGGAACATCTGGGTTCCTTCGCCTCTAGCAAAGGCCCTGTGTATCTAGCCAGCGGCCTAGCCCTGGCCAACAAACCCACC	+	chr8:121085612-121085701	1	1	0	45
12906	871	179.1	ACTGGCCGCTTCACTGCCCCGAATCAGGTTGGTGGATGCGGGAAAGGGTATGTTGAGCGGGACTCGAAAGGCAAAGGGGGCCTGGAGGGGGCGCGCACGGGTCCCTGGTACCTCTAGATTGTACCGTCAGATCGGAAGAGCGTCG	Irx5_mm10_refGene_NM_018826	TTGTACCGTC	0	CCCCGAATCAGGTTGGTGGATGCGGGAAAGGGTATGTTGAGCGGGACTCGAAAGGCAAAGGGGGCCTGGAGGGGGCGCGCACGGGTCCCT	+	chr8:92359932-92360021	1	1	0	65
12907	872	179.2	ACTGGCCGCTTCACTGCCCCGAATCAGGTTGGTGGATGCGGGAAAGGGTATGTTGAGCGGGACTCGAAAGGCAAAGGGGGCCTGGAGGGGGCGCGCACGGGTCCCTGGTACCTCTAGACGAACCCAATAGATCGGAAGAGCGTCG	Irx5_mm10_refGene_NM_018826	CGAACCCAAT	0	CCCCGAATCAGGTTGGTGGATGCGGGAAAGGGTATGTTGAGCGGGACTCGAAAGGCAAAGGGGGCCTGGAGGGGGCGCGCACGGGTCCCT	+	chr8:92359932-92360021	1	1	0	65
12908	873	179.3	ACTGGCCGCTTCACTGCCCCGAATCAGGTTGGTGGATGCGGGAAAGGGTATGTTGAGCGGGACTCGAAAGGCAAAGGGGGCCTGGAGGGGGCGCGCACGGGTCCCTGGTACCTCTAGAGGCTCCATACAGATCGGAAGAGCGTCG	Irx5_mm10_refGene_NM_018826	GGCTCCATAC	0	CCCCGAATCAGGTTGGTGGATGCGGGAAAGGGTATGTTGAGCGGGACTCGAAAGGCAAAGGGGGCCTGGAGGGGGCGCGCACGGGTCCCT	+	chr8:92359932-92360021	1	1	0	65
12909	874	179.4	ACTGGCCGCTTCACTGCCCCGAATCAGGTTGGTGGATGCGGGAAAGGGTATGTTGAGCGGGACTCGAAAGGCAAAGGGGGCCTGGAGGGGGCGCGCACGGGTCCCTGGTACCTCTAGAAACAAACGGTAGATCGGAAGAGCGTCG	Irx5_mm10_refGene_NM_018826	AACAAACGGT	0	CCCCGAATCAGGTTGGTGGATGCGGGAAAGGGTATGTTGAGCGGGACTCGAAAGGCAAAGGGGGCCTGGAGGGGGCGCGCACGGGTCCCT	+	chr8:92359932-92360021	1	1	0	65
12910	875	179.5	ACTGGCCGCTTCACTGCCCCGAATCAGGTTGGTGGATGCGGGAAAGGGTATGTTGAGCGGGACTCGAAAGGCAAAGGGGGCCTGGAGGGGGCGCGCACGGGTCCCTGGTACCTCTAGACATGTCATTGAGATCGGAAGAGCGTCG	Irx5_mm10_refGene_NM_018826	CATGTCATTG	0	CCCCGAATCAGGTTGGTGGATGCGGGAAAGGGTATGTTGAGCGGGACTCGAAAGGCAAAGGGGGCCTGGAGGGGGCGCGCACGGGTCCCT	+	chr8:92359932-92360021	1	1	0	65
12911	876	180.1	ACTGGCCGCTTCACTGAAACTCACTTCCTTCACACTGTTTTACATTTCTTATTCTTTTCTCCTAAGATTGCAAAGAATGCCCATTATATAAAACTTGAAAAATATAGGTACCTCTAGATATGCCTCGCAGATCGGAAGAGCGTCG	Morc2a_mm10_refGene_NM_001159288	TATGCCTCGC	0	AAACTCACTTCCTTCACACTGTTTTACATTTCTTATTCTTTTCTCCTAAGATTGCAAAGAATGCCCATTATATAAAACTTGAAAAATATA	+	chr11:3678785-3678874	1	1	0	594
12912	877	180.2	ACTGGCCGCTTCACTGAAACTCACTTCCTTCACACTGTTTTACATTTCTTATTCTTTTCTCCTAAGATTGCAAAGAATGCCCATTATATAAAACTTGAAAAATATAGGTACCTCTAGAATCCTAGCGGAGATCGGAAGAGCGTCG	Morc2a_mm10_refGene_NM_001159288	ATCCTAGCGG	0	AAACTCACTTCCTTCACACTGTTTTACATTTCTTATTCTTTTCTCCTAAGATTGCAAAGAATGCCCATTATATAAAACTTGAAAAATATA	+	chr11:3678785-3678874	1	1	0	594
12913	878	180.3	ACTGGCCGCTTCACTGAAACTCACTTCCTTCACACTGTTTTACATTTCTTATTCTTTTCTCCTAAGATTGCAAAGAATGCCCATTATATAAAACTTGAAAAATATAGGTACCTCTAGAACGGATCTTGAGATCGGAAGAGCGTCG	Morc2a_mm10_refGene_NM_001159288	ACGGATCTTG	0	AAACTCACTTCCTTCACACTGTTTTACATTTCTTATTCTTTTCTCCTAAGATTGCAAAGAATGCCCATTATATAAAACTTGAAAAATATA	+	chr11:3678785-3678874	1	1	0	594
12914	879	180.4	ACTGGCCGCTTCACTGAAACTCACTTCCTTCACACTGTTTTACATTTCTTATTCTTTTCTCCTAAGATTGCAAAGAATGCCCATTATATAAAACTTGAAAAATATAGGTACCTCTAGACGTTTACTCGAGATCGGAAGAGCGTCG	Morc2a_mm10_refGene_NM_001159288	CGTTTACTCG	0	AAACTCACTTCCTTCACACTGTTTTACATTTCTTATTCTTTTCTCCTAAGATTGCAAAGAATGCCCATTATATAAAACTTGAAAAATATA	+	chr11:3678785-3678874	1	1	0	594
12915	880	180.5	ACTGGCCGCTTCACTGAAACTCACTTCCTTCACACTGTTTTACATTTCTTATTCTTTTCTCCTAAGATTGCAAAGAATGCCCATTATATAAAACTTGAAAAATATAGGTACCTCTAGACATGTTGTTCAGATCGGAAGAGCGTCG	Morc2a_mm10_refGene_NM_001159288	CATGTTGTTC	0	AAACTCACTTCCTTCACACTGTTTTACATTTCTTATTCTTTTCTCCTAAGATTGCAAAGAATGCCCATTATATAAAACTTGAAAAATATA	+	chr11:3678785-3678874	1	1	0	594
12916	881	181.1	ACTGGCCGCTTCACTGTATGTTGTGAACACATTTTCTTTTTGAGGAAGTGTGTTGATGGAATTTATATAAGAAGCCATGAGTCAGACTCTAACCAGGGGGTAAAGCGGTACCTCTAGATGCCGGTGACAGATCGGAAGAGCGTCG	Morc2a_mm10_refGene_NM_001159288	TGCCGGTGAC	0	TATGTTGTGAACACATTTTCTTTTTGAGGAAGTGTGTTGATGGAATTTATATAAGAAGCCATGAGTCAGACTCTAACCAGGGGGTAAAGC	+	chr11:3672799-3672888	1	1	0	480
12917	882	181.2	ACTGGCCGCTTCACTGTATGTTGTGAACACATTTTCTTTTTGAGGAAGTGTGTTGATGGAATTTATATAAGAAGCCATGAGTCAGACTCTAACCAGGGGGTAAAGCGGTACCTCTAGACATGTTGTTGAGATCGGAAGAGCGTCG	Morc2a_mm10_refGene_NM_001159288	CATGTTGTTG	0	TATGTTGTGAACACATTTTCTTTTTGAGGAAGTGTGTTGATGGAATTTATATAAGAAGCCATGAGTCAGACTCTAACCAGGGGGTAAAGC	+	chr11:3672799-3672888	1	1	0	480
12918	883	181.3	ACTGGCCGCTTCACTGTATGTTGTGAACACATTTTCTTTTTGAGGAAGTGTGTTGATGGAATTTATATAAGAAGCCATGAGTCAGACTCTAACCAGGGGGTAAAGCGGTACCTCTAGAATAATGATCGAGATCGGAAGAGCGTCG	Morc2a_mm10_refGene_NM_001159288	ATAATGATCG	0	TATGTTGTGAACACATTTTCTTTTTGAGGAAGTGTGTTGATGGAATTTATATAAGAAGCCATGAGTCAGACTCTAACCAGGGGGTAAAGC	+	chr11:3672799-3672888	1	1	0	480
12919	884	181.4	ACTGGCCGCTTCACTGTATGTTGTGAACACATTTTCTTTTTGAGGAAGTGTGTTGATGGAATTTATATAAGAAGCCATGAGTCAGACTCTAACCAGGGGGTAAAGCGGTACCTCTAGACGAATCGGGTAGATCGGAAGAGCGTCG	Morc2a_mm10_refGene_NM_001159288	CGAATCGGGT	0	TATGTTGTGAACACATTTTCTTTTTGAGGAAGTGTGTTGATGGAATTTATATAAGAAGCCATGAGTCAGACTCTAACCAGGGGGTAAAGC	+	chr11:3672799-3672888	1	1	0	480
12920	885	181.5	ACTGGCCGCTTCACTGTATGTTGTGAACACATTTTCTTTTTGAGGAAGTGTGTTGATGGAATTTATATAAGAAGCCATGAGTCAGACTCTAACCAGGGGGTAAAGCGGTACCTCTAGAATAATGATCCAGATCGGAAGAGCGTCG	Morc2a_mm10_refGene_NM_001159288	ATAATGATCC	0	TATGTTGTGAACACATTTTCTTTTTGAGGAAGTGTGTTGATGGAATTTATATAAGAAGCCATGAGTCAGACTCTAACCAGGGGGTAAAGC	+	chr11:3672799-3672888	1	1	0	480
12921	886	182.1	ACTGGCCGCTTCACTGCTTATTTGGTGCTCTTGCTGAACTGGTTGATAATGCAAGGTATGTAGTCTTCCAGCCTGTAATTGCTTAGAGTGGAAACTATGGATTATCGGTACCTCTAGACGCCGACTACAGATCGGAAGAGCGTCG	Morc2a_mm10_refGene_NM_001159288	CGCCGACTAC	0	CTTATTTGGTGCTCTTGCTGAACTGGTTGATAATGCAAGGTATGTAGTCTTCCAGCCTGTAATTGCTTAGAGTGGAAACTATGGATTATC	+	chr11:3658687-3658776	1	1	0	202
12922	887	182.2	ACTGGCCGCTTCACTGCTTATTTGGTGCTCTTGCTGAACTGGTTGATAATGCAAGGTATGTAGTCTTCCAGCCTGTAATTGCTTAGAGTGGAAACTATGGATTATCGGTACCTCTAGACCACCTATTGAGATCGGAAGAGCGTCG	Morc2a_mm10_refGene_NM_001159288	CCACCTATTG	0	CTTATTTGGTGCTCTTGCTGAACTGGTTGATAATGCAAGGTATGTAGTCTTCCAGCCTGTAATTGCTTAGAGTGGAAACTATGGATTATC	+	chr11:3658687-3658776	1	1	0	202
12923	888	182.3	ACTGGCCGCTTCACTGCTTATTTGGTGCTCTTGCTGAACTGGTTGATAATGCAAGGTATGTAGTCTTCCAGCCTGTAATTGCTTAGAGTGGAAACTATGGATTATCGGTACCTCTAGACGCCGACTATAGATCGGAAGAGCGTCG	Morc2a_mm10_refGene_NM_001159288	CGCCGACTAT	0	CTTATTTGGTGCTCTTGCTGAACTGGTTGATAATGCAAGGTATGTAGTCTTCCAGCCTGTAATTGCTTAGAGTGGAAACTATGGATTATC	+	chr11:3658687-3658776	1	1	0	202
12924	889	182.4	ACTGGCCGCTTCACTGCTTATTTGGTGCTCTTGCTGAACTGGTTGATAATGCAAGGTATGTAGTCTTCCAGCCTGTAATTGCTTAGAGTGGAAACTATGGATTATCGGTACCTCTAGACAGATACAGGAGATCGGAAGAGCGTCG	Morc2a_mm10_refGene_NM_001159288	CAGATACAGG	0	CTTATTTGGTGCTCTTGCTGAACTGGTTGATAATGCAAGGTATGTAGTCTTCCAGCCTGTAATTGCTTAGAGTGGAAACTATGGATTATC	+	chr11:3658687-3658776	1	1	0	202
12925	890	182.5	ACTGGCCGCTTCACTGCTTATTTGGTGCTCTTGCTGAACTGGTTGATAATGCAAGGTATGTAGTCTTCCAGCCTGTAATTGCTTAGAGTGGAAACTATGGATTATCGGTACCTCTAGAACGAAGCTCGAGATCGGAAGAGCGTCG	Morc2a_mm10_refGene_NM_001159288	ACGAAGCTCG	0	CTTATTTGGTGCTCTTGCTGAACTGGTTGATAATGCAAGGTATGTAGTCTTCCAGCCTGTAATTGCTTAGAGTGGAAACTATGGATTATC	+	chr11:3658687-3658776	1	1	0	202
12926	891	183.1	ACTGGCCGCTTCACTGCTTGCTATGTAGCCCATGTGACCAGGCTGGATCGTGTAACAAGACTGAAGAAAACCCCCTTCTGCTGGGTGTGATGGCTCAGACCTGTAGGGTACCTCTAGACTCTACTCCGAGATCGGAAGAGCGTCG	Cdkn1a_mm10_refGene_NM_001111099	CTCTACTCCG	0	CTTGCTATGTAGCCCATGTGACCAGGCTGGATCGTGTAACAAGACTGAAGAAAACCCCCTTCTGCTGGGTGTGATGGCTCAGACCTGTAG	+	chr17:29092295-29092384	1	1	0	46
12927	892	183.2	ACTGGCCGCTTCACTGCTTGCTATGTAGCCCATGTGACCAGGCTGGATCGTGTAACAAGACTGAAGAAAACCCCCTTCTGCTGGGTGTGATGGCTCAGACCTGTAGGGTACCTCTAGACACGATATGTAGATCGGAAGAGCGTCG	Cdkn1a_mm10_refGene_NM_001111099	CACGATATGT	0	CTTGCTATGTAGCCCATGTGACCAGGCTGGATCGTGTAACAAGACTGAAGAAAACCCCCTTCTGCTGGGTGTGATGGCTCAGACCTGTAG	+	chr17:29092295-29092384	1	1	0	46
12928	893	183.3	ACTGGCCGCTTCACTGCTTGCTATGTAGCCCATGTGACCAGGCTGGATCGTGTAACAAGACTGAAGAAAACCCCCTTCTGCTGGGTGTGATGGCTCAGACCTGTAGGGTACCTCTAGAGCATAACACGAGATCGGAAGAGCGTCG	Cdkn1a_mm10_refGene_NM_001111099	GCATAACACG	0	CTTGCTATGTAGCCCATGTGACCAGGCTGGATCGTGTAACAAGACTGAAGAAAACCCCCTTCTGCTGGGTGTGATGGCTCAGACCTGTAG	+	chr17:29092295-29092384	1	1	0	46
12929	894	183.4	ACTGGCCGCTTCACTGCTTGCTATGTAGCCCATGTGACCAGGCTGGATCGTGTAACAAGACTGAAGAAAACCCCCTTCTGCTGGGTGTGATGGCTCAGACCTGTAGGGTACCTCTAGACACTCTTTGGAGATCGGAAGAGCGTCG	Cdkn1a_mm10_refGene_NM_001111099	CACTCTTTGG	0	CTTGCTATGTAGCCCATGTGACCAGGCTGGATCGTGTAACAAGACTGAAGAAAACCCCCTTCTGCTGGGTGTGATGGCTCAGACCTGTAG	+	chr17:29092295-29092384	1	1	0	46
12930	895	183.5	ACTGGCCGCTTCACTGCTTGCTATGTAGCCCATGTGACCAGGCTGGATCGTGTAACAAGACTGAAGAAAACCCCCTTCTGCTGGGTGTGATGGCTCAGACCTGTAGGGTACCTCTAGACCTCTGGTACAGATCGGAAGAGCGTCG	Cdkn1a_mm10_refGene_NM_001111099	CCTCTGGTAC	0	CTTGCTATGTAGCCCATGTGACCAGGCTGGATCGTGTAACAAGACTGAAGAAAACCCCCTTCTGCTGGGTGTGATGGCTCAGACCTGTAG	+	chr17:29092295-29092384	1	1	0	46
12931	896	184.1	ACTGGCCGCTTCACTGTGTGGTGCATAGACACACATGCAAACAAAACATCCTTATACATTTAAAAAAACAAAAAACCTGTGAGCTAAACAAAAGCCTACCTGATTCGGTACCTCTAGACTGAGTTCATAGATCGGAAGAGCGTCG	Morc2a_mm10_refGene_NM_001159288	CTGAGTTCAT	0	TGTGGTGCATAGACACACATGCAAACAAAACATCCTTATACATTTAAAAAAACAAAAAACCTGTGAGCTAAACAAAAGCCTACCTGATTC	+	chr11:3673202-3673291	1	1	0	487
12932	897	184.2	ACTGGCCGCTTCACTGTGTGGTGCATAGACACACATGCAAACAAAACATCCTTATACATTTAAAAAAACAAAAAACCTGTGAGCTAAACAAAAGCCTACCTGATTCGGTACCTCTAGACACTCTTTGCAGATCGGAAGAGCGTCG	Morc2a_mm10_refGene_NM_001159288	CACTCTTTGC	0	TGTGGTGCATAGACACACATGCAAACAAAACATCCTTATACATTTAAAAAAACAAAAAACCTGTGAGCTAAACAAAAGCCTACCTGATTC	+	chr11:3673202-3673291	1	1	0	487
12933	898	184.3	ACTGGCCGCTTCACTGTGTGGTGCATAGACACACATGCAAACAAAACATCCTTATACATTTAAAAAAACAAAAAACCTGTGAGCTAAACAAAAGCCTACCTGATTCGGTACCTCTAGACAGCTTCTTTAGATCGGAAGAGCGTCG	Morc2a_mm10_refGene_NM_001159288	CAGCTTCTTT	0	TGTGGTGCATAGACACACATGCAAACAAAACATCCTTATACATTTAAAAAAACAAAAAACCTGTGAGCTAAACAAAAGCCTACCTGATTC	+	chr11:3673202-3673291	1	1	0	487
12934	899	184.4	ACTGGCCGCTTCACTGTGTGGTGCATAGACACACATGCAAACAAAACATCCTTATACATTTAAAAAAACAAAAAACCTGTGAGCTAAACAAAAGCCTACCTGATTCGGTACCTCTAGAGGGTACTATCAGATCGGAAGAGCGTCG	Morc2a_mm10_refGene_NM_001159288	GGGTACTATC	0	TGTGGTGCATAGACACACATGCAAACAAAACATCCTTATACATTTAAAAAAACAAAAAACCTGTGAGCTAAACAAAAGCCTACCTGATTC	+	chr11:3673202-3673291	1	1	0	487
12935	900	184.5	ACTGGCCGCTTCACTGTGTGGTGCATAGACACACATGCAAACAAAACATCCTTATACATTTAAAAAAACAAAAAACCTGTGAGCTAAACAAAAGCCTACCTGATTCGGTACCTCTAGAGGGTACTATTAGATCGGAAGAGCGTCG	Morc2a_mm10_refGene_NM_001159288	GGGTACTATT	0	TGTGGTGCATAGACACACATGCAAACAAAACATCCTTATACATTTAAAAAAACAAAAAACCTGTGAGCTAAACAAAAGCCTACCTGATTC	+	chr11:3673202-3673291	1	1	0	487
12936	901	185.1	ACTGGCCGCTTCACTGACACGGGACTCCAGGGTAAGTCCTTAGACTCAAACTCTCTTTTATGGCATATGTGGTATTGGAATCCAGTGTCCTGAACTTAGTAAGATGGGTACCTCTAGACAGCTTCTTCAGATCGGAAGAGCGTCG	Morc2a_mm10_refGene_NM_001159288	CAGCTTCTTC	0	ACACGGGACTCCAGGGTAAGTCCTTAGACTCAAACTCTCTTTTATGGCATATGTGGTATTGGAATCCAGTGTCCTGAACTTAGTAAGATG	+	chr11:3678295-3678384	1	1	0	584
12937	902	185.2	ACTGGCCGCTTCACTGACACGGGACTCCAGGGTAAGTCCTTAGACTCAAACTCTCTTTTATGGCATATGTGGTATTGGAATCCAGTGTCCTGAACTTAGTAAGATGGGTACCTCTAGACTGAGTTCACAGATCGGAAGAGCGTCG	Morc2a_mm10_refGene_NM_001159288	CTGAGTTCAC	0	ACACGGGACTCCAGGGTAAGTCCTTAGACTCAAACTCTCTTTTATGGCATATGTGGTATTGGAATCCAGTGTCCTGAACTTAGTAAGATG	+	chr11:3678295-3678384	1	1	0	584
12938	903	185.3	ACTGGCCGCTTCACTGACACGGGACTCCAGGGTAAGTCCTTAGACTCAAACTCTCTTTTATGGCATATGTGGTATTGGAATCCAGTGTCCTGAACTTAGTAAGATGGGTACCTCTAGACAGCTTCTTGAGATCGGAAGAGCGTCG	Morc2a_mm10_refGene_NM_001159288	CAGCTTCTTG	0	ACACGGGACTCCAGGGTAAGTCCTTAGACTCAAACTCTCTTTTATGGCATATGTGGTATTGGAATCCAGTGTCCTGAACTTAGTAAGATG	+	chr11:3678295-3678384	1	1	0	584
12939	904	185.4	ACTGGCCGCTTCACTGACACGGGACTCCAGGGTAAGTCCTTAGACTCAAACTCTCTTTTATGGCATATGTGGTATTGGAATCCAGTGTCCTGAACTTAGTAAGATGGGTACCTCTAGAAATATCTTTGAGATCGGAAGAGCGTCG	Morc2a_mm10_refGene_NM_001159288	AATATCTTTG	0	ACACGGGACTCCAGGGTAAGTCCTTAGACTCAAACTCTCTTTTATGGCATATGTGGTATTGGAATCCAGTGTCCTGAACTTAGTAAGATG	+	chr11:3678295-3678384	1	1	0	584
12940	905	185.5	ACTGGCCGCTTCACTGACACGGGACTCCAGGGTAAGTCCTTAGACTCAAACTCTCTTTTATGGCATATGTGGTATTGGAATCCAGTGTCCTGAACTTAGTAAGATGGGTACCTCTAGAGGCCGTTAGCAGATCGGAAGAGCGTCG	Morc2a_mm10_refGene_NM_001159288	GGCCGTTAGC	0	ACACGGGACTCCAGGGTAAGTCCTTAGACTCAAACTCTCTTTTATGGCATATGTGGTATTGGAATCCAGTGTCCTGAACTTAGTAAGATG	+	chr11:3678295-3678384	1	1	0	584
12941	906	186.1	ACTGGCCGCTTCACTGCCTTGGGAGCAATGAGGGCTTGATTGCAGCCGGATCAGAGATGCAAGGTTACCACCGTCCATATGCCCTGCAGGTCCATTTGGGGTACTAGGTACCTCTAGATGCGAACGGTAGATCGGAAGAGCGTCG	Fendrr_mm10_refGene_NR_045471	TGCGAACGGT	0	CCTTGGGAGCAATGAGGGCTTGATTGCAGCCGGATCAGAGATGCAAGGTTACCACCGTCCATATGCCCTGCAGGTCCATTTGGGGTACTA	-	chr8:121065094-121065183	1	1	0	375
12942	907	186.2	ACTGGCCGCTTCACTGCCTTGGGAGCAATGAGGGCTTGATTGCAGCCGGATCAGAGATGCAAGGTTACCACCGTCCATATGCCCTGCAGGTCCATTTGGGGTACTAGGTACCTCTAGAACCTACACGTAGATCGGAAGAGCGTCG	Fendrr_mm10_refGene_NR_045471	ACCTACACGT	0	CCTTGGGAGCAATGAGGGCTTGATTGCAGCCGGATCAGAGATGCAAGGTTACCACCGTCCATATGCCCTGCAGGTCCATTTGGGGTACTA	-	chr8:121065094-121065183	1	1	0	375
12943	908	186.3	ACTGGCCGCTTCACTGCCTTGGGAGCAATGAGGGCTTGATTGCAGCCGGATCAGAGATGCAAGGTTACCACCGTCCATATGCCCTGCAGGTCCATTTGGGGTACTAGGTACCTCTAGAGGGGCCTCACAGATCGGAAGAGCGTCG	Fendrr_mm10_refGene_NR_045471	GGGGCCTCAC	0	CCTTGGGAGCAATGAGGGCTTGATTGCAGCCGGATCAGAGATGCAAGGTTACCACCGTCCATATGCCCTGCAGGTCCATTTGGGGTACTA	-	chr8:121065094-121065183	1	1	0	375
12944	909	186.4	ACTGGCCGCTTCACTGCCTTGGGAGCAATGAGGGCTTGATTGCAGCCGGATCAGAGATGCAAGGTTACCACCGTCCATATGCCCTGCAGGTCCATTTGGGGTACTAGGTACCTCTAGAAAGTGACCCGAGATCGGAAGAGCGTCG	Fendrr_mm10_refGene_NR_045471	AAGTGACCCG	0	CCTTGGGAGCAATGAGGGCTTGATTGCAGCCGGATCAGAGATGCAAGGTTACCACCGTCCATATGCCCTGCAGGTCCATTTGGGGTACTA	-	chr8:121065094-121065183	1	1	0	375
12945	910	186.5	ACTGGCCGCTTCACTGCCTTGGGAGCAATGAGGGCTTGATTGCAGCCGGATCAGAGATGCAAGGTTACCACCGTCCATATGCCCTGCAGGTCCATTTGGGGTACTAGGTACCTCTAGAATGGCTACGTAGATCGGAAGAGCGTCG	Fendrr_mm10_refGene_NR_045471	ATGGCTACGT	0	CCTTGGGAGCAATGAGGGCTTGATTGCAGCCGGATCAGAGATGCAAGGTTACCACCGTCCATATGCCCTGCAGGTCCATTTGGGGTACTA	-	chr8:121065094-121065183	1	1	0	375
12946	911	187.1	ACTGGCCGCTTCACTGCTAGATTGTACTAAATTTTTAACTTACTGTTAAAGGCAAAAAAAAAATGTCCATGCAGGTTGATATCGTTGGTAATTTATAATAGCTTTTGGTACCTCTAGAGGGGCCTCATAGATCGGAAGAGCGTCG	Sox2_mm10_refGene_NM_011443	GGGGCCTCAT	0	CTAGATTGTACTAAATTTTTAACTTACTGTTAAAGGCAAAAAAAAAATGTCCATGCAGGTTGATATCGTTGGTAATTTATAATAGCTTTT	+	chr3:34652074-34652163	1	1	0	63
12947	912	187.2	ACTGGCCGCTTCACTGCTAGATTGTACTAAATTTTTAACTTACTGTTAAAGGCAAAAAAAAAATGTCCATGCAGGTTGATATCGTTGGTAATTTATAATAGCTTTTGGTACCTCTAGAACCTACACGCAGATCGGAAGAGCGTCG	Sox2_mm10_refGene_NM_011443	ACCTACACGC	0	CTAGATTGTACTAAATTTTTAACTTACTGTTAAAGGCAAAAAAAAAATGTCCATGCAGGTTGATATCGTTGGTAATTTATAATAGCTTTT	+	chr3:34652074-34652163	1	1	0	63
12948	913	187.3	ACTGGCCGCTTCACTGCTAGATTGTACTAAATTTTTAACTTACTGTTAAAGGCAAAAAAAAAATGTCCATGCAGGTTGATATCGTTGGTAATTTATAATAGCTTTTGGTACCTCTAGAGGCCGTTAGTAGATCGGAAGAGCGTCG	Sox2_mm10_refGene_NM_011443	GGCCGTTAGT	0	CTAGATTGTACTAAATTTTTAACTTACTGTTAAAGGCAAAAAAAAAATGTCCATGCAGGTTGATATCGTTGGTAATTTATAATAGCTTTT	+	chr3:34652074-34652163	1	1	0	63
12949	914	187.4	ACTGGCCGCTTCACTGCTAGATTGTACTAAATTTTTAACTTACTGTTAAAGGCAAAAAAAAAATGTCCATGCAGGTTGATATCGTTGGTAATTTATAATAGCTTTTGGTACCTCTAGAACCTACACGGAGATCGGAAGAGCGTCG	Sox2_mm10_refGene_NM_011443	ACCTACACGG	0	CTAGATTGTACTAAATTTTTAACTTACTGTTAAAGGCAAAAAAAAAATGTCCATGCAGGTTGATATCGTTGGTAATTTATAATAGCTTTT	+	chr3:34652074-34652163	1	1	0	63
12950	915	187.5	ACTGGCCGCTTCACTGCTAGATTGTACTAAATTTTTAACTTACTGTTAAAGGCAAAAAAAAAATGTCCATGCAGGTTGATATCGTTGGTAATTTATAATAGCTTTTGGTACCTCTAGAATGGCTACGCAGATCGGAAGAGCGTCG	Sox2_mm10_refGene_NM_011443	ATGGCTACGC	0	CTAGATTGTACTAAATTTTTAACTTACTGTTAAAGGCAAAAAAAAAATGTCCATGCAGGTTGATATCGTTGGTAATTTATAATAGCTTTT	+	chr3:34652074-34652163	1	1	0	63
12951	916	188.1	ACTGGCCGCTTCACTGACTCGGAACCTCCGGGGACAAGGGCTACACTTGCACCCTGGTCGTGCGGGAAATACTTTGGGCTTGGGTTTGGCATTTGGGGGCGCGCTGGGTACCTCTAGAATGGCTACGGAGATCGGAAGAGCGTCG	Cdkn1a_mm10_refGene_NM_001111099	ATGGCTACGG	0	ACTCGGAACCTCCGGGGACAAGGGCTACACTTGCACCCTGGTCGTGCGGGAAATACTTTGGGCTTGGGTTTGGCATTTGGGGGCGCGCTG	+	chr17:29095043-29095132	1	1	0	99
12952	917	188.2	ACTGGCCGCTTCACTGACTCGGAACCTCCGGGGACAAGGGCTACACTTGCACCCTGGTCGTGCGGGAAATACTTTGGGCTTGGGTTTGGCATTTGGGGGCGCGCTGGGTACCTCTAGACTTAATGGTGAGATCGGAAGAGCGTCG	Cdkn1a_mm10_refGene_NM_001111099	CTTAATGGTG	0	ACTCGGAACCTCCGGGGACAAGGGCTACACTTGCACCCTGGTCGTGCGGGAAATACTTTGGGCTTGGGTTTGGCATTTGGGGGCGCGCTG	+	chr17:29095043-29095132	1	1	0	99
12953	918	188.3	ACTGGCCGCTTCACTGACTCGGAACCTCCGGGGACAAGGGCTACACTTGCACCCTGGTCGTGCGGGAAATACTTTGGGCTTGGGTTTGGCATTTGGGGGCGCGCTGGGTACCTCTAGATGCATGAGTGAGATCGGAAGAGCGTCG	Cdkn1a_mm10_refGene_NM_001111099	TGCATGAGTG	0	ACTCGGAACCTCCGGGGACAAGGGCTACACTTGCACCCTGGTCGTGCGGGAAATACTTTGGGCTTGGGTTTGGCATTTGGGGGCGCGCTG	+	chr17:29095043-29095132	1	1	0	99
12954	919	188.4	ACTGGCCGCTTCACTGACTCGGAACCTCCGGGGACAAGGGCTACACTTGCACCCTGGTCGTGCGGGAAATACTTTGGGCTTGGGTTTGGCATTTGGGGGCGCGCTGGGTACCTCTAGAGAATGCCGTGAGATCGGAAGAGCGTCG	Cdkn1a_mm10_refGene_NM_001111099	GAATGCCGTG	0	ACTCGGAACCTCCGGGGACAAGGGCTACACTTGCACCCTGGTCGTGCGGGAAATACTTTGGGCTTGGGTTTGGCATTTGGGGGCGCGCTG	+	chr17:29095043-29095132	1	1	0	99
12955	920	188.5	ACTGGCCGCTTCACTGACTCGGAACCTCCGGGGACAAGGGCTACACTTGCACCCTGGTCGTGCGGGAAATACTTTGGGCTTGGGTTTGGCATTTGGGGGCGCGCTGGGTACCTCTAGAAATCGTGATTAGATCGGAAGAGCGTCG	Cdkn1a_mm10_refGene_NM_001111099	AATCGTGATT	0	ACTCGGAACCTCCGGGGACAAGGGCTACACTTGCACCCTGGTCGTGCGGGAAATACTTTGGGCTTGGGTTTGGCATTTGGGGGCGCGCTG	+	chr17:29095043-29095132	1	1	0	99
12956	921	189.1	ACTGGCCGCTTCACTGCCCCAGGACATGGTTGTGCAGCTGCTGTCCAGTGAAGAACTGGAGACGGAAGACGAAAGGCTGGTGTATGAGTCTGCGATGAACTGGATCGGTACCTCTAGATGCATGAGTTAGATCGGAAGAGCGTCG	Enc1_mm10_refGene_NM_007930	TGCATGAGTT	0	CCCCAGGACATGGTTGTGCAGCTGCTGTCCAGTGAAGAACTGGAGACGGAAGACGAAAGGCTGGTGTATGAGTCTGCGATGAACTGGATC	+	chr13:97245548-97245637	1	1	0	107
12957	922	189.2	ACTGGCCGCTTCACTGCCCCAGGACATGGTTGTGCAGCTGCTGTCCAGTGAAGAACTGGAGACGGAAGACGAAAGGCTGGTGTATGAGTCTGCGATGAACTGGATCGGTACCTCTAGAAGCCTTATCGAGATCGGAAGAGCGTCG	Enc1_mm10_refGene_NM_007930	AGCCTTATCG	0	CCCCAGGACATGGTTGTGCAGCTGCTGTCCAGTGAAGAACTGGAGACGGAAGACGAAAGGCTGGTGTATGAGTCTGCGATGAACTGGATC	+	chr13:97245548-97245637	1	1	0	107
12958	923	189.3	ACTGGCCGCTTCACTGCCCCAGGACATGGTTGTGCAGCTGCTGTCCAGTGAAGAACTGGAGACGGAAGACGAAAGGCTGGTGTATGAGTCTGCGATGAACTGGATCGGTACCTCTAGAATGAAACGCCAGATCGGAAGAGCGTCG	Enc1_mm10_refGene_NM_007930	ATGAAACGCC	0	CCCCAGGACATGGTTGTGCAGCTGCTGTCCAGTGAAGAACTGGAGACGGAAGACGAAAGGCTGGTGTATGAGTCTGCGATGAACTGGATC	+	chr13:97245548-97245637	1	1	0	107
12959	924	189.4	ACTGGCCGCTTCACTGCCCCAGGACATGGTTGTGCAGCTGCTGTCCAGTGAAGAACTGGAGACGGAAGACGAAAGGCTGGTGTATGAGTCTGCGATGAACTGGATCGGTACCTCTAGAAATCGTGATCAGATCGGAAGAGCGTCG	Enc1_mm10_refGene_NM_007930	AATCGTGATC	0	CCCCAGGACATGGTTGTGCAGCTGCTGTCCAGTGAAGAACTGGAGACGGAAGACGAAAGGCTGGTGTATGAGTCTGCGATGAACTGGATC	+	chr13:97245548-97245637	1	1	0	107
12960	925	189.5	ACTGGCCGCTTCACTGCCCCAGGACATGGTTGTGCAGCTGCTGTCCAGTGAAGAACTGGAGACGGAAGACGAAAGGCTGGTGTATGAGTCTGCGATGAACTGGATCGGTACCTCTAGACTTACTGACGAGATCGGAAGAGCGTCG	Enc1_mm10_refGene_NM_007930	CTTACTGACG	0	CCCCAGGACATGGTTGTGCAGCTGCTGTCCAGTGAAGAACTGGAGACGGAAGACGAAAGGCTGGTGTATGAGTCTGCGATGAACTGGATC	+	chr13:97245548-97245637	1	1	0	107
12961	926	190.1	ACTGGCCGCTTCACTGGGAGTCCCGGGCGCGTGTCCAGCCCGGTCATCCGGGCCTAGGAGGCGGGGACCGGCACACCGGGTCCAGGTCGGCAGAGGCGGGGCAGGCGGTACCTCTAGAGTGCCTCATTAGATCGGAAGAGCGTCG	Foxf1_mm10_refGene_NM_010426	GTGCCTCATT	0	GGAGTCCCGGGCGCGTGTCCAGCCCGGTCATCCGGGCCTAGGAGGCGGGGACCGGCACACCGGGTCCAGGTCGGCAGAGGCGGGGCAGGC	+	chr8:121083925-121084014	1	1	0	12
12962	927	190.2	ACTGGCCGCTTCACTGGGAGTCCCGGGCGCGTGTCCAGCCCGGTCATCCGGGCCTAGGAGGCGGGGACCGGCACACCGGGTCCAGGTCGGCAGAGGCGGGGCAGGCGGTACCTCTAGAATGATAACGGAGATCGGAAGAGCGTCG	Foxf1_mm10_refGene_NM_010426	ATGATAACGG	0	GGAGTCCCGGGCGCGTGTCCAGCCCGGTCATCCGGGCCTAGGAGGCGGGGACCGGCACACCGGGTCCAGGTCGGCAGAGGCGGGGCAGGC	+	chr8:121083925-121084014	1	1	0	12
12963	928	190.3	ACTGGCCGCTTCACTGGGAGTCCCGGGCGCGTGTCCAGCCCGGTCATCCGGGCCTAGGAGGCGGGGACCGGCACACCGGGTCCAGGTCGGCAGAGGCGGGGCAGGCGGTACCTCTAGATTCGAGACATAGATCGGAAGAGCGTCG	Foxf1_mm10_refGene_NM_010426	TTCGAGACAT	0	GGAGTCCCGGGCGCGTGTCCAGCCCGGTCATCCGGGCCTAGGAGGCGGGGACCGGCACACCGGGTCCAGGTCGGCAGAGGCGGGGCAGGC	+	chr8:121083925-121084014	1	1	0	12
12964	929	190.4	ACTGGCCGCTTCACTGGGAGTCCCGGGCGCGTGTCCAGCCCGGTCATCCGGGCCTAGGAGGCGGGGACCGGCACACCGGGTCCAGGTCGGCAGAGGCGGGGCAGGCGGTACCTCTAGATGGAAGTAACAGATCGGAAGAGCGTCG	Foxf1_mm10_refGene_NM_010426	TGGAAGTAAC	0	GGAGTCCCGGGCGCGTGTCCAGCCCGGTCATCCGGGCCTAGGAGGCGGGGACCGGCACACCGGGTCCAGGTCGGCAGAGGCGGGGCAGGC	+	chr8:121083925-121084014	1	1	0	12
12965	930	190.5	ACTGGCCGCTTCACTGGGAGTCCCGGGCGCGTGTCCAGCCCGGTCATCCGGGCCTAGGAGGCGGGGACCGGCACACCGGGTCCAGGTCGGCAGAGGCGGGGCAGGCGGTACCTCTAGAACGCCACTTCAGATCGGAAGAGCGTCG	Foxf1_mm10_refGene_NM_010426	ACGCCACTTC	0	GGAGTCCCGGGCGCGTGTCCAGCCCGGTCATCCGGGCCTAGGAGGCGGGGACCGGCACACCGGGTCCAGGTCGGCAGAGGCGGGGCAGGC	+	chr8:121083925-121084014	1	1	0	12
12966	931	191.1	ACTGGCCGCTTCACTGGGGAACTGAAGGAACTGGGAACTGAACCTGAGTCCTCTATAAGAGCAGTATGTATTCTAAAGTACTGAGCCATGCTCGCTTCGGCAGCACGGTACCTCTAGACGTGCCGACGAGATCGGAAGAGCGTCG	Morc2a_mm10_refGene_NM_001159288	CGTGCCGACG	0	GGGAACTGAAGGAACTGGGAACTGAACCTGAGTCCTCTATAAGAGCAGTATGTATTCTAAAGTACTGAGCCATGCTCGCTTCGGCAGCAC	+	chr11:3653666-3653755	1	1	0	103
12967	932	191.2	ACTGGCCGCTTCACTGGGGAACTGAAGGAACTGGGAACTGAACCTGAGTCCTCTATAAGAGCAGTATGTATTCTAAAGTACTGAGCCATGCTCGCTTCGGCAGCACGGTACCTCTAGACTCGTCTATTAGATCGGAAGAGCGTCG	Morc2a_mm10_refGene_NM_001159288	CTCGTCTATT	0	GGGAACTGAAGGAACTGGGAACTGAACCTGAGTCCTCTATAAGAGCAGTATGTATTCTAAAGTACTGAGCCATGCTCGCTTCGGCAGCAC	+	chr11:3653666-3653755	1	1	0	103
12968	933	191.3	ACTGGCCGCTTCACTGGGGAACTGAAGGAACTGGGAACTGAACCTGAGTCCTCTATAAGAGCAGTATGTATTCTAAAGTACTGAGCCATGCTCGCTTCGGCAGCACGGTACCTCTAGATTGAGGGACGAGATCGGAAGAGCGTCG	Morc2a_mm10_refGene_NM_001159288	TTGAGGGACG	0	GGGAACTGAAGGAACTGGGAACTGAACCTGAGTCCTCTATAAGAGCAGTATGTATTCTAAAGTACTGAGCCATGCTCGCTTCGGCAGCAC	+	chr11:3653666-3653755	1	1	0	103
12969	934	191.4	ACTGGCCGCTTCACTGGGGAACTGAAGGAACTGGGAACTGAACCTGAGTCCTCTATAAGAGCAGTATGTATTCTAAAGTACTGAGCCATGCTCGCTTCGGCAGCACGGTACCTCTAGAATGATAACGTAGATCGGAAGAGCGTCG	Morc2a_mm10_refGene_NM_001159288	ATGATAACGT	0	GGGAACTGAAGGAACTGGGAACTGAACCTGAGTCCTCTATAAGAGCAGTATGTATTCTAAAGTACTGAGCCATGCTCGCTTCGGCAGCAC	+	chr11:3653666-3653755	1	1	0	103
12970	935	191.5	ACTGGCCGCTTCACTGGGGAACTGAAGGAACTGGGAACTGAACCTGAGTCCTCTATAAGAGCAGTATGTATTCTAAAGTACTGAGCCATGCTCGCTTCGGCAGCACGGTACCTCTAGATGCGTATATCAGATCGGAAGAGCGTCG	Morc2a_mm10_refGene_NM_001159288	TGCGTATATC	0	GGGAACTGAAGGAACTGGGAACTGAACCTGAGTCCTCTATAAGAGCAGTATGTATTCTAAAGTACTGAGCCATGCTCGCTTCGGCAGCAC	+	chr11:3653666-3653755	1	1	0	103
12971	936	192.1	ACTGGCCGCTTCACTGTAGACACTGTGGCAGCCTCTGCTGTTTTACTTCATTGGCTCTGCTGTTATATTTTAAGGTCATCTTTCTTCCAGAGTGATGGTAACAATGGGTACCTCTAGAGTGCCTCATCAGATCGGAAGAGCGTCG	Morc2a_mm10_refGene_NM_001159288	GTGCCTCATC	0	TAGACACTGTGGCAGCCTCTGCTGTTTTACTTCATTGGCTCTGCTGTTATATTTTAAGGTCATCTTTCTTCCAGAGTGATGGTAACAATG	+	chr11:3665567-3665656	1	1	0	336
12972	937	192.2	ACTGGCCGCTTCACTGTAGACACTGTGGCAGCCTCTGCTGTTTTACTTCATTGGCTCTGCTGTTATATTTTAAGGTCATCTTTCTTCCAGAGTGATGGTAACAATGGGTACCTCTAGAACACGCGAATAGATCGGAAGAGCGTCG	Morc2a_mm10_refGene_NM_001159288	ACACGCGAAT	0	TAGACACTGTGGCAGCCTCTGCTGTTTTACTTCATTGGCTCTGCTGTTATATTTTAAGGTCATCTTTCTTCCAGAGTGATGGTAACAATG	+	chr11:3665567-3665656	1	1	0	336
12973	938	192.3	ACTGGCCGCTTCACTGTAGACACTGTGGCAGCCTCTGCTGTTTTACTTCATTGGCTCTGCTGTTATATTTTAAGGTCATCTTTCTTCCAGAGTGATGGTAACAATGGGTACCTCTAGACTACCCATGGAGATCGGAAGAGCGTCG	Morc2a_mm10_refGene_NM_001159288	CTACCCATGG	0	TAGACACTGTGGCAGCCTCTGCTGTTTTACTTCATTGGCTCTGCTGTTATATTTTAAGGTCATCTTTCTTCCAGAGTGATGGTAACAATG	+	chr11:3665567-3665656	1	1	0	336
12974	939	192.4	ACTGGCCGCTTCACTGTAGACACTGTGGCAGCCTCTGCTGTTTTACTTCATTGGCTCTGCTGTTATATTTTAAGGTCATCTTTCTTCCAGAGTGATGGTAACAATGGGTACCTCTAGAGAGACAGAATAGATCGGAAGAGCGTCG	Morc2a_mm10_refGene_NM_001159288	GAGACAGAAT	0	TAGACACTGTGGCAGCCTCTGCTGTTTTACTTCATTGGCTCTGCTGTTATATTTTAAGGTCATCTTTCTTCCAGAGTGATGGTAACAATG	+	chr11:3665567-3665656	1	1	0	336
12975	940	192.5	ACTGGCCGCTTCACTGTAGACACTGTGGCAGCCTCTGCTGTTTTACTTCATTGGCTCTGCTGTTATATTTTAAGGTCATCTTTCTTCCAGAGTGATGGTAACAATGGGTACCTCTAGACTGCGACGATAGATCGGAAGAGCGTCG	Morc2a_mm10_refGene_NM_001159288	CTGCGACGAT	0	TAGACACTGTGGCAGCCTCTGCTGTTTTACTTCATTGGCTCTGCTGTTATATTTTAAGGTCATCTTTCTTCCAGAGTGATGGTAACAATG	+	chr11:3665567-3665656	1	1	0	336
12976	941	193.1	ACTGGCCGCTTCACTGCTGGGAGATTGGACGTCCTCAAGGCAAGCTTGATGCTGGGTGCTCTAGCTTCCCACCAGCCACACACCTTTGTCTTTCTTTCCCTTTCATGGTACCTCTAGATGTTAATTCCAGATCGGAAGAGCGTCG	Fendrr_mm10_refGene_NR_045471	TGTTAATTCC	0	CTGGGAGATTGGACGTCCTCAAGGCAAGCTTGATGCTGGGTGCTCTAGCTTCCCACCAGCCACACACCTTTGTCTTTCTTTCCCTTTCAT	-	chr8:121076548-121076637	1	1	0	148
12977	942	193.2	ACTGGCCGCTTCACTGCTGGGAGATTGGACGTCCTCAAGGCAAGCTTGATGCTGGGTGCTCTAGCTTCCCACCAGCCACACACCTTTGTCTTTCTTTCCCTTTCATGGTACCTCTAGAAATCCGCGGTAGATCGGAAGAGCGTCG	Fendrr_mm10_refGene_NR_045471	AATCCGCGGT	0	CTGGGAGATTGGACGTCCTCAAGGCAAGCTTGATGCTGGGTGCTCTAGCTTCCCACCAGCCACACACCTTTGTCTTTCTTTCCCTTTCAT	-	chr8:121076548-121076637	1	1	0	148
12978	943	193.3	ACTGGCCGCTTCACTGCTGGGAGATTGGACGTCCTCAAGGCAAGCTTGATGCTGGGTGCTCTAGCTTCCCACCAGCCACACACCTTTGTCTTTCTTTCCCTTTCATGGTACCTCTAGACTGGTGAATCAGATCGGAAGAGCGTCG	Fendrr_mm10_refGene_NR_045471	CTGGTGAATC	0	CTGGGAGATTGGACGTCCTCAAGGCAAGCTTGATGCTGGGTGCTCTAGCTTCCCACCAGCCACACACCTTTGTCTTTCTTTCCCTTTCAT	-	chr8:121076548-121076637	1	1	0	148
12979	944	193.4	ACTGGCCGCTTCACTGCTGGGAGATTGGACGTCCTCAAGGCAAGCTTGATGCTGGGTGCTCTAGCTTCCCACCAGCCACACACCTTTGTCTTTCTTTCCCTTTCATGGTACCTCTAGAGCACGGCTTCAGATCGGAAGAGCGTCG	Fendrr_mm10_refGene_NR_045471	GCACGGCTTC	0	CTGGGAGATTGGACGTCCTCAAGGCAAGCTTGATGCTGGGTGCTCTAGCTTCCCACCAGCCACACACCTTTGTCTTTCTTTCCCTTTCAT	-	chr8:121076548-121076637	1	1	0	148
12980	945	193.5	ACTGGCCGCTTCACTGCTGGGAGATTGGACGTCCTCAAGGCAAGCTTGATGCTGGGTGCTCTAGCTTCCCACCAGCCACACACCTTTGTCTTTCTTTCCCTTTCATGGTACCTCTAGATTAGACCTCGAGATCGGAAGAGCGTCG	Fendrr_mm10_refGene_NR_045471	TTAGACCTCG	0	CTGGGAGATTGGACGTCCTCAAGGCAAGCTTGATGCTGGGTGCTCTAGCTTCCCACCAGCCACACACCTTTGTCTTTCTTTCCCTTTCAT	-	chr8:121076548-121076637	1	1	0	148
12981	946	194.1	ACTGGCCGCTTCACTGCCATTCAAGAATGAGACCTGAGTCCCCAACACTCTTAAAAGCCTGGCCTAAGAGTGCATCTTGTAAGTCCAATGCTTGAGGACAAGGAAAGGTACCTCTAGAATGCTAAGGTAGATCGGAAGAGCGTCG	Morc2a_mm10_refGene_NM_001159288	ATGCTAAGGT	0	CCATTCAAGAATGAGACCTGAGTCCCCAACACTCTTAAAAGCCTGGCCTAAGAGTGCATCTTGTAAGTCCAATGCTTGAGGACAAGGAAA	+	chr11:3660892-3660981	1	1	0	247
12982	947	194.2	ACTGGCCGCTTCACTGCCATTCAAGAATGAGACCTGAGTCCCCAACACTCTTAAAAGCCTGGCCTAAGAGTGCATCTTGTAAGTCCAATGCTTGAGGACAAGGAAAGGTACCTCTAGAATGTATCAGGAGATCGGAAGAGCGTCG	Morc2a_mm10_refGene_NM_001159288	ATGTATCAGG	0	CCATTCAAGAATGAGACCTGAGTCCCCAACACTCTTAAAAGCCTGGCCTAAGAGTGCATCTTGTAAGTCCAATGCTTGAGGACAAGGAAA	+	chr11:3660892-3660981	1	1	0	247
12983	948	194.3	ACTGGCCGCTTCACTGCCATTCAAGAATGAGACCTGAGTCCCCAACACTCTTAAAAGCCTGGCCTAAGAGTGCATCTTGTAAGTCCAATGCTTGAGGACAAGGAAAGGTACCTCTAGATGGACCGCATAGATCGGAAGAGCGTCG	Morc2a_mm10_refGene_NM_001159288	TGGACCGCAT	0	CCATTCAAGAATGAGACCTGAGTCCCCAACACTCTTAAAAGCCTGGCCTAAGAGTGCATCTTGTAAGTCCAATGCTTGAGGACAAGGAAA	+	chr11:3660892-3660981	1	1	0	247
12984	949	194.4	ACTGGCCGCTTCACTGCCATTCAAGAATGAGACCTGAGTCCCCAACACTCTTAAAAGCCTGGCCTAAGAGTGCATCTTGTAAGTCCAATGCTTGAGGACAAGGAAAGGTACCTCTAGACCTCAGCGTGAGATCGGAAGAGCGTCG	Morc2a_mm10_refGene_NM_001159288	CCTCAGCGTG	0	CCATTCAAGAATGAGACCTGAGTCCCCAACACTCTTAAAAGCCTGGCCTAAGAGTGCATCTTGTAAGTCCAATGCTTGAGGACAAGGAAA	+	chr11:3660892-3660981	1	1	0	247
12985	950	194.5	ACTGGCCGCTTCACTGCCATTCAAGAATGAGACCTGAGTCCCCAACACTCTTAAAAGCCTGGCCTAAGAGTGCATCTTGTAAGTCCAATGCTTGAGGACAAGGAAAGGTACCTCTAGAGCACGGCTTTAGATCGGAAGAGCGTCG	Morc2a_mm10_refGene_NM_001159288	GCACGGCTTT	0	CCATTCAAGAATGAGACCTGAGTCCCCAACACTCTTAAAAGCCTGGCCTAAGAGTGCATCTTGTAAGTCCAATGCTTGAGGACAAGGAAA	+	chr11:3660892-3660981	1	1	0	247
12986	951	195.1	ACTGGCCGCTTCACTGAGCCTGAAGACTGTGATGGGGTAGTTTCCATAGTGACCCGGGTCCTTCTTGTGTTTCAGCCACAGGCACCATGTCCAATCCTGGTGATGTGGTACCTCTAGACTGGTGAATTAGATCGGAAGAGCGTCG	Cdkn1a_mm10_refGene_NM_001111099	CTGGTGAATT	0	AGCCTGAAGACTGTGATGGGGTAGTTTCCATAGTGACCCGGGTCCTTCTTGTGTTTCAGCCACAGGCACCATGTCCAATCCTGGTGATGT	+	chr17:29098338-29098427	1	1	0	163
12987	952	195.2	ACTGGCCGCTTCACTGAGCCTGAAGACTGTGATGGGGTAGTTTCCATAGTGACCCGGGTCCTTCTTGTGTTTCAGCCACAGGCACCATGTCCAATCCTGGTGATGTGGTACCTCTAGAACTGATAGATAGATCGGAAGAGCGTCG	Cdkn1a_mm10_refGene_NM_001111099	ACTGATAGAT	0	AGCCTGAAGACTGTGATGGGGTAGTTTCCATAGTGACCCGGGTCCTTCTTGTGTTTCAGCCACAGGCACCATGTCCAATCCTGGTGATGT	+	chr17:29098338-29098427	1	1	0	163
12988	953	195.3	ACTGGCCGCTTCACTGAGCCTGAAGACTGTGATGGGGTAGTTTCCATAGTGACCCGGGTCCTTCTTGTGTTTCAGCCACAGGCACCATGTCCAATCCTGGTGATGTGGTACCTCTAGACCTCAGCGTCAGATCGGAAGAGCGTCG	Cdkn1a_mm10_refGene_NM_001111099	CCTCAGCGTC	0	AGCCTGAAGACTGTGATGGGGTAGTTTCCATAGTGACCCGGGTCCTTCTTGTGTTTCAGCCACAGGCACCATGTCCAATCCTGGTGATGT	+	chr17:29098338-29098427	1	1	0	163
12989	954	195.4	ACTGGCCGCTTCACTGAGCCTGAAGACTGTGATGGGGTAGTTTCCATAGTGACCCGGGTCCTTCTTGTGTTTCAGCCACAGGCACCATGTCCAATCCTGGTGATGTGGTACCTCTAGACTGCGACGACAGATCGGAAGAGCGTCG	Cdkn1a_mm10_refGene_NM_001111099	CTGCGACGAC	0	AGCCTGAAGACTGTGATGGGGTAGTTTCCATAGTGACCCGGGTCCTTCTTGTGTTTCAGCCACAGGCACCATGTCCAATCCTGGTGATGT	+	chr17:29098338-29098427	1	1	0	163
12990	955	195.5	ACTGGCCGCTTCACTGAGCCTGAAGACTGTGATGGGGTAGTTTCCATAGTGACCCGGGTCCTTCTTGTGTTTCAGCCACAGGCACCATGTCCAATCCTGGTGATGTGGTACCTCTAGAGAGTGCCTCGAGATCGGAAGAGCGTCG	Cdkn1a_mm10_refGene_NM_001111099	GAGTGCCTCG	0	AGCCTGAAGACTGTGATGGGGTAGTTTCCATAGTGACCCGGGTCCTTCTTGTGTTTCAGCCACAGGCACCATGTCCAATCCTGGTGATGT	+	chr17:29098338-29098427	1	1	0	163
12991	956	196.1	ACTGGCCGCTTCACTGTTTTGATGTAGTGCAACCCCGAAAGTAAAGAACCCGAACTATGGACATTAATAAGTGCAACCATGGCCGAAGCTTAATCCGATGGGGTACGGTACCTCTAGAGCTGCGAAACAGATCGGAAGAGCGTCG	CMV_promoter_scramble5	GCTGCGAAAC	0	TTTTGATGTAGTGCAACCCCGAAAGTAAAGAACCCGAACTATGGACATTAATAAGTGCAACCATGGCCGAAGCTTAATCCGATGGGGTAC	NA	NA:not-genomic	1	1	0	8
12992	957	196.2	ACTGGCCGCTTCACTGTTTTGATGTAGTGCAACCCCGAAAGTAAAGAACCCGAACTATGGACATTAATAAGTGCAACCATGGCCGAAGCTTAATCCGATGGGGTACGGTACCTCTAGAACCCTTACGTAGATCGGAAGAGCGTCG	CMV_promoter_scramble5	ACCCTTACGT	0	TTTTGATGTAGTGCAACCCCGAAAGTAAAGAACCCGAACTATGGACATTAATAAGTGCAACCATGGCCGAAGCTTAATCCGATGGGGTAC	NA	NA:not-genomic	1	1	0	8
12993	958	196.3	ACTGGCCGCTTCACTGTTTTGATGTAGTGCAACCCCGAAAGTAAAGAACCCGAACTATGGACATTAATAAGTGCAACCATGGCCGAAGCTTAATCCGATGGGGTACGGTACCTCTAGAAACGCGCCGTAGATCGGAAGAGCGTCG	CMV_promoter_scramble5	AACGCGCCGT	0	TTTTGATGTAGTGCAACCCCGAAAGTAAAGAACCCGAACTATGGACATTAATAAGTGCAACCATGGCCGAAGCTTAATCCGATGGGGTAC	NA	NA:not-genomic	1	1	0	8
12994	959	196.4	ACTGGCCGCTTCACTGTTTTGATGTAGTGCAACCCCGAAAGTAAAGAACCCGAACTATGGACATTAATAAGTGCAACCATGGCCGAAGCTTAATCCGATGGGGTACGGTACCTCTAGAATCTTAACGTAGATCGGAAGAGCGTCG	CMV_promoter_scramble5	ATCTTAACGT	0	TTTTGATGTAGTGCAACCCCGAAAGTAAAGAACCCGAACTATGGACATTAATAAGTGCAACCATGGCCGAAGCTTAATCCGATGGGGTAC	NA	NA:not-genomic	1	1	0	8
12995	960	196.5	ACTGGCCGCTTCACTGTTTTGATGTAGTGCAACCCCGAAAGTAAAGAACCCGAACTATGGACATTAATAAGTGCAACCATGGCCGAAGCTTAATCCGATGGGGTACGGTACCTCTAGATTAATTTCCGAGATCGGAAGAGCGTCG	CMV_promoter_scramble5	TTAATTTCCG	0	TTTTGATGTAGTGCAACCCCGAAAGTAAAGAACCCGAACTATGGACATTAATAAGTGCAACCATGGCCGAAGCTTAATCCGATGGGGTAC	NA	NA:not-genomic	1	1	0	8
12996	961	197.1	ACTGGCCGCTTCACTGTTTCTTTCTTTCTTTCTTTCTTTCTTTCTTTCTTTCTTTCTTTCTTTCTTTCTTTCTTTCTTTCTTTTTTTCTGAGACAGGGTTTCTCTGGGTACCTCTAGAAGGCGGTGTTAGATCGGAAGAGCGTCG	Morc2a_mm10_refGene_NM_001159288	AGGCGGTGTT	0	TTTCTTTCTTTCTTTCTTTCTTTCTTTCTTTCTTTCTTTCTTTCTTTCTTTCTTTCTTTCTTTCTTTTTTTCTGAGACAGGGTTTCTCTG	+	chr11:3653176-3653265	1	1	0	93
12997	962	197.2	ACTGGCCGCTTCACTGTTTCTTTCTTTCTTTCTTTCTTTCTTTCTTTCTTTCTTTCTTTCTTTCTTTCTTTCTTTCTTTCTTTTTTTCTGAGACAGGGTTTCTCTGGGTACCTCTAGAGCACCAGATTAGATCGGAAGAGCGTCG	Morc2a_mm10_refGene_NM_001159288	GCACCAGATT	0	TTTCTTTCTTTCTTTCTTTCTTTCTTTCTTTCTTTCTTTCTTTCTTTCTTTCTTTCTTTCTTTCTTTTTTTCTGAGACAGGGTTTCTCTG	+	chr11:3653176-3653265	1	1	0	93
12998	963	197.3	ACTGGCCGCTTCACTGTTTCTTTCTTTCTTTCTTTCTTTCTTTCTTTCTTTCTTTCTTTCTTTCTTTCTTTCTTTCTTTCTTTTTTTCTGAGACAGGGTTTCTCTGGGTACCTCTAGAAATCGGAGTGAGATCGGAAGAGCGTCG	Morc2a_mm10_refGene_NM_001159288	AATCGGAGTG	0	TTTCTTTCTTTCTTTCTTTCTTTCTTTCTTTCTTTCTTTCTTTCTTTCTTTCTTTCTTTCTTTCTTTTTTTCTGAGACAGGGTTTCTCTG	+	chr11:3653176-3653265	1	1	0	93
12999	964	197.4	ACTGGCCGCTTCACTGTTTCTTTCTTTCTTTCTTTCTTTCTTTCTTTCTTTCTTTCTTTCTTTCTTTCTTTCTTTCTTTCTTTTTTTCTGAGACAGGGTTTCTCTGGGTACCTCTAGAATCTTAACGCAGATCGGAAGAGCGTCG	Morc2a_mm10_refGene_NM_001159288	ATCTTAACGC	0	TTTCTTTCTTTCTTTCTTTCTTTCTTTCTTTCTTTCTTTCTTTCTTTCTTTCTTTCTTTCTTTCTTTTTTTCTGAGACAGGGTTTCTCTG	+	chr11:3653176-3653265	1	1	0	93
13000	965	197.5	ACTGGCCGCTTCACTGTTTCTTTCTTTCTTTCTTTCTTTCTTTCTTTCTTTCTTTCTTTCTTTCTTTCTTTCTTTCTTTCTTTTTTTCTGAGACAGGGTTTCTCTGGGTACCTCTAGAACCCTTACGCAGATCGGAAGAGCGTCG	Morc2a_mm10_refGene_NM_001159288	ACCCTTACGC	0	TTTCTTTCTTTCTTTCTTTCTTTCTTTCTTTCTTTCTTTCTTTCTTTCTTTCTTTCTTTCTTTCTTTTTTTCTGAGACAGGGTTTCTCTG	+	chr11:3653176-3653265	1	1	0	93
13001	966	198.1	ACTGGCCGCTTCACTGCACCCAGCTGAACTCAGGAAGGCTCAGAAAGGCAAGTCTGGGGAGACCCCTGTCATGCTGTGCTGGAGATGGAAATAGAACCTTTCCCTGGGTACCTCTAGAATCTTAACGGAGATCGGAAGAGCGTCG	Morc2a_mm10_refGene_NM_001159288	ATCTTAACGG	0	CACCCAGCTGAACTCAGGAAGGCTCAGAAAGGCAAGTCTGGGGAGACCCCTGTCATGCTGTGCTGGAGATGGAAATAGAACCTTTCCCTG	+	chr11:3684862-3684951	1	1	0	715
13002	967	198.2	ACTGGCCGCTTCACTGCACCCAGCTGAACTCAGGAAGGCTCAGAAAGGCAAGTCTGGGGAGACCCCTGTCATGCTGTGCTGGAGATGGAAATAGAACCTTTCCCTGGGTACCTCTAGAAACCCACGTTAGATCGGAAGAGCGTCG	Morc2a_mm10_refGene_NM_001159288	AACCCACGTT	0	CACCCAGCTGAACTCAGGAAGGCTCAGAAAGGCAAGTCTGGGGAGACCCCTGTCATGCTGTGCTGGAGATGGAAATAGAACCTTTCCCTG	+	chr11:3684862-3684951	1	1	0	715
13003	968	198.3	ACTGGCCGCTTCACTGCACCCAGCTGAACTCAGGAAGGCTCAGAAAGGCAAGTCTGGGGAGACCCCTGTCATGCTGTGCTGGAGATGGAAATAGAACCTTTCCCTGGGTACCTCTAGAGGTTATTCGGAGATCGGAAGAGCGTCG	Morc2a_mm10_refGene_NM_001159288	GGTTATTCGG	0	CACCCAGCTGAACTCAGGAAGGCTCAGAAAGGCAAGTCTGGGGAGACCCCTGTCATGCTGTGCTGGAGATGGAAATAGAACCTTTCCCTG	+	chr11:3684862-3684951	1	1	0	715
13004	969	198.4	ACTGGCCGCTTCACTGCACCCAGCTGAACTCAGGAAGGCTCAGAAAGGCAAGTCTGGGGAGACCCCTGTCATGCTGTGCTGGAGATGGAAATAGAACCTTTCCCTGGGTACCTCTAGAACGGGCCGTCAGATCGGAAGAGCGTCG	Morc2a_mm10_refGene_NM_001159288	ACGGGCCGTC	0	CACCCAGCTGAACTCAGGAAGGCTCAGAAAGGCAAGTCTGGGGAGACCCCTGTCATGCTGTGCTGGAGATGGAAATAGAACCTTTCCCTG	+	chr11:3684862-3684951	1	1	0	715
13005	970	198.5	ACTGGCCGCTTCACTGCACCCAGCTGAACTCAGGAAGGCTCAGAAAGGCAAGTCTGGGGAGACCCCTGTCATGCTGTGCTGGAGATGGAAATAGAACCTTTCCCTGGGTACCTCTAGAGGTTATTCGCAGATCGGAAGAGCGTCG	Morc2a_mm10_refGene_NM_001159288	GGTTATTCGC	0	CACCCAGCTGAACTCAGGAAGGCTCAGAAAGGCAAGTCTGGGGAGACCCCTGTCATGCTGTGCTGGAGATGGAAATAGAACCTTTCCCTG	+	chr11:3684862-3684951	1	1	0	715
13006	971	199.1	ACTGGCCGCTTCACTGCCCGGACTTTCCTAATTTATTAAAACCATGGCCTTGGCAGTTATTTTTCCATCACCAAGAGAGAGAAAGAAAAAAGAAATAAACTACCCCGGTACCTCTAGAACGGGCCGTGAGATCGGAAGAGCGTCG	Irx5_mm10_refGene_NM_018826	ACGGGCCGTG	0	CCCGGACTTTCCTAATTTATTAAAACCATGGCCTTGGCAGTTATTTTTCCATCACCAAGAGAGAGAAAGAAAAAAGAAATAAACTACCCC	+	chr8:92360912-92361001	1	1	0	85
13007	972	199.2	ACTGGCCGCTTCACTGCCCGGACTTTCCTAATTTATTAAAACCATGGCCTTGGCAGTTATTTTTCCATCACCAAGAGAGAGAAAGAAAAAAGAAATAAACTACCCCGGTACCTCTAGAGGGCGATGCGAGATCGGAAGAGCGTCG	Irx5_mm10_refGene_NM_018826	GGGCGATGCG	0	CCCGGACTTTCCTAATTTATTAAAACCATGGCCTTGGCAGTTATTTTTCCATCACCAAGAGAGAGAAAGAAAAAAGAAATAAACTACCCC	+	chr8:92360912-92361001	1	1	0	85
13008	973	199.3	ACTGGCCGCTTCACTGCCCGGACTTTCCTAATTTATTAAAACCATGGCCTTGGCAGTTATTTTTCCATCACCAAGAGAGAGAAAGAAAAAAGAAATAAACTACCCCGGTACCTCTAGAGTACTCGAACAGATCGGAAGAGCGTCG	Irx5_mm10_refGene_NM_018826	GTACTCGAAC	0	CCCGGACTTTCCTAATTTATTAAAACCATGGCCTTGGCAGTTATTTTTCCATCACCAAGAGAGAGAAAGAAAAAAGAAATAAACTACCCC	+	chr8:92360912-92361001	1	1	0	85
13009	974	199.4	ACTGGCCGCTTCACTGCCCGGACTTTCCTAATTTATTAAAACCATGGCCTTGGCAGTTATTTTTCCATCACCAAGAGAGAGAAAGAAAAAAGAAATAAACTACCCCGGTACCTCTAGATGGGCACTATAGATCGGAAGAGCGTCG	Irx5_mm10_refGene_NM_018826	TGGGCACTAT	0	CCCGGACTTTCCTAATTTATTAAAACCATGGCCTTGGCAGTTATTTTTCCATCACCAAGAGAGAGAAAGAAAAAAGAAATAAACTACCCC	+	chr8:92360912-92361001	1	1	0	85
13010	975	199.5	ACTGGCCGCTTCACTGCCCGGACTTTCCTAATTTATTAAAACCATGGCCTTGGCAGTTATTTTTCCATCACCAAGAGAGAGAAAGAAAAAAGAAATAAACTACCCCGGTACCTCTAGACTAGATATTTAGATCGGAAGAGCGTCG	Irx5_mm10_refGene_NM_018826	CTAGATATTT	0	CCCGGACTTTCCTAATTTATTAAAACCATGGCCTTGGCAGTTATTTTTCCATCACCAAGAGAGAGAAAGAAAAAAGAAATAAACTACCCC	+	chr8:92360912-92361001	1	1	0	85
13011	976	200.1	ACTGGCCGCTTCACTGGATTGGTTTCCTTTTCACAATGTGTCATGGTTGTTTTCAACCCCTTGGCTATCTCCCCCAAGCTGCCCCAGCCAGCAGGGCCATGGTCCCGGTACCTCTAGAGGTTATTCGTAGATCGGAAGAGCGTCG	Enc1_mm10_refGene_NM_007930	GGTTATTCGT	0	GATTGGTTTCCTTTTCACAATGTGTCATGGTTGTTTTCAACCCCTTGGCTATCTCCCCCAAGCTGCCCCAGCCAGCAGGGCCATGGTCCC	+	chr13:97248501-97248590	1	1	0	165
13012	977	200.2	ACTGGCCGCTTCACTGGATTGGTTTCCTTTTCACAATGTGTCATGGTTGTTTTCAACCCCTTGGCTATCTCCCCCAAGCTGCCCCAGCCAGCAGGGCCATGGTCCCGGTACCTCTAGATGGGCACGCGAGATCGGAAGAGCGTCG	Enc1_mm10_refGene_NM_007930	TGGGCACGCG	0	GATTGGTTTCCTTTTCACAATGTGTCATGGTTGTTTTCAACCCCTTGGCTATCTCCCCCAAGCTGCCCCAGCCAGCAGGGCCATGGTCCC	+	chr13:97248501-97248590	1	1	0	165
13013	978	200.3	ACTGGCCGCTTCACTGGATTGGTTTCCTTTTCACAATGTGTCATGGTTGTTTTCAACCCCTTGGCTATCTCCCCCAAGCTGCCCCAGCCAGCAGGGCCATGGTCCCGGTACCTCTAGAACGGGCCGTTAGATCGGAAGAGCGTCG	Enc1_mm10_refGene_NM_007930	ACGGGCCGTT	0	GATTGGTTTCCTTTTCACAATGTGTCATGGTTGTTTTCAACCCCTTGGCTATCTCCCCCAAGCTGCCCCAGCCAGCAGGGCCATGGTCCC	+	chr13:97248501-97248590	1	1	0	165
13014	979	200.4	ACTGGCCGCTTCACTGGATTGGTTTCCTTTTCACAATGTGTCATGGTTGTTTTCAACCCCTTGGCTATCTCCCCCAAGCTGCCCCAGCCAGCAGGGCCATGGTCCCGGTACCTCTAGATGGGCACGCCAGATCGGAAGAGCGTCG	Enc1_mm10_refGene_NM_007930	TGGGCACGCC	0	GATTGGTTTCCTTTTCACAATGTGTCATGGTTGTTTTCAACCCCTTGGCTATCTCCCCCAAGCTGCCCCAGCCAGCAGGGCCATGGTCCC	+	chr13:97248501-97248590	1	1	0	165
13015	980	200.5	ACTGGCCGCTTCACTGGATTGGTTTCCTTTTCACAATGTGTCATGGTTGTTTTCAACCCCTTGGCTATCTCCCCCAAGCTGCCCCAGCCAGCAGGGCCATGGTCCCGGTACCTCTAGACTAGATATTCAGATCGGAAGAGCGTCG	Enc1_mm10_refGene_NM_007930	CTAGATATTC	0	GATTGGTTTCCTTTTCACAATGTGTCATGGTTGTTTTCAACCCCTTGGCTATCTCCCCCAAGCTGCCCCAGCCAGCAGGGCCATGGTCCC	+	chr13:97248501-97248590	1	1	0	165
13016	981	201.1	ACTGGCCGCTTCACTGTCTGACCCAATTTTTGCTTTTTACACCTAAGTGCCTGTACATGCTTATTATCGCTGTCTCATCAACTTCCCTTCTCTCTGAGAGACGATCGGTACCTCTAGATGGGCACTACAGATCGGAAGAGCGTCG	Morc2a_mm10_refGene_NM_001159288	TGGGCACTAC	0	TCTGACCCAATTTTTGCTTTTTACACCTAAGTGCCTGTACATGCTTATTATCGCTGTCTCATCAACTTCCCTTCTCTCTGAGAGACGATC	+	chr11:3686075-3686164	1	1	0	739
13017	982	201.2	ACTGGCCGCTTCACTGTCTGACCCAATTTTTGCTTTTTACACCTAAGTGCCTGTACATGCTTATTATCGCTGTCTCATCAACTTCCCTTCTCTCTGAGAGACGATCGGTACCTCTAGAACACGCGTCGAGATCGGAAGAGCGTCG	Morc2a_mm10_refGene_NM_001159288	ACACGCGTCG	0	TCTGACCCAATTTTTGCTTTTTACACCTAAGTGCCTGTACATGCTTATTATCGCTGTCTCATCAACTTCCCTTCTCTCTGAGAGACGATC	+	chr11:3686075-3686164	1	1	0	739
13018	983	201.3	ACTGGCCGCTTCACTGTCTGACCCAATTTTTGCTTTTTACACCTAAGTGCCTGTACATGCTTATTATCGCTGTCTCATCAACTTCCCTTCTCTCTGAGAGACGATCGGTACCTCTAGAGAAACCTCTTAGATCGGAAGAGCGTCG	Morc2a_mm10_refGene_NM_001159288	GAAACCTCTT	0	TCTGACCCAATTTTTGCTTTTTACACCTAAGTGCCTGTACATGCTTATTATCGCTGTCTCATCAACTTCCCTTCTCTCTGAGAGACGATC	+	chr11:3686075-3686164	1	1	0	739
13019	984	201.4	ACTGGCCGCTTCACTGTCTGACCCAATTTTTGCTTTTTACACCTAAGTGCCTGTACATGCTTATTATCGCTGTCTCATCAACTTCCCTTCTCTCTGAGAGACGATCGGTACCTCTAGACTGATACATTAGATCGGAAGAGCGTCG	Morc2a_mm10_refGene_NM_001159288	CTGATACATT	0	TCTGACCCAATTTTTGCTTTTTACACCTAAGTGCCTGTACATGCTTATTATCGCTGTCTCATCAACTTCCCTTCTCTCTGAGAGACGATC	+	chr11:3686075-3686164	1	1	0	739
13020	985	201.5	ACTGGCCGCTTCACTGTCTGACCCAATTTTTGCTTTTTACACCTAAGTGCCTGTACATGCTTATTATCGCTGTCTCATCAACTTCCCTTCTCTCTGAGAGACGATCGGTACCTCTAGATACATACGACAGATCGGAAGAGCGTCG	Morc2a_mm10_refGene_NM_001159288	TACATACGAC	0	TCTGACCCAATTTTTGCTTTTTACACCTAAGTGCCTGTACATGCTTATTATCGCTGTCTCATCAACTTCCCTTCTCTCTGAGAGACGATC	+	chr11:3686075-3686164	1	1	0	739
13021	986	202.1	ACTGGCCGCTTCACTGTAAGCTAGCCACCATTACCCACCTTTCCTTTGGGGGTTGGTAAGCTACCCAGATAGCCTGCCGTGCAGCGGAGGGAAGGGGTTCACAAGCGGTACCTCTAGAGCGATACAACAGATCGGAAGAGCGTCG	Fendrr_mm10_refGene_NR_045471	GCGATACAAC	0	TAAGCTAGCCACCATTACCCACCTTTCCTTTGGGGGTTGGTAAGCTACCCAGATAGCCTGCCGTGCAGCGGAGGGAAGGGGTTCACAAGC	-	chr8:121055163-121055252	1	1	0	572
13022	987	202.2	ACTGGCCGCTTCACTGTAAGCTAGCCACCATTACCCACCTTTCCTTTGGGGGTTGGTAAGCTACCCAGATAGCCTGCCGTGCAGCGGAGGGAAGGGGTTCACAAGCGGTACCTCTAGAGCATGGCTGTAGATCGGAAGAGCGTCG	Fendrr_mm10_refGene_NR_045471	GCATGGCTGT	0	TAAGCTAGCCACCATTACCCACCTTTCCTTTGGGGGTTGGTAAGCTACCCAGATAGCCTGCCGTGCAGCGGAGGGAAGGGGTTCACAAGC	-	chr8:121055163-121055252	1	1	0	572
13023	988	202.3	ACTGGCCGCTTCACTGTAAGCTAGCCACCATTACCCACCTTTCCTTTGGGGGTTGGTAAGCTACCCAGATAGCCTGCCGTGCAGCGGAGGGAAGGGGTTCACAAGCGGTACCTCTAGATAACTTGTTGAGATCGGAAGAGCGTCG	Fendrr_mm10_refGene_NR_045471	TAACTTGTTG	0	TAAGCTAGCCACCATTACCCACCTTTCCTTTGGGGGTTGGTAAGCTACCCAGATAGCCTGCCGTGCAGCGGAGGGAAGGGGTTCACAAGC	-	chr8:121055163-121055252	1	1	0	572
[truncated: 20,922 more rows]
