# Supplementary material for: Enhancers in the Peril lincRNA locus regulate distant but not local genes
Source: Genome Biol. 2018 Dec 11;19:219. doi: 10.1186/s13059-018-1589-8 (PMC6290506; doi:10.1186/s13059-018-1589-8)
Supplement: Supplementary file 2 — TSS annotation – File containing gencode TSS information for loci used in this study. (TXT 891 bytes) [file 13059_2018_1589_MOESM2_ESM.txt]

chr	TSS_coord	name	strand
chr3	34650405	Sox2;	+
chr8	92346870	Crnde;	-
chr8	92355831	Crnde;	-
chr8	92356120	Crnde;	-
chr8	92355891	Crnde;	-
chr8	92355764	Crnde;	-
chr8	92346870	Crnde;	-
chr8	92355869	Crnde;	-
chr8	92357796	Irx5;	+
chr8	121083032	Fendrr;	-
chr8	121060413	Fendrr;	-
chr8	121083110	Fendrr;	-
chr8	121084386	Foxf1;	+
chr11	3647526	Tug1;	-
chr11	3647530	Tug1;	-
chr11	3648812	Tug1;	-
chr11	3649042	Tug1;	-
chr11	3649673	Tug1;	-
chr11	3649494	Morc2a;	+
chr11	3649759	Morc2a;	+
chr11	3650253	Morc2a;	+
chr11	3679907	Morc2a;	+
chr11	3680267	Morc2a;	+
chr11	3680362	Morc2a;	+
chr13	97241105	Enc1_mm10_refGene;	+
#chr13	97434970	Lincenc1;	+
chr13	97482701	Lincenc1;	+
chr13	97482955	Lincenc1;	+
chr17	29078961	Lincp21;	-
chr17	29090979	Cdkn1a;	+
chr17	29093772	Cdkn1a;	+
chr17	29098207	Cdkn1a;	+
chr3	34764168	Peril	+
