# Supplementary material for: Enhancers in the Peril lincRNA locus regulate distant but not local genes
Source: Genome Biol. 2018 Dec 11;19:219. doi: 10.1186/s13059-018-1589-8 (PMC6290506; doi:10.1186/s13059-018-1589-8)
Supplement: Supplementary file 5 — Mouse master sheet - File containing description of mice used in this study, and information about generation of RNA sequencing libraries. (XLSX 52 kb) [file 13059_2018_1589_MOESM5_ESM.xlsx]

## Sheet: Sheet1
Sample ID	Mouse ID	Gene symbol (MGI)	Strain name (MGI)	Strain Genetic background	Genotype	Sex	Age at harvesting	Tissue/Cell	Litter number	RNA_concentration	RNA RIN	Library sample name	Library RNA input (ng)	Library PCR enrichment cycles	library tube ID	TruSeq index	TruSeq index sequence	JR#
JR710	Peril_L46_E14.5_1	Peril	Periltm1.1Vlcg	129S6/C57BL/6 (N3, no Neo)	WT	M	E14.5	GEOB	Peril_L46	166.4	10	Peril L46 E14.5 GE + OB wtm1	250ng	10	JR710	AR001	ATCACG	JR710
JR711	Peril_L46_E14.5_2	Peril	Periltm1.1Vlcg	129S6/C57BL/6 (N3, no Neo)	KO	F	E14.6	GEOB	Peril_L46	181.6	10	Peril L46 E14.5 GE + OB kof2	250ng	10	JR711	AR002	CGATGT	JR711
JR712	Peril_L46_E14.5_3	Peril	Periltm1.1Vlcg	129S6/C57BL/6 (N3, no Neo)	WT	M	E14.7	GEOB	Peril_L46	178.9	10	Peril L46 E14.5 GE + OB wtm3	250ng	10	JR712	AR003	TTAGGC	JR712
JR713	Peril_L46_E14.5_7	Peril	Periltm1.1Vlcg	129S6/C57BL/6 (N3, no Neo)	KO	F	E14.8	GEOB	Peril_L46	171.7	10	Peril L46 E14.5 GE + OB kof 7	250ng	10	JR713	AR004	TGACCA	JR713
JR722	Peril_L43_E14.5_1	Peril	Periltm1.1Vlcg	129S6/C57BL/6 (N3, no Neo)	WT	M	E14.17	kidney	Peril_L43	58.5	9.9	Peril L43 E14.5 kidney (both lobes)wtM1	250ng	10	JR722	AR0025	ACTGAT	JR722
JR723	Peril_L43_E14.5_3	Peril	Periltm1.1Vlcg	129S6/C57BL/6 (N3, no Neo)	WT	F	E14.18	kidney	Peril_L43	42.5	na, ~8	Peril L43 E14.5 kidney (both lobes) wtf3	250ng	10	JR723	AR0013	AGTCAA	JR723
JR724	Peril_L43_E14.5_7	Peril	Periltm1.1Vlcg	129S6/C57BL/6 (N3, no Neo)	KO	M	E14.19	kidney	Peril_L43	44.6	na, ~9	Peril L43 E14.5 kidney (both lobes) kom7	250ng	10	JR724	AR0014	AGTTCC	JR724
JR725	Peril_L43_E14.5_8	Peril	Periltm1.1Vlcg	129S6/C57BL/6 (N3, no Neo)	WT	M	E14.20	kidney	Peril_L43	35.7	na, ~9	Peril L43 E14.5 kidney (both lobes) wtm8	250ng	10	JR725	AR0015	ATGTCA	JR725
JR726	Peril_L43_E14.5_9	Peril	Periltm1.1Vlcg	129S6/C57BL/6 (N3, no Neo)	KO	F	E14.21	kidney	Peril_L43	25.3	na, ~9	Peril L43 E14.5 kidney (both lobes) kof9	250ng	10	JR726	AR0016	CCGTCC	JR726
JR727	Peril_L43_E14.5_10	Peril	Periltm1.1Vlcg	129S6/C57BL/6 (N3, no Neo)	KO	F	E14.22	kidney	Peril_L43	41.7	8.9	Peril L43 E14.5 kidney (both lobes) kof10	250ng	10	JR727	AR0027	ATTCCT	JR727
Peril N3 mesc WT4 Rep1	WT_4	Peril	Periltm1.1Vlcg	129S6/C57BL/6 (N3, no Neo)	WT	M	NA	mESC	NA	256.6	~9.5	Peril N3 mesc WT4 p6 fromcore rep1	500ng	10	JR1024	AR0016	CCGTCC	JR1024
Peril N3 mesc WT4 Rep2	WT_4	Peril	Periltm1.1Vlcg	129S6/C57BL/6 (N3, no Neo)	WT	M	NA	mESC	NA	259.8	~9.5	Peril N3 mesc WT4 p6 fromcore rep2	500ng	10	JR1025	AR0018	GTCCGC	JR1025
Peril N3 mesc WT4 Rep3	WT_4	Peril	Periltm1.1Vlcg	129S6/C57BL/6 (N3, no Neo)	WT	M	NA	mESC	NA	304.7	~9.5	Peril N3 mesc WT4 p6 fromcore rep3	500ng	10	JR1026	AR0020	GTGGCC	JR1026
Peril N3 mesc KO6 Rep1	KO_6	Peril	Periltm1.1Vlcg	129S6/C57BL/6 (N3, no Neo)	KO	M	NA	mESC	NA	251.4	~9.5	Peril N3 mesc KO6 p10 from core rep1	500ng	10	JR1027	AR0021	GTTTCG	JR1027
Peril N3 mesc WT4 Rep2	KO_6	Peril	Periltm1.1Vlcg	129S6/C57BL/6 (N3, no Neo)	KO	M	NA	mESC	NA	186.1	~9.5	Peril N3 mesc KO6 p10 from core rep2	500ng	10	JR1028	AR0022	CGTACG	JR1028
Peril N3 mesc WT4 Rep3	KO_6	Peril	Periltm1.1Vlcg	129S6/C57BL/6 (N3, no Neo)	KO	M	NA	mESC	NA	184.9	~9.5	Peril N3 mesc KO6 p10 from core rep3	500ng	10	JR1029	AR0023	GAGTGG	JR1029
														TruSeq Index AR018	GTCCGC
														TruSeq Index AR019	GTGAAA
														TruSeq Index AR020	GTGGCC
														TruSeq Index AR021	GTTTCG
														TruSeq Index AR022	CGTACG
														TruSeq Index AR023	GAGTGG
														TruSeq Index AR025	ACTGAT
														TruSeq Index AR027	ATTCCT
