# Supplementary material for: Enhancers in the Peril lincRNA locus regulate distant but not local genes
Source: Genome Biol. 2018 Dec 11;19:219. doi: 10.1186/s13059-018-1589-8 (PMC6290506; doi:10.1186/s13059-018-1589-8)
Supplement: Supplementary file 6 — RNA seq analysis code - R markdown file containing all code used in the RNA-sequencing analysis. (RMD 15 kb) [file 13059_2018_1589_MOESM6_ESM.rmd]

---
title: "R Notebook"
output: html_notebook
---

New fig 3

```{r opts,echo=FALSE}
.libPaths( c("/n/home06/agroff/R/x86_64-unknown-linux-gnu-library/3.3",.libPaths()))
library(knitr)
library(rmarkdown)
opts_chunk$set(echo=FALSE, message=FALSE, warning=FALSE,fig.height=8, fig.width=8,fig.path ="images", dev=c('png', 'pdf'))
```

```{r setup}
library(ggplot2)
library(reshape)
library(plyr)
library(Biobase)
library(stringr)
library(reshape2)
library(DESeq2)
library(tximport)
library(readr)
```


```{r loaddata,echo=FALSE}
rsem_count_dir<-"/Volumes/valor2/users/agroff/seq/PERIL/rsem_alignments/"
files <- list.files(rsem_count_dir,pattern="*.genes.results",full.names=TRUE)
filenames<-list.files(rsem_count_dir,pattern="*.genes.results")
# metadata! 
metadata<-read.table("/Volumes/valor2/users/agroff/seq/PERIL/analysis/rsem/metadata.txt",header=TRUE,stringsAsFactors = FALSE)
files <- list.files(rsem_count_dir,pattern="*.genes.results",full.names=TRUE)
samples <- list.files(rsem_count_dir,pattern="*.genes.results")
samples<-gsub(".genes.results","",samples)
names(files) <- samples
files<-files[names(files) %in% metadata$ProcessingID]
tx2gene<-read.table("/Volumes/valor2/users/agroff/seq/PERIL/analysis/rsem/tx2gene_murine.tab",header=TRUE)
short_annot<-read.table("/Volumes/valor2/users/agroff/seq/PERIL/annotation/mm10_andlacz_annotation.tab",header=TRUE)
```


```{r diffs}
### ALL ####
curr_diff<-metadata[grep("WholeBrain|Kidney|mESC|GEOB",metadata$Tissue),]
curr_files<-files[names(files) %in% curr_diff$ProcessingID]
rownames(curr_diff)<-curr_diff$ProcessingID
curr_txi <- tximport(curr_files, type="rsem", tx2gene=tx2gene,abundanceCol=TPM)#, reader=read_tsv)

#num_exp_transcripts
binary<-TPMs2
binary[binary>1]<-1
binary[binary<1]<-0
binary_sums<-colSums(binary)

curr_txi$length<-curr_txi$length+1
curr_diff$Genotype<-factor(curr_diff$Genotype)
curr_diff$Sex<-factor(curr_diff$Sex)
curr_diff$Tissue<-factor(curr_diff$Tissue)
ddsTxi <- DESeqDataSetFromTximport(curr_txi, colData=curr_diff,design=~Tissue+Genotype) #MWT v FKO -__- 
tissue<-"ALL"
dds<-ddsTxi
#nrow(dds)
dds <- dds[ rowSums(counts(dds)) > 1, ]
#nrow(dds)
dds$group <- factor(paste0(dds$Tissue, dds$Genotype))
design(dds)<- ~group
dds<-estimateSizeFactors(dds)

dds<-DESeq(dds)
#resultsNames(dds)
kidney<-results(dds,contrast=c("group","KidneyKO","KidneyWT"),alpha=0.05) 
#log2 fold change (MAP): group KidneyKO vs KidneyWT 
kidney$comparison<-"Kidney"
mESC<-results(dds,contrast=c("group","mESCKO","mESCWT"),alpha=0.05) 
mESC$comparison<-"mESC"
GEOB<-results(dds,contrast=c("group","GEOBKO","GEOBWT"),alpha=0.05)
GEOB$comparison<-"GEOB"
brain<-results(dds,contrast=c("group","WholeBrainKO","WholeBrainWT"),alpha=0.05) 
brain$comparison<-"WholeBrain"
kidneysig<-kidney[which(kidney$padj<0.05),]
mESCsig<-mESC[which(mESC$padj<0.05),]
GEOBsig<-GEOB[which(GEOB$padj<0.05),]
brainsig<-brain[which(brain$padj<0.05),]
kidneysigdf<-as.data.frame(kidney[which(kidney$padj<0.05),])
kidneysigdf$comparison<-"kidney"
kidneysigdf$info<-row.names(kidneysigdf)
mESCsigdf<-as.data.frame(mESC[which(mESC$padj<0.05),])
mESCsigdf$comparison<-"mESC"
mESCsigdf$info<-row.names(mESCsigdf)
GEOBsigdf<-as.data.frame(GEOB[which(GEOB$padj<0.05),])
GEOBsigdf$comparison<-"GEOB"
GEOBsigdf$info<-row.names(GEOBsigdf)
brainsigdf<-as.data.frame(brain[which(brain$padj<0.05),])
brainsigdf$comparison<-"brain"
brainsigdf$info<-row.names(brainsigdf)
dat<-rbind(kidneysigdf,mESCsigdf,GEOBsigdf,brainsigdf,make.row.names=FALSE)
dat$genenames<-str_split_fixed(dat$info,"_",2)[,2]
sig_genenames<-unique(dat$genenames)
```

# Cisplots 

```{r cisplots}
dat<-rbind(kidney,mESC,GEOB,brain)#,make.row.names=FALSE)
dat$txname<-str_split_fixed(row.names(dat),"_",2)[,1]
dat$genename<-str_split_fixed(row.names(dat),"_",2)[,2]

txn_chr_info<-merge(tx2gene,short_annot[,c("chr","txname")],by.x="TXN_NAME",by.y="txname")
chr3<-short_annot[which(short_annot$chr=="chr3"),]

peril_tss=34764156 # on chr3, mm10
window=2000000

peril_region<-chr3[which((chr3$start>=peril_tss-window)&(chr3$end<=peril_tss+window)),]

comb_dat<-as.data.frame(merge(dat,peril_region,by.x="txname","txname"))
comb_dat$start<-as.numeric(as.character(comb_dat$start))

comb_dat$start<-comb_dat$start-peril_tss
comb_dat$sig<-"no"
comb_dat$sig[comb_dat$padj<0.05]<-"yes"

#pdf("Peril_region_cisplots_deseq)WToverKO_alpha05.pdf")
ggplot(comb_dat,aes(start,log2FoldChange,colour=sig,label=genename))+geom_point()+theme_bw()+scale_colour_manual(values=c("yes"="red","no"="black"))+geom_text(data=subset(comb_dat, sig=='yes'))+geom_vline(xintercept=0)+facet_wrap(~comparison)
#dev.off()

```


# TPMs
```{r TPMs}
#Sig scatters, using TPM 
tpm_files<-lapply(curr_files,read.table,header=TRUE)
expression_info<-lapply(tpm_files,function(x){
  #newx<-x[grep("Sox2|Peril",x$gene_id),]
  newx<-x[,c("gene_id","TPM")]
  newx
})
exp_info2<-lapply(seq_along(expression_info),function(x){
  new<-expression_info[[x]]
  new$samplename<-names(expression_info)[x]
  as.data.frame(new)
})
expression_info<-do.call("rbind",exp_info2)
expression_info$genename<-str_split_fixed(expression_info$gene_id,"_",2)[,2]
expression_annot<-merge(expression_info,metadata,by.x="samplename",by.y="ProcessingID")
expression_annot$mergecol<-paste(expression_annot$Tissue,expression_annot$genename,sep="_")

library(data.table)
expression_annot_dt<-data.table(expression_annot)
expression_annot_dt$gene_id<-gsub("Velocigene_","",expression_annot_dt$gene_id)
expression_annot_dt$infocondition<-paste(expression_annot_dt$gene_id,expression_annot_dt$Tissue,expression_annot_dt$Geno,sep="_")
#wide_expression_annot_tpm<-dcast(expression_annot_dt,gene_id+genename+Genotype+Sex+Tissue+infocondition+mergecol~samplename,value.var="TPM")
#wide_expression_annot_tpm<-dcast(expression_annot_dt,genename+Genotype+Tissue~samplename,value.var="TPM")
wide_expression_annot_tpm<-dcast(expression_annot_dt,gene_id~samplename,value.var="TPM")
replicateTPMtable<-wide_expression_annot_tpm

mean_TPM<-expression_annot_dt[,.(mean(TPM)),by=(infocondition)]
sd_TPM<-expression_annot_dt[,.(sd(TPM)),by=(infocondition)]
names(mean_TPM)<-c("infocondition","mean_TPM")
names(sd_TPM)<-c("infocondition","sd_TPM")

#break condition into tissue/genotype 
info_condition<-str_split_fixed(mean_TPM$infocondition,"_",4)
names(info_condition)<-c("txID","genename","Tissue","Genotype")
countdat<-cbind(info_condition,mean_TPM)
countdat<-as.data.frame(countdat)
countdat$V1[grep("LacZ",countdat$V2)]<-"Velocigene_LacZ"
countdat_comb_dat<-as.data.frame(merge(countdat,short_annot,by.x="V1","txname"))
countdat_comb_dat$V1<-gsub("Velocigene_","",countdat_comb_dat$V1)
countdat_comb_dat$mergecol<-paste(countdat_comb_dat$V3,countdat_comb_dat$V1,sep="_")
info_condition2<-as.data.frame(str_split_fixed(sd_TPM$infocondition,"_",4))
names(info_condition2)<-c("txID","genename","Tissue","Genotype")
countdat2<-cbind(info_condition2,sd_TPM$sd_TPM)
names(countdat2)<-c("txID","genename","Tissue","Genotype","sd_TPM")
countdat2$infocondition<-paste(countdat2$txID,countdat2$genename,countdat2$Tissue,countdat2$Genotype,sep="_")

countdat_comb_dat<-countdat_comb_dat[,c("infocondition","mean_TPM")]
countdat_comb_dat2<-as.data.frame(merge(countdat_comb_dat,countdat2,by.x="infocondition",by.y="infocondition"))
countdat_comb_dat2$mergecol<-paste(countdat_comb_dat2$Tissue,countdat_comb_dat2$genename,sep="_")
countdat_comb_dat<-countdat_comb_dat2
countdat_comb_dat$mean_TPM<-as.numeric(as.character(countdat_comb_dat$mean_TPM))
countdat_comb_dat$sd_TPM<-as.numeric(as.character(countdat_comb_dat$sd_TPM))

```


Mccc1 and Exosc9 expression:

```{r Mccc1andExosc9Expression}
genes<-countdat_comb_dat[grep("Exosc9|Mccc1",countdat_comb_dat$genename),]
genes<-genes[,c("genename","Tissue","Genotype","sd_TPM","mean_TPM")]
names(genes)<-c("genename","Tissue","Geno","sd","mean")
genes<-genes[order(genes$genename,genes$Tissue,genes$Geno,decreasing=TRUE),]
genes$label<-with(genes,paste(Tissue,Geno,sep="_"))
genes$label<-factor(genes$label,levels=genes$label)
limits<-aes(ymin=mean-sd,ymax=mean+sd)

pdf("Exosc9andMccc1_tpms.pdf")
ggplot(genes,aes(label,mean,fill=Geno))+geom_bar(stat="identity")+theme_bw()+facet_wrap(~genename,scales="free")+theme(axis.text.x = element_text(angle = 90, hjust = 1))+geom_errorbar(limits)+scale_fill_manual(values=c("WT"="black","KO"="grey"))
dev.off()

```

Peril and LacZ expression 

```{r PerilAndLacZExpression}
genes<-countdat_comb_dat[grep("LacZ|Peril",countdat_comb_dat$genename),]
genes<-genes[,c("genename","Tissue","Genotype","sd_TPM","mean_TPM")]
names(genes)<-c("genename","Tissue","Geno","sd","mean")
genes<-genes[order(genes$genename,genes$Tissue,genes$Geno,decreasing=TRUE),]
genes$label<-with(genes,paste(Tissue,Geno,sep="_"))
genes$label<-factor(genes$label,levels=genes$label)
limits<-aes(ymin=mean-sd,ymax=mean+sd)

pdf("PerilandLacZ_tpms.pdf")
ggplot(genes,aes(label,mean,fill=Geno))+geom_bar(stat="identity")+theme_bw()+facet_wrap(~genename,scales="free")+theme(axis.text.x = element_text(angle = 90, hjust = 1))+geom_errorbar(limits)+scale_fill_manual(values=c("WT"="black","KO"="grey"))
dev.off()

```


Tracks! From each 


```{r tracks, include=FALSE}
#knitr::opts_chunk$set(echo = TRUE)

#.libPaths( c("/n/home06/agroff/R/x86_64-unknown-linux-gnu-library/3.3",.libPaths()))

#dir<-"/Volumes/valor2/users/agroff/seq/PERIL/data/diffs/ALL"
dir<-"/Volumes/valor2/users/agroff/seq/PERIL/data/diffs/ALL"

strain<-"Peril"
gene_name<-"Peril"
# Set knitr opts
alpha<-0.05
analysisdir<-"/Volumes/valor2/users/agroff/seq/PERIL/analysis/"
diffdir<-"/Volumes/valor2/users/agroff/seq/PERIL/data/diffs/"
GTF <- "/Volumes/valor2/users/agroff/annotation/mm10/mm10_gencode_vM2_with_lncRNAs_and_LacZ.gtf"
genome<-"mm10"

library(cummeRbund)
library(xtable)
library(limma)
library(GSA)
library(marray)
library(ggplot2)
library(gtable)
library(gridExtra)
library(RColorBrewer)
library(RMySQL)

deletionCoords<-read.table("/Volumes/valor2/users/agroff/seq/PERIL/analysis/mm10DeletionCoords.txt",sep="\t",header=TRUE,stringsAsFactors=FALSE)
colnames(deletionCoords)<-c("gene_name","gene_region","deletionRegion")

cuff<-readCufflinks(dir=dir,gtfFile="/Volumes/valor2/users/agroff/annotation/mm10/mm10_gencode_vM2_with_lncRNAs_and_LacZ.gtf",genome=genome)
reps<-replicates(cuff)
files<-lapply(reps$file,function(x){strsplit(x, "/")})

#field 9 will be JR number 
files<-as.data.frame(files)
samples<-(t(files[10,]))
rownames(samples)<-NULL

name<-strain
#myGene<-getGene(cuff,name)
#save(myGene,file="PerilGeneAll.RData")

#load("/Volumes/valor2/users/agroff/seq/PERIL/analysis/PerilGeneAll.RData")
load("/Volumes/valor2/users/agroff/seq/PERIL/analysis/PerilGeneAll.RData")

library(GenomicFeatures)
real_chromInfo<-read.table("/Volumes/valor2/users/agroff/Brainmap/BrainMap/abbie_annotation/mm10_brainmap.chrom.info",header=TRUE)
genome<-"mm10"

mm10DB<-loadDb("/Volumes/valor2/users/agroff/Brainmap/BrainMap/analysis/mm10gencode_brainmapDB_nolacz.sqlite")

mm10DB<-loadDb("/Volumes/valor2/users/agroff/Brainmap/BrainMap/analysis/mm10gencode_brainmapDB_nolacz.sqlite")

movingAverage <- function(x, n=10, centered=TRUE) {
  
  if (centered) {
    before <- floor  ((n-1)/2)
    after  <- ceiling((n-1)/2)
  } else {
    before <- n-1
    after  <- 0
  }
  
  # Track the sum and count of number of non-NA items
  s     <- rep(0, length(x))
  count <- rep(0, length(x))
  
  # Add the centered data
  new <- x
  # Add to count list wherever there isn't a
  count <- count + !is.na(new)
  # Now replace NA_s with 0_s and add to total
  new[is.na(new)] <- 0
  s <- s + new
  
  # Add the data from before
  i <- 1
  while (i <= before) {
    # This is the vector with offset values to add
    new   <- c(rep(NA, i), x[1:(length(x)-i)])
    
    count <- count + !is.na(new)
    new[is.na(new)] <- 0
    s <- s + new
    
    i <- i+1
  }
  
  # Add the data from after
  i <- 1
  while (i <= after) {
    # This is the vector with offset values to add
    new   <- c(x[(i+1):length(x)], rep(NA, i))
    
    count <- count + !is.na(new)
    new[is.na(new)] <- 0
    s <- s + new
    
    i <- i+1
  }
  
  # return sum divided by count
  s/count
}

annot<-annotation(myGene)
#margin<-145000
#margin<-50000

margin<-35000

margin<-30000
locus<-strsplit(annot$locus,":")
locus<-unlist(locus)
chrom<-locus[[1]]
start_and_end<-strsplit(locus[[2]],"-")
start_and_end<-unlist(start_and_end)
from<-as.numeric(start_and_end[[1]])-margin
to<-as.numeric(start_and_end[[2]])+margin

genetrack<-GeneRegionTrack(mm10DB,rstarts=from,rends=to,chromosome=chrom,showId=TRUE,geneSymbol=TRUE,genome=genome,name="LincRNA Isoforms",fill="steelblue")
 
reps<-replicates(cuff)
files<-lapply(reps$file,function(x){strsplit(x, "/")})
files<-as.data.frame(files)

samples<-(t(files[10,]))
rownames(samples)<-NULL
JRs<-samples
JRs<-gsub("_dup","",JRs)

#setwd(analysisdir)
deletionCoords<-read.table("/Volumes/valor2/users/agroff/seq/PERIL/analysis/mm10DeletionCoords.txt",sep="\t",header=TRUE,stringsAsFactors=FALSE)
colnames(deletionCoords)<-c("gene_name","gene_region","deletionRegion")
koStrain<-strain
coords<-deletionCoords[which(deletionCoords$gene_name==koStrain),3]
coords<-strsplit(coords,":")
coords<-unlist(coords)
koChr<-coords[1]
positions<-strsplit(coords[[2]],"-")
positions<-unlist(positions)
koStart<-as.numeric(positions[1])
koWidth<-abs(as.numeric(positions[2])-as.numeric(positions[1]))


bamRoot<-'/Volumes/valor2/users/agroff/seq/PERIL/data/bam_old/'


myFiles<-as.data.frame(cbind(c("WB","WG","WK","Wm", "KB","KG","KK","Km"),c("JR716","JR710","JR722","WT4_mESC_3","JR718","JR711","JR726","KO6_mESC_2"),c("WT Brain","WT GEOB","WT Kidney","WT mESC","KO Brain","KO GEOB","KO Kidney","KO mESC")))
                       
#bamFiles<-lapply(myJRs,function(x){paste(bamRoot,x,"/accepted_hits.bam",sep="")})
#bamNames<-reps$rep_name

bamFiles<-lapply(myFiles$V2,function(x){paste(bamRoot,x,"/accepted_hits.bam",sep="")})
bamNames<-as.character(myFiles$V1)
bamColors<-c("Black","Black","Black","Black","Gray","Gray","Gray","Gray")

makeBamTrack<-function(bamFile,bamName,genome=genome,chromosome,color="steelblue",w=10,ylim=c(0,20)){ #for peril, 250 is the height of KO mESC peril ... 
   track<-DataTrack(range=bamFile,name=bamName,genome=genome,type="h",transformation=function(x){movingAverage(x,w)},col=color,fill.histogram=color,col.histogram=color,chromosome=chromosome, ylim=ylim, lwd=1.5)
   return(track)
 }

doPlot<-function(genome=genome,name,myChr,from,to,w,bamFiles,bamNames,koStart,koWidth,koChr){
   #Make Tracks
   axTrack<-GenomeAxisTrack(add53 = TRUE,add35 = TRUE, labelPos = "above")
   #idxTrack <- IdeogramTrack(genome = genome, chromosome = myChr)
   
   koTrack<-AnnotationTrack(start=koStart,width=koWidth,chromosome=koChr,strand="*",id=koStrain,genome="mm10",name="KO Region")
   #BamTracks
   write("\tBamTracks",stderr())
   bamTracks<-list()
   bamOrder<-c(1:length(bamFiles))
 
   for (i in bamOrder){
     track<-makeBamTrack(bamFiles[[i]],bamNames[[i]],genome=genome,chromosome=myChr,color=bamColors[i],w=w)
     bamTracks<-c(bamTracks,track)
   }
   
   #Plot Tracks
   write("\tplotting...",stderr())
   # myTracks<-c(bamTracks,knownGenes)
   #myTracks<-c(idxTrack,axTrack,genetrack,bamTracks,koTrack)
   myTracks<-c(axTrack,genetrack,bamTracks,koTrack)
   #trackSizes<-c(1,1,3,rep(1,length(bamTracks)),1)
   trackSizes<-c(1,3,rep(1,length(bamTracks)),1)
 
   plotTracks(myTracks,from=from,to=to,chromosome=myChr,showAxis=FALSE,background.title="black",col.title="white",col.axis="black",sizes=trackSizes,geneSymbol=TRUE)
 }

#pdf("PerilTracks_011918.pdf")#0-250
pdf("PerilTracks_013018.pdf")#0-20 (scale to reads in mesc wt)
doPlot(genome=genome, name=name, myChr=chrom, from=from, to=to, w=10,bamFiles=bamFiles, bamNames=bamNames, koStart=koStart,koWidth=koWidth,koChr=koChr)
dev.off()


```
